# Supplementary material for: The small RNA complement of adult Schistosoma haematobium
Source: PLoS Negl Trop Dis. 2018 May 29;12(5):e0006535. doi: 10.1371/journal.pntd.0006535 (PMC5993326; doi:10.1371/journal.pntd.0006535)
Supplement: S1 Table — (XLSX) [file pntd.0006535.s001.xlsx]

## Sheet: Table S1
Table S1. Predicted miRNA based on mapping of small RNA libraries to the S. haematobium reference genome
S. haematobium miRNA identifier	Total reads mapped	Reads of female worms mapped	Percentage of all reads of female worms mapped	Reads of male worms mapped	Percentage of all reads of male worms mapped	Normalised counts per million female	Normalised counts per million male	Sex bias (CPM difference > 2-fold)?	S. mansoni, S. japonicum and other homologous sequences (miRDeep2)	Consensus mature sequence	Consensus star sequence	Consensus precursor sequence	Precursor coordinates	Significant randfold p-value?
sha-miR-new_53	141	101	4.37786e-06	40	1.18613e-06	48.37	7.43	female-biased		ucacugacaguacugcggcuug	agaaguagauuucagucaggucuu	agaaguagauuucagucaggucuuucaguuuuauuucuuccaauauuugccucaucgauuucacugacaguacugcggcuug	KL251487.1:8786..8868:-	no
sha-miR-new_52	228	165	7.15195e-06	63	1.86815e-06	79.02	11.7	female-biased		uuucuagggcaugcaugaaua	auucgcugcaaucggagaaac	uuucuagggcaugcaugaauaaauucgcugcaaucggagaaac	KL252335.1:6661..6704:+	no
sha-miR-new_51	129	119	5.15807e-06	10	2.96532e-07	56.99	1.86	female-biased		aaagccgaaguuuauccuua	uggauagugaucgcuuuguga	uggauagugaucgcuuugugaggccuauguaaaauuauaaauacauauugauguggucaaaagccgaaguuuauccuua	AMPZ01042950.1:8..87:-	no
sha-miR-new_50	133	104	4.5079e-06	29	8.59943e-07	49.8	5.39	female-biased		ugacuugggucuuggucguug	gacaccaaacucccagugau	gacaccaaacucccagugauaucaacagaacugcccaaauugucuguacauuugugacuugggucuuggucguug	KL252692.1:6780..6855:+	no
sha-miR-new_49	181	40	1.73381e-06	141	4.1811e-06	19.16	26.19	no bias		guggauguggccauguggguu	aucccauccuacauugauaau	guggauguggccauguggguuacgcaguggcauaaucucaaguaucccauccuacauugauaau	KL251915.1:44874..44938:-	yes
sha-miR-new_48	254	212	9.18917e-06	42	1.24543e-06	101.52	7.8	female-biased		cuauggcccaucuugugaa	ugacggaggcaguggcccaacu	cuauggcccaucuugugaaccuguccaccgcagcgagaaugugggugaaggaguuugacggaggcaguggcccaacu	KL251028.1:8552..8629:+	no
sha-miR-new_47	246	163	7.06526e-06	83	2.46122e-06	78.06	15.42	female-biased		aaauauaauggagagggcuucu	cuaguucauuuucgucgua	aaauauaauggagagggcuucucugucuaugugacuaguucauuuucgucgua	AMPZ01058116.1:1041..1094:+	no
sha-miR-new_46	124	2	8.66903e-08	122	3.61769e-06	0.96	22.66	male-biased		uuggcccgaucucgguauuc	uaccacgagaucgccaacaaau	uuggcccgaucucgguauucuuuugauaccacgagaucgccaacaaau	KL250488.1:21477..21525:+	yes
sha-miR-new_45	292	45	1.95053e-06	247	7.32434e-06	21.55	45.88	male-biased		gaagagaucugauggaaaug	ugauccucaccaucuaguca	gaagagaucugauggaaauguuucacaagaaucaaacccuaaugaccucaugucuagugucgcugauccucaccaucuaguca	KL252223.1:8559..8642:+	no
sha-miR-new_44	233	119	5.15807e-06	114	3.38047e-06	56.99	21.18	female-biased		uacgauggaguagaaaggaa	uucuuacacuuacguuuca	uacgauggaguagaaaggaaaacuugcuucuuacacuuacguuuca	KL252204.1:27226..27272:-	no
sha-miR-new_43	1370	763	3.30723e-05	607	1.79995e-05	365.39	112.75	female-biased		aaggauagggagugaaguag	cuucacuuaucuugaaagucu	aaggauagggagugaaguaguagaaggcauugauaacuucacuuaucuugaaagucu	KL250822.1:316488..316545:+	yes
sha-miR-new_42	474	346	1.49974e-05	128	3.79561e-06	165.69	23.78	female-biased		uuagucugguuguaaaagguu	uuacaacaaacuagaccaua	uuacaacaaacuagaccauauuugaccccauugugaaguuagucugguuguaaaagguu	KL250802.1:123540..123599:+	no
sha-miR-new_41	104	10	4.33451e-07	94	2.7874e-06	4.79	17.46	male-biased		acugaguugggauguugcgguu	cugcuuucauucaguucucggguaac	cugcuuucauucaguucucggguaacuugauuugauuguucgcaauacugaguugggauguugcgguu	KL251270.1:86936..87004:-	no
sha-miR-new_40	78	75	3.25089e-06	3	8.89596e-08	35.92	0.56	female-biased		aguaugggacucuuaagcag	agcuagaucaccauggaaaauu	agcuagaucaccauggaaaauucggaaccacuggauggcaguuucguccuaguaugggacucuuaagcag	KL250591.1:242276..242346:-	no
sha-miR-new_39	204	176	7.62875e-06	28	8.3029e-07	84.28	5.2	female-biased		ucuguugacuuauucacggcu	ucaaguacugaagcgacaccu	ucaaguacugaagcgacaccugcgcaauccuauuacggaguuuguaaugucuguugacuuauucacggcu	KL250546.1:271077..271147:+	no
sha-miR-new_38	411	312	1.35237e-05	99	2.93567e-06	149.41	18.39	female-biased		cgaaugauugguguagacguuu	uucaucuauauccacaauacu	uucaucuauauccacaauacuuccgacuccuccgaaugauugguguagacguuu	KL250807.1:9851..9905:+	no
sha-miR-new_37	523	336	1.4564e-05	187	5.54515e-06	160.9	34.74	female-biased		ugaagccggucguuaggauuu	auuucuggaagacuuuucaua	ugaagccggucguuaggauuugccgagagaacgauaacuucugcgccgauuucuggaagacuuuucaua	KL251467.1:61572..61641:-	no
sha-miR-new_36	292	33	1.43039e-06	259	7.68018e-06	15.8	48.11	male-biased		gacaagaagguugguggugag	auagcuggucuuaaugugu	auagcuggucuuaauguguugagaaucauuaaugagccgacagcugcggcaauugccuaugguuuagacaagaagguugguggugag	AMPZ01058591.1:258..345:-	no
sha-miR-new_35	383	280	1.21366e-05	103	3.05428e-06	134.09	19.13	female-biased		agcaggaacgaacaauggauc	ggccguuaauuccauucug	ggccguuaauuccauucuggguauaguaacaaguuuuagaggagcaacccuagacuuugguagcaggaacgaacaauggauc	KL250918.1:182200..182282:-	no
sha-miR-new_34	471	375	1.62544e-05	96	2.84671e-06	179.58	17.83	female-biased		cgaauggacuguuuuguggaau	ucccaccaaagaaagcuauau	ucccaccaaagaaagcuauaugucagcuguaauccaagaagaaauaaacaaguuguacgaauggacuguuuuguggaau	KL251617.1:60242..60321:+	no
sha-miR-new_33	589	519	2.24961e-05	70	2.07572e-06	248.54	13	female-biased		agagacgcugaaugacaugguuc	gccauguugguaggugua	gccauguugguagguguagaaugacuaccugguuggggaccgcgagaugauaacaaccggugguuagagacgcugaaugacaugguuc	KL252604.1:4549..4637:-	yes
sha-miR-new_32	429	363	1.57343e-05	66	1.95711e-06	173.83	12.26	female-biased		aagguucagagaacggcgacuua	acuggccaagcugaaccuuuu	aagguucagagaacggcgacuuagcugguucccggaauagcgaagcuuccguaugaaucucgacuggccaagcugaaccuuuu	KL250735.1:76996..77079:-	yes
sha-miR-new_31	805	691	2.99515e-05	114	3.38047e-06	330.91	21.18	female-biased		cggcgcgucguagaauaccg	uacgcuaugacccguuccuuu	cggcgcgucguagaauaccguguaucuccuuuaucuaaccgcugacuaacguacgcuaugacccguuccuuu	KL252365.1:10352..10424:+	no
sha-miR-new_30	1263	1005	4.35619e-05	258	7.65053e-06	481.28	47.93	female-biased		aucaguugugauaaucguugg	uaccgauucagcugaggugu	aucaguugugauaaucguugguacgccguaguaacaaauccaauuuucaacuaggguuuuggcuaccgauucagcugaggugu	KL250782.1:3636..3719:-	no
sha-miR-new_29	1242	1069	4.6336e-05	173	5.13001e-06	511.92	32.14	female-biased		ucaagauauggagaacgauau	aucggucuugcuauaugcu	aucggucuugcuauaugcugacgaugucaagauauggagaacgauau	KL250755.1:2152..2199:-	no
sha-miR-new_28	1781	1554	6.73584e-05	227	6.73128e-06	744.18	42.17	female-biased		ucggagcgugcuaaugag	ucauccgagccacuggcag	ucggagcgugcuaaugagcuggaagcaguagcugcaucugguaauuaccagaagcucuuccaacucauccgagccacuggcag	KL251012.1:26110..26193:-	no
sha-miR-new_27	1118	932	4.03977e-05	186	5.5155e-06	446.32	34.55	female-biased		caaauaagaucacaggauag	auccuccauugcgaaacauu	caaauaagaucacaggauagucagacaucauccuccauugcgaaacauu	KL251654.1:23386..23435:-	no
sha-miR-new_26	1752	1491	6.46276e-05	261	7.73949e-06	714.01	48.48	female-biased		agguauacgauagaucacuca	uuccgauuuaucuacaguaua	agguauacgauagaucacucaaaaugcuuccgauuuaucuacaguaua	KL250630.1:350089..350137:-	no
sha-miR-new_25	756	561	2.43166e-05	195	5.78238e-06	268.65	36.22	female-biased		ugggccaggugauuuguaacg	gaucagucgucaccggccaug	ugggccaggugauuuguaacgcuucaagaguuggaguuccuugcggacuuccuccucauuagguggaucagucgucaccggccaug	KL252339.1:2347..2433:-	yes
sha-miR-new_24	1681	1269	5.5005e-05	412	1.22171e-05	607.7	76.53	female-biased		aaggguugcguauggcuuu	gguuugcacgaauuuaacgcuu	gguuugcacgaauuuaacgcuugcagcuuucaaaagguucagugaaaaggguugcguauggcuuu	KL251530.1:86493..86558:+	no
sha-miR-new_23	1758	469	2.03289e-05	1289	3.8223e-05	224.6	239.44	no bias		aggagauaaagaacugguaca	guacucuuuucauuuagug	guacucuuuucauuuagugucuuuaauacuuagguuucagugccauuguuuauuaggagauaaagaacugguaca	KL250726.1:54538..54613:-	no
sha-miR-new_22	2441	1648	7.14328e-05	793	2.3515e-05	789.2	147.3	female-biased		aucagucaucguuggagagguuc	caaaccaacgauagacuca	caaaccaacgauagacucaaauacgccauauugccaucagucaucguuggagagguuc	KL250631.1:117116..117174:-	no
sha-miR-new_21	2441	1648	7.14328e-05	793	2.3515e-05	789.2	147.3	female-biased		aucagucaucguuggagagguuc	caaaccaacgauagacuca	caaaccaacgauagacucaaauacgccauauugccaucagucaucguuggagagguuc	KL252598.1:5326..5384:-	no
sha-miR-new_20	1975	481	2.0849e-05	1494	4.43019e-05	230.34	277.52	no bias		agcaaagauggauaguggcuauu	cuagccacuauccaucuuu	agcaaagauggauaguggcuauuaguggaacccgggccgcgcguuggguccgggaucccccugcuagccacuauccaucuuu	KL250491.1:473952..474034:+	yes
sha-miR-new_19	2495	2160	9.36255e-05	335	9.93383e-06	1034.38	62.23	female-biased		aucgcgaugugaucaaucu	caugaucggaguccagauag	caugaucggaguccagauagguacugcaaaaggaguggcagucuuguacacaaccacgccagcgguagcuaaucgcgaugugaucaaucu	KL251695.1:21898..21988:-	no
sha-miR-new_18	2249	1758	7.62008e-05	491	1.45597e-05	841.87	91.21	female-biased		uucuaugaugauuguuggug	uagcugauuuaaugaguc	uucuaugaugauuguugguguccguaaauaugucgguuuaauauuagcugauuuaaugaguc	KL250812.1:11485..11547:+	no
sha-miR-new_17	4292	2126	9.21518e-05	2166	6.42289e-05	1018.1	402.35	female-biased		uuggcacgaucucgguauuc	auaccacgagaucgccaaccug	uuggcacgaucucgguauucuuucgauaccacgagaucgccaaccug	KL250663.1:159808..159855:+	yes
sha-miR-new_16	2677	720	3.12085e-05	1957	5.80313e-05	344.79	363.52	no bias		aguggaauucaggacgugcguuuc	aacucaucagcuggauaua	aguggaauucaggacgugcguuucauccuauuuugaacucaucagcuggauaua	KL251165.1:108625..108679:-	no
sha-miR-new_15	1529	1342	5.81692e-05	187	5.54515e-06	642.66	34.74	female-biased		acguuagaagcgucggucauua	uugacacguugcugaaguac	uugacacguugcugaaguacagcaccuacugcuacguuagaagcgucggucauua	KL250729.1:138507..138562:+	no
sha-miR-new_14	1529	1342	5.81692e-05	187	5.54515e-06	642.66	34.74	female-biased		acguuagaagcgucggucauua	uugacacguugcugaaguac	uugacacguugcugaaguacagcaccuacugcuacguuagaagcgucggucauua	KL253044.1:363..418:+	no
sha-miR-new_13	1429	736	3.1902e-05	693	2.05497e-05	352.46	128.73	female-biased		uggugagcguaggaagacaau	uuggcuucguagaauagcuaa	uuggcuucguagaauagcuaauccagcauaaaauuggaaacaugagucugaguggugagcguaggaagacaau	KL251079.1:2428..2501:-	yes
sha-miR-new_12	2196	1504	6.51911e-05	692	2.052e-05	720.24	128.54	female-biased		agguucggcaucguguguu	acauguucuccgaaugucguuc	agguucggcaucguguguucgggaacagaaacgauaaugcaauuggugucaccaucuugaaacaucgacuucgguggcuuggacauguucuccgaaugucguuc	KL251737.1:26218..26322:-	no
sha-miR-new_11	3779	2983	0.000129299	796	2.3604e-05	1428.5	147.86	female-biased		accgucauuguagaggcuac	ugcaccuaauucguaaugu	ugcaccuaauucguaaugucauaaagaggguaaguuuuucguuccuugacauuaaccccuuuaccgucauuguagaggcuac	KL250492.1:927615..927697:-	no
sha-miR-new_10	6062	5154	0.000223401	908	2.69251e-05	2468.15	168.67	female-biased		aguuguaguucuuuuucggcuuc	aacccgaaaacuuacaacuu	aacccgaaaacuuacaacuuuaggucuuuuucaccagcgucuaaccuaaguuguaguucuuuuucggcuuc	KL250835.1:265810..265881:+	yes
sha-miR-new_09	3782	3622	0.000156996	160	4.74451e-06	1734.51	29.72	female-biased		ugcccacgucgucggugcac	ggcacuauuuuuggcgagg	ggcacuauuuuuggcgaggaguauacguucgcaagcgacuaaauaugcccacgucgucggugcac	KL250621.1:113591..113656:-	no
sha-miR-new_08	6902	5726	0.000248194	1176	3.48722e-05	2742.07	218.45	female-biased		gcggauccuguagugugcauu	guaccauuuuucuuccacuuu	gcggauccuguagugugcauucguuaucauuagguguaccauuuuucuuccacuuu	KL250989.1:219615..219671:+	no
sha-miR-new_07	12214	6834	0.000296221	5380	0.000159534	3272.68	999.37	female-biased		cagauaacugcgggcaug	agucccaguuauguuugcuuu	cagauaacugcgggcauggagucccaguuauguuugcuuu	KL252337.1:20227..20267:-	no
sha-miR-new_06	17638	13620	0.000590361	4018	0.000119147	6522.36	746.37	female-biased		caggagacugaauacugcgcu	ccaaacuucaaauucuguau	caggagacugaauacugcgcuagccaaaacccauccggcggccaaacuucaaauucuguau	KL250589.1:10012..10073:-	no
sha-miR-new_05	17638	13620	0.000590361	4018	0.000119147	6522.36	746.37	female-biased		caggagacugaauacugcgcu	ccaaacuucaaauucuguau	caggagacugaauacugcgcuagccaaaacccauccggcggccaaacuucaaauucuguau	KL251307.1:26059..26120:+	no
sha-miR-new_04	17721	13682	0.000593048	4039	0.000119769	6552.05	750.27	female-biased		caggagacugaauacugcgcu	ccaaacuucaaauucuguau	caggagacugaauacugcgcuagcuagaacuuauccggcggccaaacuucaaauucuguau	KL251116.1:180571..180632:-	no
sha-miR-new_03	21062	17440	0.000755939	3622	0.000107404	8351.69	672.81	female-biased		aaccgucauuguagaggcuac	aaugucauaaagaggguaaguuu	aaugucauaaagaggguaaguuuuuuguugcuugacaucaacccauuaaccgucauuguagaggcuac	KL250568.1:267629..267697:-	no
sha-miR-new_02	40291	27648	0.00119841	12643	0.000374906	13240.1	2348.52	female-biased		aaggugauguagacaggcuuuu	aaggcuauuugaaucaccucu	aaggcuauuugaaucaccucugaaugguaaggugauguagacaggcuuuu	KL250593.1:152678..152728:+	no
sha-miR-new_01	99379	41340	0.00179189	58039	0.00172104	19797	10781.1	no bias		caugauggauguaguauaggug	aauaccacugcuaucauu	caugauggauguaguauaggugagagcuggguccuucggagccuagcgcaaaugaaauaccacugcuaucauu	KL250883.1:223517..223590:-	yes
sha-miR-981	143	139	6.02498e-06	4	1.18613e-07	66.56	0.74	female-biased	cte-miR-981	uucguuguugaugaaacu	uuucuuugacaaugagcc	uuucuuugacaaugagccuaacucguauucaaauauauuuguacauaaguucguuguugaugaaacu	KL252113.1:10688..10755:-	yes
sha-miR-96	4062	1279	5.54384e-05	2783	8.25249e-05	612.49	516.96	no bias	sma-miR-96-5p	cuuggcacuucggaauugu	gacaguuacugggugccaaacc	gauacuguguacgaauggguccuacuuggcacuucggaauugucacaagguagguugugacaguuacugggugccaaaccggucaauucguuggacgucauagcauc	KL251441.1:18301..18407:-	HP
sha-miR-8443	190	165	7.15195e-06	25	7.4133e-07	79.02	4.64	female-biased	sma-miR-8443-5p	ucuuugcagacgcucuaauuc	ucgguagcgcugcauaggg	ucuuugcagacgcucuaauucuuguucaagaaucgguagcgcugcauaggg	KL250700.1:121226..121277:-	yes
sha-miR-8437	7312	7214	0.000312692	98	2.90601e-06	3454.65	18.2	female-biased	sma-miR-8437-5p	uggcgcuuaguagaaugucaccg	uaacauuuacuaagagcucaga	uggcgcuuaguagaaugucaccgcauguacugaacacaacgguaacauuuacuaagagcucaga	KL251005.1:96499..96563:-	yes
sha-miR-8	1465	447	1.93753e-05	1018	3.0187e-05	214.06	189.1	no bias	sma-miR-8-3p, sja-miR-8-3p	uaauacuguuagguaaagaugcc	acaucuuacuaacaguauuu	acaucuuacuaacaguauuugacaaauuaauuucuaauacuguuagguaaagaugcc	KL250679.1:385574..385631:+	yes
sha-miR-7b	213	81	3.51096e-06	132	3.91422e-06	38.79	24.52	no bias	sma-miR-7-3p;sma-miR-7-5p	uggaagacuugugauuuaguuguu	caacaaucacaaaucuccaugu	uggaagacuugugauuuaguuguuuaauauuaagugcaaugaacuuguuaaauaugacgaacaacaaucacaaaucuccaugu	KL250614.1:164851..164934:+	yes
sha-miR-7a	404871	77549	0.00336137	327322	0.00970615	37136.8	60802.1	no bias	sja-miR-7-5p	uggaagacuggugauauguuguu	caaccuaucucauucuuccaug	accguugcuuaaucauggaagacuggugauauguuguucaaugaugaaacuuucaaauaaauaugaaacguuucaucagaauaauuaaaauaagagcaaccuaucucauucuuccauguaugcgaucggu	KL251326.1:50926..51055:+	MIRNA
sha-miR-785_RF02244	92	28	1.21366e-06	64	1.89781e-06	13.41	11.89	no bias	mir-785;RF02244	ucuucggaacaagaucgucagc		caggaauuuggcguauccauuauuguuaucaguggaauuuuguucucugagcuagaugguuugauuguggagauuucaucguucuucggaacaagaucgucagcacaaaauguaaauagaagucuugaaguuuguguugaugauuuaguucagaagaacgauaaaaacuccacaaccaaaccauccagcucagagaacaaaacuccaccaaaaucauccaccugagcuacaaaucuucug	KL250561.1:434153..434392:+	HP
sha-miR-755	11466	7326	0.000317547	4140	0.000122764	3508.28	769.03	female-biased	sma-miR-755-3p	ugagauucaacuacuucaacu	uggaguuuuuguuucugcacc	ucucuguguuuguaugguauguacaguuggaguuuuuguuucugcaccaacaauauauccauuuaauaaagcuccucauuguaagagagaauuuuauauauuaaugauggugagauucaacuacuucaacuguuauaccauucuuaaucgucugaga	KL250504.1:701004..701160:-	HP
sha-miR-745	1482	351	1.52141e-05	1131	3.35378e-05	168.09	210.09	no bias	cte-miR-745b, sma-miR-745-3p	aagcugccaagugaagggccaa	ugccauucccuuggcugcauucc	ugccauucccuuggcugcauuccaaauaauauaaaauaaauaaaacuuucuaacagucaggaagcugccaagugaagggccaa	KL250831.1:31960..32043:+	yes
sha-miR-71b	224625	163333	0.00707969	61292	0.0018175	78217.1	11385.4	female-biased	sma-miR-71a-5p	ugaaagacuugaguagugagacg	ccucauacugagucuuucccg	ugaaagacuugaguagugagacgcuuauagcaugguuuucccuucggcgccucauacugagucuuucccg	KL251164.1:31348..31418:-	no
sha-miR-71a	2794757	832607	0.0360895	1962150	0.0581841	398720	364482	no bias	sma-miR-71a-5p	ugaaagacgaugguagugagaug	ucucgcuuccccgccuuucc	ugaaagacgaugguagugagaugccaauugcaucucgcuuccccgccuuucc	KL250488.1:743753..743805:+	yes
sha-miR-61	9289	3210	0.000139138	6079	0.000180262	1537.21	1129.21	no bias	sja-miR-61;sma-miR-61-3p;sma-miR-61-5p	ugacuagaaagugcacucacuu	ugugggucccuuucuuguccau	augguugugggucccuuucuuguccaugguacagcaguugaagcucacugcuuuagugugcauccucuuuacaucacaugacuagaaagugcacucacuuccau	KL250537.1:563485..563588:+	HP
sha-miR-598_RF01059	1299	422	1.82917e-05	877	2.60059e-05	202.09	162.91	no bias	mir-598;RF01059	acuaguauagggguuguggauau.		acuaguauagggguuguggauauuauuaaguuuuugauugagaucaugaaccgauugauguuagaccaccuuugguucaugaucucaaucaaaaacuuaauaaucuccacaacccuuauacuagu	KL250660.1:79098..79222:-	HP
sha-miR-450_RF00708	247	150	6.50177e-06	97	2.87636e-06	71.83	18.02	female-biased	mir-450;RF00708	aaaggaaaguaguuagggguuu	aacaccuaacuacuuuccuu	uaaauguauaaauauaacaccuaacuacuuuccuuucaccuauauagaaucaaguugagauauguucccguauccgaguugaaagcgaccgggaacauaucccagcuugguucuauaaaggugaaaggaaaguaguuagggguuucauauuugaacaucua	KL250912.1:24957..25117:-	HP
sha-miR-398_RF00695	1992	1634	7.0826e-05	358	1.06159e-05	782.49	66.5	female-biased	MIR398;RF00695	uaggacugagauguaaucacuu		gcgaacaacaaccgauauccuguaggacugagauguaaucacuugacacacaugacauugaucaccacccagugaucaaucaauugugauuacaucucaguccuacaggaggucgaucgc	KL250624.1:181173..181292:-	HP
sha-miR-36b	47245	14303	0.000619966	32942	0.000976836	6849.44	6119.18	no bias	sja-miR-36-3p;sma-miR-36a-5p;sme-miR-36c-3p	ccaccggguagacauucauucgc	gaagagugccgacccgguuagcc	gaagagugccgacccgguuagccauuaaauuauuguuaaagaaaugaggccaccggguagacauucauucgc	KL250570.1:112945..113017:+	yes
sha-miR-36a	5625	1977	8.56934e-05	3648	0.000108175	946.75	677.64	no bias	sma-miR-36b-3p;sma-miR-36b-5p	ccaccggguagacauucau	agggaaugucuguucgguuugug	gcagcaucugaagggaaugucuguucgguuuguguuaucuugguuacuuguuaaguacuacuuaauaauguaacuauuuuucaguacaccaccggguagacauucauccgcagaagucuugcugu	KL250570.1:64589..64713:+	HP
sha-miR-3492c	1940	1392	6.03364e-05	548	1.625e-05	666.6	101.79	female-biased	sja-miR-3492	auccgugcugagauuucgucu		ggugacguaaguuggcaaaagcgaaacgaguuuuucgaauccgugcugagauuucgucugauacc	KL250643.1:23409..23473:+	HP
sha-miR-3492b	5689	4539	0.000196744	1150	3.41012e-05	2173.64	213.62	female-biased	sja-miR-3492;sma-miR-3492	uccgugcugagauuucgucauuu		aauugauugacggauaacucgccuucgccauaggugacguaaguuggcaaaagccaaacgaacuuuucgaauccgugcugagauuucgucauuuaguu	KL250940.1:49627..49724:+	HP
sha-miR-3492a	4472	3226	0.000139831	1246	3.69479e-05	1544.87	231.45	female-biased	sma-miR-3492	ucucagcacggauacagaagu		gagcgugucgaccgcuucacuuaucuuggaagucucaucagcccuuguggucuggcgugugacgaaaucucagcacggauacagaagucucgauuagcuu	KL250521.1:588216..588315:+	HP
sha-miR-3482	3945	1521	6.5928e-05	2424	7.18794e-05	728.38	450.27	no bias	sja-miR-3482-3p	uggaugcgcacugcugaggauuuu		cucaguggucuuguugguuaagcggcuggagcgagacugauagguccuguuuucgaaucgcgcggggugcgggaccguggaugcgcacugcugaggauuuucauacugag	KL250622.1:23676..23785:-	HP
sha-miR-3479	8109	3033	0.000131466	5076	0.00015052	1452.45	942.9	no bias	sma-miR-3479-3p	uauugcacuaaccuucgccuug	agggggauguuugugcaauuu	agggggauguuugugcaauuuaauguuguaaauauauugcacuaaccuucgccuug	KL251162.1:13779..13835:-	yes
sha-miR-31	216	204	8.84241e-06	12	3.55839e-07	97.69	2.23	female-biased	sma-miR-31-5p	uggcaagauuauggcgaagcu	cuuccccugauacugccgac	uggcaagauuauggcgaagcugaauaaaccacaaaguguuucagcuuccccugauacugccgac	KL250816.1:217711..217775:-	yes
sha-miR-2c	1685	1543	6.68816e-05	142	4.21076e-06	738.91	26.38	female-biased	sma-miR-2c-5p	acccuuguacgacugugauguguuc	uaucacagccgugcuuaagggc	acccuuguacgacugugauguguucgaaaauaaaaucauaucacagccgugcuuaagggc	KL251164.1:31011..31071:-	yes
sha-miR-2b	290	236	1.02295e-05	54	1.60127e-06	113.02	10.03	female-biased	sja-miR-2c-3p;sja-miR-2c-5p;sja-miR-2d-3p;sma-miR-2d-5p;sma-miR-2f-5p;sma-miR-71b-3p	ucacagccaauauugauaccc	gguguugauucuggcugagauugcgg	gguguugauucuggcugagauugcggcaggaugauaaacaguuguugccugucacagccaauauugauaccc	KL251164.1:31226..31298:-	yes
sha-miR-2a	4793	1446	6.26771e-05	3347	9.92493e-05	692.46	621.73	no bias	sja-miR-2a-3p;sja-miR-2b-3p;sja-miR-2e-3p;sja-miR-2e-5p;sja-miR-71a;sma-miR-2a-5p;sma-miR-2e-3p;sma-miR-71a-3p;sma-miR-71a-5p	uaucacagcccugcuugggacac	gucucaagggacugugaagcaa	gucucaagggacugugaagcaacguaauuaauuguaucacagcccugcuugggacac	KL250488.1:743938..743995:+	yes
sha-miR-219	6858	2000	8.66903e-05	4858	0.000144055	957.76	902.4	no bias	sja-miR-219-3p;sja-miR-219-5p;sma-miR-219-5p	ugauuguccauucgcauuucuug	agagguguugauggacaucaua	aaucgauucauugauuguccauucgcauuucuuguuaauuauauuuauuaaauauuaucaguuaguaugauaauauuuaauuuacaagagguguugauggacaucauacgaucgauu	KL250548.1:331614..331730:-	MIRNA
sha-miR-2162	29057	14425	0.000625254	14632	0.000433886	6907.86	2717.98	female-biased	sja-miR-2162-3p;sma-miR-2162-5p	uauuaugcaacguuucacu	agugggaugguugcauauaua	agugggaugguugcauauauacaaugcugauaauguauuaugcaacguuucacu	KL250957.1:29480..29534:+	yes
sha-miR-125b	676827	155295	0.00673129	521532	0.0154651	74367.9	96877.8	no bias	sma-miR-125a-5p, sja-miR-125b	ucccugagacugauaauugcu	acaauuauuauucucaggugu	ucccugagacugauaauugcucuguuuaucaugauaaguguauuugaugagaacaauuauuauucucaggugu	KL250779.1:289456..289529:-	yes
sha-miR-125	48018	15332	0.000664568	32686	0.000969245	7342.21	6071.63	no bias	sma-miR-125a-5p	ucccugagacccuuugauugcc	cagccaaagugacucagguaug	ucccugagacccuuugauugccauguuauuucaauauuguauauaacaugaucaggcagccaaagugacucagguaug	KL250882.1:121120..121198:+	yes
sha-miR-124	30938	9123	0.000395438	21815	0.000646885	4368.83	4052.27	no bias	sja-miR-124-3p;sja-miR-124-5p	uaaggcacgcggugaauguca	ccauuuuccgcgauugccuugauu	ccauuuuccgcgauugccuugauuuguuacaaauaauacucgcaacagaaauauuaaggcacgcggugaauguca	KL250711.1:234701..234776:-	yes
sha-miR-10	51388	13625	0.000590578	37763	0.00111979	6524.76	7014.71	no bias	sja-miR-10-5p;sma-miR-10-5p	aacccuguagacccgaguuugg	aaauucgagucuauaaggaaa	aacccuguagacccgaguuuggaugcagucaaaugcaaauucgagucuauaaggaaa	KL250619.1:296275..296332:+	yes
sha-miR-1	2461972	458898	0.019891	2003074	0.0593976	219758	372083	no bias	sma-miR-1b-3p;sma-miR-1b-5p	uggaauguugugaaguaugugc	gcauacuucccaauaggccaua	cucaauguaauuucuucuagucuuugcauacuucccaauaggccauagcguaauucaauacuuuacuaguuuuuuauuagaaaaaaaacaaugaaaaacuaguaaugaguaacuuauggaauguugugaaguaugugcuugacugggacuagucugcaaaugag	KL250832.1:270151..270314:-	MIRNA
sha-let-7	227391	24492	0.00106161	202899	0.00601661	11728.8	37689.8	male-biased	sma-let-7-5p, sja-let-7;sma-let-7-3p	ggagguaguucguuguguggu	cauacaaccgacuggcuuucc	ggagguaguucguugugugguuugcuuaucaaaaugaauaaaagaagaccauacaaccgacuggcuuucc	KL250686.1:349800..349870:-	yes
sha-bantam	89878	78507	0.0034029	11371	0.000337187	37595.5	2112.23	female-biased	sma-bantam-3p, sja-bantam	ugagaucgcgauuaaagc	gcuuuuauugcgcucugagaa	gcuuuuauugcgcucugagaaaaauuuauugucaucugagaucgcgauuaaagc	KL250727.1:19616..19670:-	yes
