# Supplementary material for: The small RNA complement of adult Schistosoma haematobium
Source: PLoS Negl Trop Dis. 2018 May 29;12(5):e0006535. doi: 10.1371/journal.pntd.0006535 (PMC5993326; doi:10.1371/journal.pntd.0006535)
Supplement: S2 Table — (XLSX) [file pntd.0006535.s002.xlsx]

## Sheet: Table S2
Table S2. Predicted miRNA target genes, their associated transcription levels (in transcripts per million, TPM) and annotation
miRNA identifier	Gene identifier	3'UTR length	Transcript identifier	CDS length	PITA sites	PITA score	MIRANDA score	Female miRNA transcription (CPM)	Male miRNA transcription (CPM)	Female mRNA transcription (TPM)	Male mRNA transcription (TPM)	SwissProt identifier	SwissProt description	SwissProt E-value	NCBI nr identifier	NCBI nr description	NCBI nr E-value
sha-miR-71a	MS3_02398	662	MS3_02398.1	1863	5	-20.9	441	398719.95	364481.55	50.3	51.09	sp|Q5TTG1|VATA_ANOGA	V-type proton ATPase catalytic subunit A OS=Anopheles gambiae GN=Vha68-2 PE=3 SV=1	0	gi|353233378|emb|CCD80733.1|	putative atp synthase alpha subunit vacuolar [Schistosoma mansoni]	0
sha-miR-71a	MS3_07490	471	MS3_07490.1	1530	5	-20.62	310	398719.95	364481.55	31.6	20.4	sp|Q8TED4|SPX2_HUMAN	Sugar phosphate exchanger 2 OS=Homo sapiens GN=SLC37A2 PE=2 SV=2	3e-91	gi|353229576|emb|CCD75747.1|	putative solute carrier family 37 member 2 (glycerol-3-phosphate transporter [Schistosoma mansoni]	1e-138
sha-miR-71a	MS3_07490	471	MS3_07490.2	999	5	-20.62	310	398719.95	364481.55	14.33	9.17	sp|Q8TED4|SPX2_HUMAN	Sugar phosphate exchanger 2 OS=Homo sapiens GN=SLC37A2 PE=2 SV=2	3e-91	gi|353229576|emb|CCD75747.1|	putative solute carrier family 37 member 2 (glycerol-3-phosphate transporter [Schistosoma mansoni]	1e-138
sha-miR-71a	MS3_08185	979	MS3_08185.1	948	4	-20.13	455	398719.95	364481.55	34.04	58.45	sp|Q6PDY2|AEDO_MOUSE	2-aminoethanethiol dioxygenase OS=Mus musculus GN=Ado PE=1 SV=2	5e-28	gi|227280609|emb|CAY19021.1|	hypothetical protein Smp_118780 [Schistosoma mansoni]	6e-161
sha-miR-71a	MS3_05841	4445	MS3_05841.1	2166	10	-20.01	448	398719.95	364481.55	43.59	36.01	sp|Q6NZ22|MET14_DANRE	Methyltransferase-like protein 14 OS=Danio rerio GN=mettl14 PE=2 SV=1	2e-127	gi|353233042|emb|CCD80397.1|	hypothetical protein Smp_172190.2 [Schistosoma mansoni]	0
sha-miR-71a	MS3_05362	2459	MS3_05362.2	3462	13	-19.82	432	398719.95	364481.55	2.82	15.5	sp|O08679|MARK2_RAT	Serine/threonine-protein kinase MARK2 OS=Rattus norvegicus GN=Mark2 PE=1 SV=1	2e-160	gi|350646418|emb|CCD58915.1|	serine/threonine kinase [Schistosoma mansoni]	0
sha-miR-71a	MS3_05362	2459	MS3_05362.3	3555	13	-19.82	432	398719.95	364481.55	23.97	74.81	sp|O08679|MARK2_RAT	Serine/threonine-protein kinase MARK2 OS=Rattus norvegicus GN=Mark2 PE=1 SV=1	2e-160	gi|350646418|emb|CCD58915.1|	serine/threonine kinase [Schistosoma mansoni]	0
sha-miR-71a	MS3_05362	2459	MS3_05362.5	3429	13	-19.82	432	398719.95	364481.55	0	0	sp|O08679|MARK2_RAT	Serine/threonine-protein kinase MARK2 OS=Rattus norvegicus GN=Mark2 PE=1 SV=1	2e-160	gi|350646418|emb|CCD58915.1|	serine/threonine kinase [Schistosoma mansoni]	0
sha-miR-71a	MS3_00821	3803	MS3_00821.1	1830	13	-19.78	628	398719.95	364481.55	0	0	sp|P20651|PP2BB_RAT	Serine/threonine-protein phosphatase 2B catalytic subunit beta isoform OS=Rattus norvegicus GN=Ppp3cb PE=1 SV=1	0	gi|360043838|emb|CCD81384.1|	putative protein phosphatase-2b [Schistosoma mansoni]	0
sha-miR-71a	MS3_00821	3803	MS3_00821.2	1800	13	-19.78	628	398719.95	364481.55	7.2	47.23	sp|P20651|PP2BB_RAT	Serine/threonine-protein phosphatase 2B catalytic subunit beta isoform OS=Rattus norvegicus GN=Ppp3cb PE=1 SV=1	0	gi|360043838|emb|CCD81384.1|	putative protein phosphatase-2b [Schistosoma mansoni]	0
sha-miR-71a	MS3_04866	939	MS3_04866.3	2874	8	-19.3	466	398719.95	364481.55	21.88	73.1				gi|360043000|emb|CCD78411.1|	hypothetical protein Smp_197620 [Schistosoma mansoni]	4e-160
sha-miR-71a	MS3_08053	827	MS3_08053.1	1389	6	-18.65	433	398719.95	364481.55	26.61	38.88	sp|P27545|CERS1_MOUSE	Ceramide synthase 1 OS=Mus musculus GN=Cers1 PE=1 SV=1	5e-25	gi|353230367|emb|CCD76538.1|	(dihydro)ceramide Synthase (LAG1) [Schistosoma mansoni]	1e-154
sha-miR-71a	MS3_02464	2856	MS3_02464.3	3048	13	-17.85	444	398719.95	364481.55	10.17	10.05	sp|Q03042|KGP1_DROME	cGMP-dependent protein kinase, isozyme 1 OS=Drosophila melanogaster GN=Pkg21D PE=1 SV=2	0	gi|315466301|emb|CBY83900.1|	cGMP-dependent protein kinase 1 [Schistosoma mansoni]	0
sha-miR-71a	MS3_09138	2302	MS3_09138.3	2811	7	-17.63	313	398719.95	364481.55	18.74	2.46	sp|Q9C0D3|ZY11B_HUMAN	Protein zyg-11 homolog B OS=Homo sapiens GN=ZYG11B PE=1 SV=2	2e-50	gi|360044776|emb|CCD82324.1|	hypothetical protein Smp_157770 [Schistosoma mansoni]	0
sha-miR-71a	MS3_09138	2970	MS3_09138.4	1869	8	-17.63	313	398719.95	364481.55	0.49	0.91	sp|Q9C0D3|ZY11B_HUMAN	Protein zyg-11 homolog B OS=Homo sapiens GN=ZYG11B PE=1 SV=2	2e-50	gi|360044776|emb|CCD82324.1|	hypothetical protein Smp_157770 [Schistosoma mansoni]	0
sha-miR-71a	MS3_09138	2302	MS3_09138.5	2670	7	-17.63	313	398719.95	364481.55	3.75	26.67	sp|Q9C0D3|ZY11B_HUMAN	Protein zyg-11 homolog B OS=Homo sapiens GN=ZYG11B PE=1 SV=2	2e-50	gi|360044776|emb|CCD82324.1|	hypothetical protein Smp_157770 [Schistosoma mansoni]	0
sha-miR-71a	MS3_09138	2302	MS3_09138.6	2805	7	-17.63	313	398719.95	364481.55	0	40.16	sp|Q9C0D3|ZY11B_HUMAN	Protein zyg-11 homolog B OS=Homo sapiens GN=ZYG11B PE=1 SV=2	2e-50	gi|360044776|emb|CCD82324.1|	hypothetical protein Smp_157770 [Schistosoma mansoni]	0
sha-miR-71a	MS3_09138	2970	MS3_09138.7	2142	8	-17.63	313	398719.95	364481.55	0.84	1.09	sp|Q9C0D3|ZY11B_HUMAN	Protein zyg-11 homolog B OS=Homo sapiens GN=ZYG11B PE=1 SV=2	2e-50	gi|360044776|emb|CCD82324.1|	hypothetical protein Smp_157770 [Schistosoma mansoni]	0
sha-miR-71a	MS3_10590	1370	MS3_10590.1	1758	9	-17.4	472	398719.95	364481.55	0	0	sp|O00505|IMA4_HUMAN	Importin subunit alpha-4 OS=Homo sapiens GN=KPNA3 PE=1 SV=2	0	gi|350645470|emb|CCD59822.1|	importin alpha 3,4, putative [Schistosoma mansoni]	0
sha-miR-71a	MS3_10590	1370	MS3_10590.2	1614	9	-17.4	472	398719.95	364481.55	510.55	461.08	sp|O00505|IMA4_HUMAN	Importin subunit alpha-4 OS=Homo sapiens GN=KPNA3 PE=1 SV=2	0	gi|350645470|emb|CCD59822.1|	importin alpha 3,4, putative [Schistosoma mansoni]	0
sha-miR-71a	MS3_04013	1423	MS3_04013.1	2673	9	-17.35	304	398719.95	364481.55	7.09	30.36	sp|O15014|ZN609_HUMAN	Zinc finger protein 609 OS=Homo sapiens GN=ZNF609 PE=1 SV=2	6e-13	gi|350646264|emb|CCD59098.1|	hypothetical protein Smp_072890 [Schistosoma mansoni]	0
sha-miR-71a	MS3_02851	1391	MS3_02851.1	5208	5	-17.03	308	398719.95	364481.55	6.18	32.54	sp|P00522|ABL_DROME	Tyrosine-protein kinase Abl OS=Drosophila melanogaster GN=Abl PE=1 SV=3	5e-113	gi|268688077|emb|CBH50761.1|	abl kinase 1 [Schistosoma mansoni]	0
sha-miR-71a	MS3_10507	2912	MS3_10507.1	2424	8	-16.97	599	398719.95	364481.55	0	0				gi|238665020|emb|CAZ35805.1|	hypothetical protein Smp_168040 [Schistosoma mansoni]	0
sha-miR-71a	MS3_10507	2739	MS3_10507.2	2688	8	-16.97	599	398719.95	364481.55	28.9	75.46				gi|238665020|emb|CAZ35805.1|	hypothetical protein Smp_168040 [Schistosoma mansoni]	0
sha-miR-71a	MS3_10507	2739	MS3_10507.3	2583	8	-16.97	599	398719.95	364481.55	7.37	18.13				gi|238665020|emb|CAZ35805.1|	hypothetical protein Smp_168040 [Schistosoma mansoni]	0
sha-miR-71a	MS3_01559	1578	MS3_01559.1	1506	8	-16.79	310	398719.95	364481.55	33.23	123.73	sp|O08918|CCNG2_MOUSE	Cyclin-G2 OS=Mus musculus GN=Ccng2 PE=2 SV=3	9e-16	gi|360042922|emb|CCD78332.1|	putative cyclin G [Schistosoma mansoni]	0
sha-miR-71a	MS3_05112	867	MS3_05112.1	6900	4	-16.6	477	398719.95	364481.55	0.63	0	sp|Q61830|MRC1_MOUSE	Macrophage mannose receptor 1 OS=Mus musculus GN=Mrc1 PE=1 SV=2	2e-38	gi|360043667|emb|CCD81213.1|	subfamily M23B non-peptidase homologue (M23 family) [Schistosoma mansoni]	0
sha-miR-71a	MS3_05112	867	MS3_05112.2	6450	4	-16.6	477	398719.95	364481.55	11.57	45.29	sp|Q61830|MRC1_MOUSE	Macrophage mannose receptor 1 OS=Mus musculus GN=Mrc1 PE=1 SV=2	2e-38	gi|360043667|emb|CCD81213.1|	subfamily M23B non-peptidase homologue (M23 family) [Schistosoma mansoni]	0
sha-miR-71a	MS3_04489	908	MS3_04489.1	2481	5	-16.44	302	398719.95	364481.55	20.59	61.78				gi|353231923|emb|CCD79278.1|	camp-response element binding protein-related [Schistosoma mansoni]	0
sha-miR-71a	MS3_04489	908	MS3_04489.4	2553	5	-16.44	302	398719.95	364481.55	9.52	19.02				gi|353231923|emb|CCD79278.1|	camp-response element binding protein-related [Schistosoma mansoni]	0
sha-miR-71a	MS3_09627	767	MS3_09627.1	2589	4	-16.36	463	398719.95	364481.55	0	0	sp|A7E316|K226L_BOVIN	Uncharacterized protein KIAA0226-like OS=Bos taurus GN=KIAA0226L PE=2 SV=1	1e-41	gi|353229260|emb|CCD75431.1|	hypothetical protein Smp_161860 [Schistosoma mansoni]	0
sha-miR-71a	MS3_09627	767	MS3_09627.2	2295	4	-16.36	463	398719.95	364481.55	14.51	48.08	sp|A7E316|K226L_BOVIN	Uncharacterized protein KIAA0226-like OS=Bos taurus GN=KIAA0226L PE=2 SV=1	1e-41	gi|353229260|emb|CCD75431.1|	hypothetical protein Smp_161860 [Schistosoma mansoni]	0
sha-miR-71a	MS3_09627	767	MS3_09627.4	2295	4	-16.36	463	398719.95	364481.55	1.08	18.21	sp|A7E316|K226L_BOVIN	Uncharacterized protein KIAA0226-like OS=Bos taurus GN=KIAA0226L PE=2 SV=1	1e-41	gi|353229260|emb|CCD75431.1|	hypothetical protein Smp_161860 [Schistosoma mansoni]	0
sha-miR-71a	MS3_05953	961	MS3_05953.1	579	7	-16.12	303	398719.95	364481.55	370.41	726.33	sp|Q9PSX7|RHOC_CHICK	Rho-related GTP-binding protein RhoC OS=Gallus gallus GN=RHOC PE=1 SV=1	8e-92	gi|353230094|emb|CCD76265.1|	putative rho2 GTPase [Schistosoma mansoni]	5e-111
sha-miR-71a	MS3_02305	1204	MS3_02305.1	762	8	-15.85	322	398719.95	364481.55	51.16	75.17	sp|Q17688|TXNDL_CAEEL	Thioredoxin domain-containing protein C06A6.5 OS=Caenorhabditis elegans GN=C06A6.5 PE=1 SV=2	2e-41	gi|257205740|emb|CAX82521.1|	Thioredoxin domain-containing protein 4 precursor [Schistosoma japonicum]	1e-122
sha-miR-71a	MS3_00960	2081	MS3_00960.1	1965	8	-15.82	314	398719.95	364481.55	51.88	53.4	sp|Q9I9P9|SMAD2_DANRE	Mothers against decapentaplegic homolog 2 OS=Danio rerio GN=smad2 PE=2 SV=1	7e-97	gi|350646698|emb|CCD58612.1|	TGF-beta signal transducer Smad2,putative [Schistosoma mansoni]	0
sha-miR-71a	MS3_05077	2066	MS3_05077.1	1071	10	-15.69	306	398719.95	364481.55	38.55	172.88	sp|Q5GIS3|GBB_PINFU	Guanine nucleotide-binding protein subunit beta OS=Pinctada fucata PE=1 SV=1	0	gi|56757698|gb|AAW26990.1|	SJCHGC05537 protein [Schistosoma japonicum]	0
sha-miR-71a	MS3_05077	2066	MS3_05077.2	1155	10	-15.69	306	398719.95	364481.55	0.79	0.45	sp|Q5GIS3|GBB_PINFU	Guanine nucleotide-binding protein subunit beta OS=Pinctada fucata PE=1 SV=1	0	gi|56757698|gb|AAW26990.1|	SJCHGC05537 protein [Schistosoma japonicum]	0
sha-miR-71a	MS3_05364	1783	MS3_05364.2	6108	8	-15.49	301	398719.95	364481.55	1.7	21.84	sp|Q9XVN3|IASPP_CAEEL	Apoptotic enhancer 1 protein OS=Caenorhabditis elegans GN=ape-1 PE=1 SV=1	1e-41	gi|350646423|emb|CCD58920.1|	apoptosis stimulating of P53, putative [Schistosoma mansoni]	0
sha-miR-71a	MS3_07196	606	MS3_07196.6	1017	3	-15.45	309	398719.95	364481.55	1.32	0				gi|353230549|emb|CCD76966.1|	putative cassette chromosome recombinase b [Schistosoma mansoni]	0
sha-miR-71a	MS3_08620	849	MS3_08620.1	1407	3	-15.39	312	398719.95	364481.55	0.99	7.76	sp|Q07960|RHG01_HUMAN	Rho GTPase-activating protein 1 OS=Homo sapiens GN=ARHGAP1 PE=1 SV=1	5e-61	gi|350646071|emb|CCD59248.1|	hypothetical protein Smp_006970 [Schistosoma mansoni]	0
sha-miR-71a	MS3_08620	707	MS3_08620.2	1656	3	-15.39	312	398719.95	364481.55	4.71	0.39	sp|Q07960|RHG01_HUMAN	Rho GTPase-activating protein 1 OS=Homo sapiens GN=ARHGAP1 PE=1 SV=1	5e-61	gi|350646071|emb|CCD59248.1|	hypothetical protein Smp_006970 [Schistosoma mansoni]	0
sha-miR-71a	MS3_08620	947	MS3_08620.3	1149	3	-15.39	312	398719.95	364481.55	7.94	8.5	sp|Q07960|RHG01_HUMAN	Rho GTPase-activating protein 1 OS=Homo sapiens GN=ARHGAP1 PE=1 SV=1	5e-61	gi|350646071|emb|CCD59248.1|	hypothetical protein Smp_006970 [Schistosoma mansoni]	0
sha-miR-71a	MS3_08620	707	MS3_08620.5	1653	3	-15.39	312	398719.95	364481.55	14.87	25.81	sp|Q07960|RHG01_HUMAN	Rho GTPase-activating protein 1 OS=Homo sapiens GN=ARHGAP1 PE=1 SV=1	5e-61	gi|350646071|emb|CCD59248.1|	hypothetical protein Smp_006970 [Schistosoma mansoni]	0
sha-miR-71a	MS3_08620	707	MS3_08620.7	1716	3	-15.39	312	398719.95	364481.55	0.31	0.26	sp|Q07960|RHG01_HUMAN	Rho GTPase-activating protein 1 OS=Homo sapiens GN=ARHGAP1 PE=1 SV=1	5e-61	gi|350646071|emb|CCD59248.1|	hypothetical protein Smp_006970 [Schistosoma mansoni]	0
sha-miR-71a	MS3_08898	2459	MS3_08898.1	4626	12	-15.06	731	398719.95	364481.55	4.88	61.61	sp|Q8BG26|RUSC1_MOUSE	RUN and SH3 domain-containing protein 1 OS=Mus musculus GN=Rusc1 PE=1 SV=2	1e-10	gi|350646715|emb|CCD58629.1|	hypothetical protein Smp_061680 [Schistosoma mansoni]	0
sha-miR-71a	MS3_04309	90	MS3_04309.1	3138	3	-14.88	302	398719.95	364481.55	1.9	2.06	sp|Q9BZQ6|EDEM3_HUMAN	ER degradation-enhancing alpha-mannosidase-like protein 3 OS=Homo sapiens GN=EDEM3 PE=1 SV=2	3e-104	gi|663058400|gb|KER34289.1|	hypothetical protein T265_00135 [Opisthorchis viverrini]	0
sha-miR-71a	MS3_04309	90	MS3_04309.2	3225	3	-14.88	302	398719.95	364481.55	10.51	17.74	sp|Q9BZQ6|EDEM3_HUMAN	ER degradation-enhancing alpha-mannosidase-like protein 3 OS=Homo sapiens GN=EDEM3 PE=1 SV=2	3e-104	gi|663058400|gb|KER34289.1|	hypothetical protein T265_00135 [Opisthorchis viverrini]	0
sha-miR-71a	MS3_02844	2721	MS3_02844.1	3468	12	-14.87	426	398719.95	364481.55	9.41	186.9	sp|Q62829|PAK3_RAT	Serine/threonine-protein kinase PAK 3 OS=Rattus norvegicus GN=Pak3 PE=1 SV=1	7e-128	gi|353228782|emb|CCD74953.1|	protein kinase [Schistosoma mansoni]	0
sha-miR-71a	MS3_09159	1896	MS3_09159.1	3876	5	-14.78	455	398719.95	364481.55	8.85	42.33	sp|O94712|YC5C_SCHPO	Uncharacterized protein C1259.12c OS=Schizosaccharomyces pombe (strain 972 / ATCC 24843) GN=SPCC1259.12c PE=4 SV=2	3e-33	gi|360045237|emb|CCD82785.1|	ran binding protein 9-related [Schistosoma mansoni]	0
sha-miR-71a	MS3_08832	702	MS3_08832.2	1425	4	-14.66	303	398719.95	364481.55	56.96	104.2	sp|Q8R4A1|ERO1A_RAT	ERO1-like protein alpha OS=Rattus norvegicus GN=Ero1l PE=1 SV=1	3e-107	gi|226486624|emb|CAX74389.1|	hypothetical protein [Schistosoma japonicum]	0
sha-miR-71a	MS3_00658	1762	MS3_00658.1	2031	11	-14.53	754	398719.95	364481.55	0	0	sp|Q2PFW9|NOVA1_MACFA	RNA-binding protein Nova-1 OS=Macaca fascicularis GN=NOVA1 PE=2 SV=1	8e-50	gi|353231011|emb|CCD77429.1|	rna-binding protein related [Schistosoma mansoni]	0
sha-miR-71a	MS3_00658	1762	MS3_00658.2	1998	11	-14.53	754	398719.95	364481.55	43.83	110.64	sp|Q2PFW9|NOVA1_MACFA	RNA-binding protein Nova-1 OS=Macaca fascicularis GN=NOVA1 PE=2 SV=1	8e-50	gi|353231011|emb|CCD77429.1|	rna-binding protein related [Schistosoma mansoni]	0
sha-miR-71a	MS3_07105	1501	MS3_07105.2	1155	3	-14.52	315	398719.95	364481.55	20.71	33.25	sp|P27361|MK03_HUMAN	Mitogen-activated protein kinase 3 OS=Homo sapiens GN=MAPK3 PE=1 SV=4	5e-133	gi|46849992|gb|AAT02418.1|	MAP kinase [Schistosoma japonicum]	0
sha-miR-71a	MS3_07524	296	MS3_07524.1	2133	2	-14.45	325	398719.95	364481.55	20.28	21.39	sp|O14733|MP2K7_HUMAN	Dual specificity mitogen-activated protein kinase kinase 7 OS=Homo sapiens GN=MAP2K7 PE=1 SV=2	2e-07	gi|350854709|emb|CAZ30871.2|	protein kinase [Schistosoma mansoni]	0
sha-miR-71a	MS3_07524	296	MS3_07524.3	1935	2	-14.45	325	398719.95	364481.55	15.4	12.68	sp|O14733|MP2K7_HUMAN	Dual specificity mitogen-activated protein kinase kinase 7 OS=Homo sapiens GN=MAP2K7 PE=1 SV=2	2e-07	gi|350854709|emb|CAZ30871.2|	protein kinase [Schistosoma mansoni]	0
sha-miR-71a	MS3_03628	917	MS3_03628.2	2337	6	-14.13	301	398719.95	364481.55	16.27	35.55				gi|350645925|emb|CCD59390.1|	hypothetical protein Smp_041370 [Schistosoma mansoni]	0
sha-miR-71a	MS3_07746	2395	MS3_07746.1	777	9	-13.66	447	398719.95	364481.55	2.64	6.94	sp|Q5FW46|F214A_XENTR	Protein FAM214A OS=Xenopus tropicalis GN=fam214a PE=2 SV=1	4e-09	gi|350643745|emb|CCD58389.1|	unnamed protein product [Schistosoma mansoni]	2e-31
sha-miR-71a	MS3_06721	1002	MS3_06721.3	2718	7	-13.32	423	398719.95	364481.55	0	1.04	sp|Q60992|VAV2_MOUSE	Guanine nucleotide exchange factor VAV2 OS=Mus musculus GN=Vav2 PE=1 SV=1	6e-92	gi|353229066|emb|CCD75237.1|	putative vav2 [Schistosoma mansoni]	0
sha-miR-71a	MS3_10867	2149	MS3_10867.1	3705	6	-13.32	304	398719.95	364481.55	0.75	28.22				gi|360044068|emb|CCD81615.1|	hypothetical protein Smp_154010 [Schistosoma mansoni]	0
sha-miR-71a	MS3_07627	879	MS3_07627.1	2259	4	-12.89	428	398719.95	364481.55	22.31	12				gi|238658681|emb|CAZ29732.1|	hypothetical protein Smp_020480 [Schistosoma mansoni]	0
sha-miR-71a	MS3_05105	4725	MS3_05105.1	2889	5	-12.55	456	398719.95	364481.55	0	2.53	sp|Q6ZT98|TTLL7_HUMAN	Tubulin polyglutamylase TTLL7 OS=Homo sapiens GN=TTLL7 PE=2 SV=2	6e-66	gi|257205772|emb|CAX82537.1|	tubulin tyrosine ligase-like family, member 7 [Schistosoma japonicum]	1e-146
sha-miR-71a	MS3_02076	687	MS3_02076.1	813	5	-12.15	304	398719.95	364481.55	121.15	56.87	sp|Q8BZJ7|DCNL2_MOUSE	DCN1-like protein 2 OS=Mus musculus GN=Dcun1d2 PE=2 SV=3	8e-26	gi|353228453|emb|CCD74624.1|	putative leucine zipper protein [Schistosoma mansoni]	1e-86
sha-miR-71a	MS3_02076	859	MS3_02076.2	558	5	-12.15	304	398719.95	364481.55	0	39.95	sp|Q8BZJ7|DCNL2_MOUSE	DCN1-like protein 2 OS=Mus musculus GN=Dcun1d2 PE=2 SV=3	8e-26	gi|353228453|emb|CCD74624.1|	putative leucine zipper protein [Schistosoma mansoni]	1e-86
sha-miR-71a	MS3_01402	148	MS3_01402.1	3786	2	-11.93	302	398719.95	364481.55	3.15	6.58	sp|O54774|AP3D1_MOUSE	AP-3 complex subunit delta-1 OS=Mus musculus GN=Ap3d1 PE=1 SV=1	0	gi|353233074|emb|CCD80429.1|	hypothetical protein Smp_138860 [Schistosoma mansoni]	0
sha-miR-71a	MS3_07196	170	MS3_07196.1	1479	2	-11.91	309	398719.95	364481.55	69.78	60.85				gi|353230549|emb|CCD76966.1|	putative cassette chromosome recombinase b [Schistosoma mansoni]	0
sha-miR-71a	MS3_07196	170	MS3_07196.2	1098	2	-11.91	309	398719.95	364481.55	7.06	15.65				gi|353230549|emb|CCD76966.1|	putative cassette chromosome recombinase b [Schistosoma mansoni]	0
sha-miR-71a	MS3_07196	170	MS3_07196.3	1053	2	-11.91	309	398719.95	364481.55	0	0				gi|353230549|emb|CCD76966.1|	putative cassette chromosome recombinase b [Schistosoma mansoni]	0
sha-miR-71a	MS3_02417	1304	MS3_02417.1	8358	4	-11.62	306	398719.95	364481.55	10.13	34.79	sp|Q6KC79|NIPBL_HUMAN	Nipped-B-like protein OS=Homo sapiens GN=NIPBL PE=1 SV=2	0	gi|663055366|gb|KER31284.1|	hypothetical protein T265_02467 [Opisthorchis viverrini]	0
sha-miR-71a	MS3_03280	773	MS3_03280.1	324	5	-11.55	321	398719.95	364481.55	11.1	4.71				gi|353230506|emb|CCD76677.1|	putative DNAj domain [Schistosoma mansoni]	3e-13
sha-miR-71a	MS3_01408	1202	MS3_01408.1	873	4	-11.54	445	398719.95	364481.55	55.36	79.76	sp|Q8TCF1|ZFAN1_HUMAN	AN1-type zinc finger protein 1 OS=Homo sapiens GN=ZFAND1 PE=1 SV=1	8e-17	gi|353233080|emb|CCD80435.1|	putative zinc finger protein [Schistosoma mansoni]	4e-143
sha-miR-71a	MS3_09692	359	MS3_09692.3	774	3	-11.49	302	398719.95	364481.55	0	3.41	sp|Q52LJ0|FA98B_HUMAN	Protein FAM98B OS=Homo sapiens GN=FAM98B PE=1 SV=1	1e-18	gi|358341221|dbj|GAA34581.2|	protein FAM98A [Clonorchis sinensis]	4e-52
sha-miR-71a	MS3_06772	770	MS3_06772.1	3483	3	-11.45	442	398719.95	364481.55	10.47	35.72	sp|Q4KME6|PERQ2_DANRE	PERQ amino acid-rich with GYF domain-containing protein 2 OS=Danio rerio GN=gigyf2 PE=2 SV=1	1e-11	gi|353230600|emb|CCD77017.1|	putative gyf domain [Schistosoma mansoni]	0
sha-miR-71a	MS3_05024	2249	MS3_05024.1	1869	7	-11.35	455	398719.95	364481.55	114.21	167.74	sp|Q6R748|STXB1_CHICK	Syntaxin-binding protein 1 OS=Gallus gallus GN=STXBP1 PE=2 SV=1	0	gi|226484808|emb|CAX74313.1|	Syntaxin-binding protein 1 [Schistosoma japonicum]	0
sha-miR-71a	MS3_07350	591	MS3_07350.1	1779	3	-11.24	428	398719.95	364481.55	0	2.78	sp|A1A5K6|TBC24_XENLA	TBC1 domain family member 24 OS=Xenopus laevis GN=tbc1d24 PE=2 SV=1	1e-19	gi|353231876|emb|CCD79231.1|	rab-gap/tbc-related [Schistosoma mansoni]	0
sha-miR-71a	MS3_07350	591	MS3_07350.2	1416	3	-11.24	428	398719.95	364481.55	3.6	7.58	sp|A1A5K6|TBC24_XENLA	TBC1 domain family member 24 OS=Xenopus laevis GN=tbc1d24 PE=2 SV=1	1e-19	gi|353231876|emb|CCD79231.1|	rab-gap/tbc-related [Schistosoma mansoni]	0
sha-miR-71a	MS3_07350	591	MS3_07350.3	1749	3	-11.24	428	398719.95	364481.55	22.11	42.24	sp|A1A5K6|TBC24_XENLA	TBC1 domain family member 24 OS=Xenopus laevis GN=tbc1d24 PE=2 SV=1	1e-19	gi|353231876|emb|CCD79231.1|	rab-gap/tbc-related [Schistosoma mansoni]	0
sha-miR-71a	MS3_07350	591	MS3_07350.4	1806	3	-11.24	428	398719.95	364481.55	0	0	sp|A1A5K6|TBC24_XENLA	TBC1 domain family member 24 OS=Xenopus laevis GN=tbc1d24 PE=2 SV=1	1e-19	gi|353231876|emb|CCD79231.1|	rab-gap/tbc-related [Schistosoma mansoni]	0
sha-miR-71a	MS3_01986	1430	MS3_01986.3	1302	4	-11.24	445	398719.95	364481.55	26.97	40.79				gi|353233689|emb|CCD81043.1|	hypothetical protein Smp_134580 [Schistosoma mansoni]	6e-49
sha-miR-71a	MS3_08417	810	MS3_08417.1	1068	3	-11.05	308	398719.95	364481.55	26.6	84.57	sp|Q9UJU3|ZN112_HUMAN	Zinc finger protein 112 OS=Homo sapiens GN=ZNF112 PE=2 SV=2	4e-19	gi|360044238|emb|CCD81785.1|	putative zinc finger protein [Schistosoma mansoni]	7e-150
sha-miR-71a	MS3_08129	1281	MS3_08129.1	2502	3	-10.92	431	398719.95	364481.55	21.33	53.86				gi|353228987|emb|CCD75158.1|	hypothetical protein Smp_208090 [Schistosoma mansoni]	0
sha-miR-71a	MS3_08129	1281	MS3_08129.2	2028	3	-10.92	431	398719.95	364481.55	17.74	32.88				gi|353228987|emb|CCD75158.1|	hypothetical protein Smp_208090 [Schistosoma mansoni]	0
sha-miR-71a	MS3_00820	2738	MS3_00820.3	5679	7	-10.75	440	398719.95	364481.55	0	3.44	sp|Q6R327|RICTR_HUMAN	Rapamycin-insensitive companion of mTOR OS=Homo sapiens GN=RICTOR PE=1 SV=1	4e-12	gi|360043830|emb|CCD81376.1|	putative ring finger protein [Schistosoma mansoni]	0
sha-miR-71a	MS3_01324	651	MS3_01324.1	1890	1	-10.69	430	398719.95	364481.55	109.71	170.1	sp|Q9R1K5|FZR_MOUSE	Fizzy-related protein homolog OS=Mus musculus GN=Fzr1 PE=1 SV=1	2e-83	gi|360044725|emb|CCD82273.1|	cell division cycle 20 (fizzy)-related [Schistosoma mansoni]	0
sha-miR-1	MS3_01086	1151	MS3_01086.1	591	5	-21.91	315	219757.69	372083.44	7.77	3.98	sp|P68265|GLTP_BOVIN	Glycolipid transfer protein OS=Bos taurus GN=GLTP PE=1 SV=2	1e-09	gi|350853968|emb|CAY18047.2|	glycolipid transfer protein-related [Schistosoma mansoni]	4e-82
sha-miR-1	MS3_05024	2249	MS3_05024.1	1869	9	-16.58	462	219757.69	372083.44	114.21	167.74	sp|Q6R748|STXB1_CHICK	Syntaxin-binding protein 1 OS=Gallus gallus GN=STXBP1 PE=2 SV=1	0	gi|226484808|emb|CAX74313.1|	Syntaxin-binding protein 1 [Schistosoma japonicum]	0
sha-miR-1	MS3_03302	1337	MS3_03302.1	4116	7	-15.73	470	219757.69	372083.44	0	0	sp|Q9VXY2|MADD_DROME	MAP kinase-activating death domain protein OS=Drosophila melanogaster GN=rab3-GEF PE=2 SV=1	2e-61	gi|353232545|emb|CCD79900.1|	putative map-kinase activating death domain protein [Schistosoma mansoni]	0
sha-miR-1	MS3_03302	1337	MS3_03302.2	4332	7	-15.73	470	219757.69	372083.44	0.2	0.39	sp|Q9VXY2|MADD_DROME	MAP kinase-activating death domain protein OS=Drosophila melanogaster GN=rab3-GEF PE=2 SV=1	2e-61	gi|353232545|emb|CCD79900.1|	putative map-kinase activating death domain protein [Schistosoma mansoni]	0
sha-miR-1	MS3_01040	335	MS3_01040.2	2187	2	-14.85	308	219757.69	372083.44	1.21	13.29	sp|P41158|ELK4_MOUSE	ETS domain-containing protein Elk-4 OS=Mus musculus GN=Elk4 PE=2 SV=2	1e-22	gi|353232283|emb|CCD79638.1|	putative ets [Schistosoma mansoni]	1e-50
sha-miR-1	MS3_09816	1561	MS3_09816.2	2637	4	-14.27	435	219757.69	372083.44	10.16	48.84	sp|Q8BGC3|MOT12_MOUSE	Monocarboxylate transporter 12 OS=Mus musculus GN=Slc16a12 PE=2 SV=1	6e-35	gi|360043849|emb|CCD81395.1|	putative monocarboxylate transporter [Schistosoma mansoni]	0
sha-miR-1	MS3_09816	1561	MS3_09816.4	2772	4	-14.27	435	219757.69	372083.44	0	0	sp|Q8BGC3|MOT12_MOUSE	Monocarboxylate transporter 12 OS=Mus musculus GN=Slc16a12 PE=2 SV=1	6e-35	gi|360043849|emb|CCD81395.1|	putative monocarboxylate transporter [Schistosoma mansoni]	0
sha-miR-1	MS3_01901	3572	MS3_01901.1	4686	9	-14.08	313	219757.69	372083.44	0.41	0.95	sp|Q9C102|GLT1_SCHPO	Putative glutamate synthase [NADPH] OS=Schizosaccharomyces pombe (strain 972 / ATCC 24843) GN=glt1 PE=2 SV=1	0	gi|360044248|emb|CCD81795.1|	putative glutamate synthase [Schistosoma mansoni]	0
sha-miR-1	MS3_04567	2726	MS3_04567.2	4770	14	-12.54	448	219757.69	372083.44	0	0	sp|Q6ZT12|UBR3_HUMAN	E3 ubiquitin-protein ligase UBR3 OS=Homo sapiens GN=UBR3 PE=2 SV=2	4e-88	gi|360043313|emb|CCD78726.1|	ubiquitin ligase E3 alpha-related [Schistosoma mansoni]	0
sha-miR-1	MS3_04154	1216	MS3_04154.1	2880	5	-12.09	461	219757.69	372083.44	2.04	11.26	sp|P81274|GPSM2_HUMAN	G-protein-signaling modulator 2 OS=Homo sapiens GN=GPSM2 PE=1 SV=3	4e-108	gi|350645762|emb|CCD59524.1|	G-protein signalling modulator, putative [Schistosoma mansoni]	0
sha-miR-1	MS3_04154	1683	MS3_04154.3	2682	5	-12.09	461	219757.69	372083.44	3.36	8.41	sp|P81274|GPSM2_HUMAN	G-protein-signaling modulator 2 OS=Homo sapiens GN=GPSM2 PE=1 SV=3	4e-108	gi|350645762|emb|CCD59524.1|	G-protein signalling modulator, putative [Schistosoma mansoni]	0
sha-miR-1	MS3_06288	861	MS3_06288.1	2994	6	-11.92	440	219757.69	372083.44	33.03	46.22	sp|Q04688|ELG_DROME	DNA-binding protein Ets97D OS=Drosophila melanogaster GN=Ets97D PE=1 SV=2	3e-48	gi|238665165|emb|CAZ35930.1|	ets, putative [Schistosoma mansoni]	0
sha-miR-1	MS3_02154	1330	MS3_02154.1	3894	7	-11.37	438	219757.69	372083.44	1.71	3.78	sp|B1B1A0|LMBL4_MOUSE	Lethal(3)malignant brain tumor-like protein 4 OS=Mus musculus GN=L3mbtl4 PE=2 SV=2	1e-72	gi|360044438|emb|CCD81986.1|	hypothetical protein Smp_159100 [Schistosoma mansoni]	0
sha-miR-1	MS3_02154	1330	MS3_02154.2	3987	7	-11.37	438	219757.69	372083.44	0	0	sp|B1B1A0|LMBL4_MOUSE	Lethal(3)malignant brain tumor-like protein 4 OS=Mus musculus GN=L3mbtl4 PE=2 SV=2	1e-72	gi|360044438|emb|CCD81986.1|	hypothetical protein Smp_159100 [Schistosoma mansoni]	0
sha-miR-1	MS3_02154	1330	MS3_02154.3	3597	7	-11.37	438	219757.69	372083.44	26.12	52.34	sp|B1B1A0|LMBL4_MOUSE	Lethal(3)malignant brain tumor-like protein 4 OS=Mus musculus GN=L3mbtl4 PE=2 SV=2	1e-72	gi|360044438|emb|CCD81986.1|	hypothetical protein Smp_159100 [Schistosoma mansoni]	0
sha-miR-1	MS3_04567	2380	MS3_04567.1	5166	11	-11.29	306	219757.69	372083.44	0	0	sp|Q6ZT12|UBR3_HUMAN	E3 ubiquitin-protein ligase UBR3 OS=Homo sapiens GN=UBR3 PE=2 SV=2	4e-88	gi|360043313|emb|CCD78726.1|	ubiquitin ligase E3 alpha-related [Schistosoma mansoni]	0
sha-miR-1	MS3_04567	2380	MS3_04567.4	4848	11	-11.29	306	219757.69	372083.44	0	1.45	sp|Q6ZT12|UBR3_HUMAN	E3 ubiquitin-protein ligase UBR3 OS=Homo sapiens GN=UBR3 PE=2 SV=2	4e-88	gi|360043313|emb|CCD78726.1|	ubiquitin ligase E3 alpha-related [Schistosoma mansoni]	0
sha-miR-1	MS3_02196	324	MS3_02196.2	597	3	-10.91	307	219757.69	372083.44	203.37	156.85	sp|Q9D600|PSF2_MOUSE	DNA replication complex GINS protein PSF2 OS=Mus musculus GN=Gins2 PE=2 SV=1	2e-31	gi|350853966|emb|CAY17899.2|	hypothetical protein Smp_100380 [Schistosoma mansoni]	4e-70
sha-miR-1	MS3_04580	414	MS3_04580.1	246	3	-10.6	308	219757.69	372083.44	36.22	126.07				gi|353232757|emb|CCD80112.1|	hypothetical protein Smp_043650 [Schistosoma mansoni]	2e-34
sha-miR-1	MS3_08393	992	MS3_08393.1	297	6	-10.41	440	219757.69	372083.44	89.53	68.65				gi|226468278|emb|CAX69816.1|	hypothetical protein [Schistosoma japonicum]	2e-50
sha-miR-1	MS3_08681	582	MS3_08681.1	1893	5	-10.23	301	219757.69	372083.44	2.62	47.48				gi|350854909|emb|CAZ32059.2|	hypothetical protein Smp_146450 [Schistosoma mansoni]	0
sha-miR-71b	MS3_09627	767	MS3_09627.1	2589	4	-19.16	327	78217.12	11385.37	0	0	sp|A7E316|K226L_BOVIN	Uncharacterized protein KIAA0226-like OS=Bos taurus GN=KIAA0226L PE=2 SV=1	1e-41	gi|353229260|emb|CCD75431.1|	hypothetical protein Smp_161860 [Schistosoma mansoni]	0
sha-miR-71b	MS3_09627	767	MS3_09627.2	2295	4	-19.16	327	78217.12	11385.37	14.51	48.08	sp|A7E316|K226L_BOVIN	Uncharacterized protein KIAA0226-like OS=Bos taurus GN=KIAA0226L PE=2 SV=1	1e-41	gi|353229260|emb|CCD75431.1|	hypothetical protein Smp_161860 [Schistosoma mansoni]	0
sha-miR-71b	MS3_09627	767	MS3_09627.4	2295	4	-19.16	327	78217.12	11385.37	1.08	18.21	sp|A7E316|K226L_BOVIN	Uncharacterized protein KIAA0226-like OS=Bos taurus GN=KIAA0226L PE=2 SV=1	1e-41	gi|353229260|emb|CCD75431.1|	hypothetical protein Smp_161860 [Schistosoma mansoni]	0
sha-miR-71b	MS3_01901	3572	MS3_01901.1	4686	5	-18.72	313	78217.12	11385.37	0.41	0.95	sp|Q9C102|GLT1_SCHPO	Putative glutamate synthase [NADPH] OS=Schizosaccharomyces pombe (strain 972 / ATCC 24843) GN=glt1 PE=2 SV=1	0	gi|360044248|emb|CCD81795.1|	putative glutamate synthase [Schistosoma mansoni]	0
sha-miR-71b	MS3_01901	1177	MS3_01901.2	6291	4	-18.72	313	78217.12	11385.37	24.02	84.18	sp|Q9C102|GLT1_SCHPO	Putative glutamate synthase [NADPH] OS=Schizosaccharomyces pombe (strain 972 / ATCC 24843) GN=glt1 PE=2 SV=1	0	gi|360044248|emb|CCD81795.1|	putative glutamate synthase [Schistosoma mansoni]	0
sha-miR-71b	MS3_03917	296	MS3_03917.1	2295	2	-17.93	306	78217.12	11385.37	1.07	29.08	sp|Q8R5K6|TOB1_RAT	Protein Tob1 OS=Rattus norvegicus GN=Tob1 PE=2 SV=1	5e-22	gi|360045393|emb|CCD82941.1|	putative transducer of erbb2 (tob) [Schistosoma mansoni]	0
sha-miR-71b	MS3_04092	1202	MS3_04092.1	945	6	-17.73	433	78217.12	11385.37	22.71	21.78	sp|Q05AQ3|S2542_XENTR	Mitochondrial coenzyme A transporter SLC25A42 OS=Xenopus tropicalis GN=slc25a42 PE=2 SV=1	2e-74	gi|360043628|emb|CCD81174.1|	mitochondrial carrier protein-related [Schistosoma mansoni]	9e-174
sha-miR-71b	MS3_05112	867	MS3_05112.1	6900	5	-17.01	335	78217.12	11385.37	0.63	0	sp|Q61830|MRC1_MOUSE	Macrophage mannose receptor 1 OS=Mus musculus GN=Mrc1 PE=1 SV=2	2e-38	gi|360043667|emb|CCD81213.1|	subfamily M23B non-peptidase homologue (M23 family) [Schistosoma mansoni]	0
sha-miR-71b	MS3_05112	867	MS3_05112.2	6450	5	-17.01	335	78217.12	11385.37	11.57	45.29	sp|Q61830|MRC1_MOUSE	Macrophage mannose receptor 1 OS=Mus musculus GN=Mrc1 PE=1 SV=2	2e-38	gi|360043667|emb|CCD81213.1|	subfamily M23B non-peptidase homologue (M23 family) [Schistosoma mansoni]	0
sha-miR-71b	MS3_01559	1578	MS3_01559.1	1506	11	-16.75	319	78217.12	11385.37	33.23	123.73	sp|O08918|CCNG2_MOUSE	Cyclin-G2 OS=Mus musculus GN=Ccng2 PE=2 SV=3	9e-16	gi|360042922|emb|CCD78332.1|	putative cyclin G [Schistosoma mansoni]	0
sha-miR-71b	MS3_08185	979	MS3_08185.1	948	5	-16.19	437	78217.12	11385.37	34.04	58.45	sp|Q6PDY2|AEDO_MOUSE	2-aminoethanethiol dioxygenase OS=Mus musculus GN=Ado PE=1 SV=2	5e-28	gi|227280609|emb|CAY19021.1|	hypothetical protein Smp_118780 [Schistosoma mansoni]	6e-161
sha-miR-71b	MS3_04489	908	MS3_04489.1	2481	5	-15.89	439	78217.12	11385.37	20.59	61.78				gi|353231923|emb|CCD79278.1|	camp-response element binding protein-related [Schistosoma mansoni]	0
sha-miR-71b	MS3_04489	908	MS3_04489.4	2553	5	-15.89	439	78217.12	11385.37	9.52	19.02				gi|353231923|emb|CCD79278.1|	camp-response element binding protein-related [Schistosoma mansoni]	0
sha-miR-71b	MS3_07196	606	MS3_07196.6	1017	3	-15.59	313	78217.12	11385.37	1.32	0				gi|353230549|emb|CCD76966.1|	putative cassette chromosome recombinase b [Schistosoma mansoni]	0
sha-miR-71b	MS3_02305	1204	MS3_02305.1	762	8	-15.55	306	78217.12	11385.37	51.16	75.17	sp|Q17688|TXNDL_CAEEL	Thioredoxin domain-containing protein C06A6.5 OS=Caenorhabditis elegans GN=C06A6.5 PE=1 SV=2	2e-41	gi|257205740|emb|CAX82521.1|	Thioredoxin domain-containing protein 4 precursor [Schistosoma japonicum]	1e-122
sha-miR-71b	MS3_04888	760	MS3_04888.1	1338	4	-15.53	306	78217.12	11385.37	20.11	26.41	sp|P08836|FPPS_CHICK	Farnesyl pyrophosphate synthase OS=Gallus gallus GN=FDPS PE=1 SV=2	3e-56	gi|360042963|emb|CCD78373.1|	farnesyl pyrophosphate synthase [Schistosoma mansoni]	0
sha-miR-71b	MS3_04888	760	MS3_04888.2	1209	4	-15.53	306	78217.12	11385.37	25.89	35.85	sp|P08836|FPPS_CHICK	Farnesyl pyrophosphate synthase OS=Gallus gallus GN=FDPS PE=1 SV=2	3e-56	gi|360042963|emb|CCD78373.1|	farnesyl pyrophosphate synthase [Schistosoma mansoni]	0
sha-miR-71b	MS3_04888	760	MS3_04888.3	1383	4	-15.53	306	78217.12	11385.37	0	0	sp|P08836|FPPS_CHICK	Farnesyl pyrophosphate synthase OS=Gallus gallus GN=FDPS PE=1 SV=2	3e-56	gi|360042963|emb|CCD78373.1|	farnesyl pyrophosphate synthase [Schistosoma mansoni]	0
sha-miR-71b	MS3_00821	3803	MS3_00821.1	1830	19	-15.43	312	78217.12	11385.37	0	0	sp|P20651|PP2BB_RAT	Serine/threonine-protein phosphatase 2B catalytic subunit beta isoform OS=Rattus norvegicus GN=Ppp3cb PE=1 SV=1	0	gi|360043838|emb|CCD81384.1|	putative protein phosphatase-2b [Schistosoma mansoni]	0
sha-miR-71b	MS3_00821	3803	MS3_00821.2	1800	19	-15.43	312	78217.12	11385.37	7.2	47.23	sp|P20651|PP2BB_RAT	Serine/threonine-protein phosphatase 2B catalytic subunit beta isoform OS=Rattus norvegicus GN=Ppp3cb PE=1 SV=1	0	gi|360043838|emb|CCD81384.1|	putative protein phosphatase-2b [Schistosoma mansoni]	0
sha-miR-71b	MS3_07524	296	MS3_07524.1	2133	2	-15.23	315	78217.12	11385.37	20.28	21.39	sp|O14733|MP2K7_HUMAN	Dual specificity mitogen-activated protein kinase kinase 7 OS=Homo sapiens GN=MAP2K7 PE=1 SV=2	2e-07	gi|350854709|emb|CAZ30871.2|	protein kinase [Schistosoma mansoni]	0
sha-miR-71b	MS3_07524	296	MS3_07524.3	1935	2	-15.23	315	78217.12	11385.37	15.4	12.68	sp|O14733|MP2K7_HUMAN	Dual specificity mitogen-activated protein kinase kinase 7 OS=Homo sapiens GN=MAP2K7 PE=1 SV=2	2e-07	gi|350854709|emb|CAZ30871.2|	protein kinase [Schistosoma mansoni]	0
sha-miR-71b	MS3_06664	559	MS3_06664.1	2688	3	-14.8	318	78217.12	11385.37	3.07	25.39	sp|Q6PD31|TRAK1_MOUSE	Trafficking kinesin-binding protein 1 OS=Mus musculus GN=Trak1 PE=1 SV=1	2e-36	gi|350646849|emb|CCD58570.1|	huntington associated protein-1 domain,putative [Schistosoma mansoni]	0
sha-miR-71b	MS3_06664	559	MS3_06664.3	3414	3	-14.8	318	78217.12	11385.37	1.2	4.73	sp|Q6PD31|TRAK1_MOUSE	Trafficking kinesin-binding protein 1 OS=Mus musculus GN=Trak1 PE=1 SV=1	2e-36	gi|350646849|emb|CCD58570.1|	huntington associated protein-1 domain,putative [Schistosoma mansoni]	0
sha-miR-71b	MS3_06664	559	MS3_06664.4	2616	3	-14.8	318	78217.12	11385.37	5.29	0.23	sp|Q6PD31|TRAK1_MOUSE	Trafficking kinesin-binding protein 1 OS=Mus musculus GN=Trak1 PE=1 SV=1	2e-36	gi|350646849|emb|CCD58570.1|	huntington associated protein-1 domain,putative [Schistosoma mansoni]	0
sha-miR-71b	MS3_06664	559	MS3_06664.5	3345	3	-14.8	318	78217.12	11385.37	0	0	sp|Q6PD31|TRAK1_MOUSE	Trafficking kinesin-binding protein 1 OS=Mus musculus GN=Trak1 PE=1 SV=1	2e-36	gi|350646849|emb|CCD58570.1|	huntington associated protein-1 domain,putative [Schistosoma mansoni]	0
sha-miR-71b	MS3_06664	559	MS3_06664.6	3219	3	-14.8	318	78217.12	11385.37	6.39	28.26	sp|Q6PD31|TRAK1_MOUSE	Trafficking kinesin-binding protein 1 OS=Mus musculus GN=Trak1 PE=1 SV=1	2e-36	gi|350646849|emb|CCD58570.1|	huntington associated protein-1 domain,putative [Schistosoma mansoni]	0
sha-miR-71b	MS3_08417	810	MS3_08417.1	1068	4	-14.78	320	78217.12	11385.37	26.6	84.57	sp|Q9UJU3|ZN112_HUMAN	Zinc finger protein 112 OS=Homo sapiens GN=ZNF112 PE=2 SV=2	4e-19	gi|360044238|emb|CCD81785.1|	putative zinc finger protein [Schistosoma mansoni]	7e-150
sha-miR-71b	MS3_01496	1610	MS3_01496.1	1986	13	-14.68	426	78217.12	11385.37	20.22	38.4				gi|353232975|emb|CCD80330.1|	hypothetical protein Smp_212310 [Schistosoma mansoni]	3e-155
sha-miR-71b	MS3_05105	4725	MS3_05105.1	2889	6	-14.56	472	78217.12	11385.37	0	2.53	sp|Q6ZT98|TTLL7_HUMAN	Tubulin polyglutamylase TTLL7 OS=Homo sapiens GN=TTLL7 PE=2 SV=2	6e-66	gi|257205772|emb|CAX82537.1|	tubulin tyrosine ligase-like family, member 7 [Schistosoma japonicum]	1e-146
sha-miR-71b	MS3_07746	2395	MS3_07746.1	777	8	-14.55	451	78217.12	11385.37	2.64	6.94	sp|Q5FW46|F214A_XENTR	Protein FAM214A OS=Xenopus tropicalis GN=fam214a PE=2 SV=1	4e-09	gi|350643745|emb|CCD58389.1|	unnamed protein product [Schistosoma mansoni]	2e-31
sha-miR-71b	MS3_08898	2459	MS3_08898.1	4626	15	-14.47	437	78217.12	11385.37	4.88	61.61	sp|Q8BG26|RUSC1_MOUSE	RUN and SH3 domain-containing protein 1 OS=Mus musculus GN=Rusc1 PE=1 SV=2	1e-10	gi|350646715|emb|CCD58629.1|	hypothetical protein Smp_061680 [Schistosoma mansoni]	0
sha-miR-71b	MS3_07552	1251	MS3_07552.1	1530	10	-14.23	307	78217.12	11385.37	11.43	30.58	sp|Q8VCZ6|SGSM3_MOUSE	Small G protein signaling modulator 3 OS=Mus musculus GN=Sgsm3 PE=1 SV=1	2e-127	gi|360044416|emb|CCD81964.1|	putative run and tbc1 domain containing [Schistosoma mansoni]	0
sha-miR-71b	MS3_07552	1251	MS3_07552.2	2877	10	-14.23	307	78217.12	11385.37	12.85	88.94	sp|Q8VCZ6|SGSM3_MOUSE	Small G protein signaling modulator 3 OS=Mus musculus GN=Sgsm3 PE=1 SV=1	2e-127	gi|360044416|emb|CCD81964.1|	putative run and tbc1 domain containing [Schistosoma mansoni]	0
sha-miR-71b	MS3_10590	1370	MS3_10590.1	1758	6	-14.05	303	78217.12	11385.37	0	0	sp|O00505|IMA4_HUMAN	Importin subunit alpha-4 OS=Homo sapiens GN=KPNA3 PE=1 SV=2	0	gi|350645470|emb|CCD59822.1|	importin alpha 3,4, putative [Schistosoma mansoni]	0
sha-miR-71b	MS3_10590	1370	MS3_10590.2	1614	6	-14.05	303	78217.12	11385.37	510.55	461.08	sp|O00505|IMA4_HUMAN	Importin subunit alpha-4 OS=Homo sapiens GN=KPNA3 PE=1 SV=2	0	gi|350645470|emb|CCD59822.1|	importin alpha 3,4, putative [Schistosoma mansoni]	0
sha-miR-71b	MS3_05077	2066	MS3_05077.1	1071	16	-13.91	306	78217.12	11385.37	38.55	172.88	sp|Q5GIS3|GBB_PINFU	Guanine nucleotide-binding protein subunit beta OS=Pinctada fucata PE=1 SV=1	0	gi|56757698|gb|AAW26990.1|	SJCHGC05537 protein [Schistosoma japonicum]	0
sha-miR-71b	MS3_05077	2066	MS3_05077.2	1155	16	-13.91	306	78217.12	11385.37	0.79	0.45	sp|Q5GIS3|GBB_PINFU	Guanine nucleotide-binding protein subunit beta OS=Pinctada fucata PE=1 SV=1	0	gi|56757698|gb|AAW26990.1|	SJCHGC05537 protein [Schistosoma japonicum]	0
sha-miR-71b	MS3_00658	1762	MS3_00658.1	2031	9	-13.83	319	78217.12	11385.37	0	0	sp|Q2PFW9|NOVA1_MACFA	RNA-binding protein Nova-1 OS=Macaca fascicularis GN=NOVA1 PE=2 SV=1	8e-50	gi|353231011|emb|CCD77429.1|	rna-binding protein related [Schistosoma mansoni]	0
sha-miR-71b	MS3_00658	1762	MS3_00658.2	1998	9	-13.83	319	78217.12	11385.37	43.83	110.64	sp|Q2PFW9|NOVA1_MACFA	RNA-binding protein Nova-1 OS=Macaca fascicularis GN=NOVA1 PE=2 SV=1	8e-50	gi|353231011|emb|CCD77429.1|	rna-binding protein related [Schistosoma mansoni]	0
sha-miR-71b	MS3_05024	2249	MS3_05024.1	1869	10	-13.71	442	78217.12	11385.37	114.21	167.74	sp|Q6R748|STXB1_CHICK	Syntaxin-binding protein 1 OS=Gallus gallus GN=STXBP1 PE=2 SV=1	0	gi|226484808|emb|CAX74313.1|	Syntaxin-binding protein 1 [Schistosoma japonicum]	0
sha-miR-71b	MS3_07196	170	MS3_07196.1	1479	3	-13.66	313	78217.12	11385.37	69.78	60.85				gi|353230549|emb|CCD76966.1|	putative cassette chromosome recombinase b [Schistosoma mansoni]	0
sha-miR-71b	MS3_07196	170	MS3_07196.2	1098	3	-13.66	313	78217.12	11385.37	7.06	15.65				gi|353230549|emb|CCD76966.1|	putative cassette chromosome recombinase b [Schistosoma mansoni]	0
sha-miR-71b	MS3_07196	170	MS3_07196.3	1053	3	-13.66	313	78217.12	11385.37	0	0				gi|353230549|emb|CCD76966.1|	putative cassette chromosome recombinase b [Schistosoma mansoni]	0
sha-miR-71b	MS3_04866	939	MS3_04866.3	2874	5	-13.6	306	78217.12	11385.37	21.88	73.1				gi|360043000|emb|CCD78411.1|	hypothetical protein Smp_197620 [Schistosoma mansoni]	4e-160
sha-miR-71b	MS3_09138	2302	MS3_09138.3	2811	10	-13.43	447	78217.12	11385.37	18.74	2.46	sp|Q9C0D3|ZY11B_HUMAN	Protein zyg-11 homolog B OS=Homo sapiens GN=ZYG11B PE=1 SV=2	2e-50	gi|360044776|emb|CCD82324.1|	hypothetical protein Smp_157770 [Schistosoma mansoni]	0
sha-miR-71b	MS3_09138	2970	MS3_09138.4	1869	11	-13.43	447	78217.12	11385.37	0.49	0.91	sp|Q9C0D3|ZY11B_HUMAN	Protein zyg-11 homolog B OS=Homo sapiens GN=ZYG11B PE=1 SV=2	2e-50	gi|360044776|emb|CCD82324.1|	hypothetical protein Smp_157770 [Schistosoma mansoni]	0
sha-miR-71b	MS3_09138	2302	MS3_09138.5	2670	10	-13.43	447	78217.12	11385.37	3.75	26.67	sp|Q9C0D3|ZY11B_HUMAN	Protein zyg-11 homolog B OS=Homo sapiens GN=ZYG11B PE=1 SV=2	2e-50	gi|360044776|emb|CCD82324.1|	hypothetical protein Smp_157770 [Schistosoma mansoni]	0
sha-miR-71b	MS3_09138	2302	MS3_09138.6	2805	10	-13.43	447	78217.12	11385.37	0	40.16	sp|Q9C0D3|ZY11B_HUMAN	Protein zyg-11 homolog B OS=Homo sapiens GN=ZYG11B PE=1 SV=2	2e-50	gi|360044776|emb|CCD82324.1|	hypothetical protein Smp_157770 [Schistosoma mansoni]	0
sha-miR-71b	MS3_09138	2970	MS3_09138.7	2142	11	-13.43	447	78217.12	11385.37	0.84	1.09	sp|Q9C0D3|ZY11B_HUMAN	Protein zyg-11 homolog B OS=Homo sapiens GN=ZYG11B PE=1 SV=2	2e-50	gi|360044776|emb|CCD82324.1|	hypothetical protein Smp_157770 [Schistosoma mansoni]	0
sha-miR-71b	MS3_09159	1896	MS3_09159.1	3876	8	-13.43	313	78217.12	11385.37	8.85	42.33	sp|O94712|YC5C_SCHPO	Uncharacterized protein C1259.12c OS=Schizosaccharomyces pombe (strain 972 / ATCC 24843) GN=SPCC1259.12c PE=4 SV=2	3e-33	gi|360045237|emb|CCD82785.1|	ran binding protein 9-related [Schistosoma mansoni]	0
sha-miR-71b	MS3_10507	2912	MS3_10507.1	2424	14	-12.94	733	78217.12	11385.37	0	0				gi|238665020|emb|CAZ35805.1|	hypothetical protein Smp_168040 [Schistosoma mansoni]	0
sha-miR-71b	MS3_10507	2739	MS3_10507.2	2688	13	-12.94	733	78217.12	11385.37	28.9	75.46				gi|238665020|emb|CAZ35805.1|	hypothetical protein Smp_168040 [Schistosoma mansoni]	0
sha-miR-71b	MS3_10507	2739	MS3_10507.3	2583	13	-12.94	733	78217.12	11385.37	7.37	18.13				gi|238665020|emb|CAZ35805.1|	hypothetical protein Smp_168040 [Schistosoma mansoni]	0
sha-miR-71b	MS3_02851	1391	MS3_02851.1	5208	5	-12.73	303	78217.12	11385.37	6.18	32.54	sp|P00522|ABL_DROME	Tyrosine-protein kinase Abl OS=Drosophila melanogaster GN=Abl PE=1 SV=3	5e-113	gi|268688077|emb|CBH50761.1|	abl kinase 1 [Schistosoma mansoni]	0
sha-miR-71b	MS3_09816	1561	MS3_09816.2	2637	6	-12.38	303	78217.12	11385.37	10.16	48.84	sp|Q8BGC3|MOT12_MOUSE	Monocarboxylate transporter 12 OS=Mus musculus GN=Slc16a12 PE=2 SV=1	6e-35	gi|360043849|emb|CCD81395.1|	putative monocarboxylate transporter [Schistosoma mansoni]	0
sha-miR-71b	MS3_09816	1561	MS3_09816.4	2772	6	-12.38	303	78217.12	11385.37	0	0	sp|Q8BGC3|MOT12_MOUSE	Monocarboxylate transporter 12 OS=Mus musculus GN=Slc16a12 PE=2 SV=1	6e-35	gi|360043849|emb|CCD81395.1|	putative monocarboxylate transporter [Schistosoma mansoni]	0
sha-miR-71b	MS3_03280	773	MS3_03280.1	324	4	-12.08	318	78217.12	11385.37	11.1	4.71				gi|353230506|emb|CCD76677.1|	putative DNAj domain [Schistosoma mansoni]	3e-13
sha-miR-71b	MS3_02854	1192	MS3_02854.1	3609	8	-12.05	592	78217.12	11385.37	6.19	10.95	sp|Q9VLC0|VPS54_DROME	Vacuolar protein sorting-associated protein 54 OS=Drosophila melanogaster GN=scat PE=1 SV=1	8e-55	gi|353228779|emb|CCD74950.1|	putative vacuolar protein sorting [Schistosoma mansoni]	0
sha-miR-71b	MS3_10053	1035	MS3_10053.1	1164	8	-11.96	432	78217.12	11385.37	50.39	51.08	sp|Q86MW9|SINA_SCHMA	E3 ubiquitin-protein ligase sina OS=Schistosoma mansoni GN=SINA PE=1 SV=1	0	gi|29293702|gb|AAO67521.1|	SINA [Schistosoma mansoni]	0
sha-miR-71b	MS3_09541	1392	MS3_09541.1	4227	5	-11.54	437	78217.12	11385.37	7.49	70.53	sp|Q8TEK3|DOT1L_HUMAN	Histone-lysine N-methyltransferase, H3 lysine-79 specific OS=Homo sapiens GN=DOT1L PE=1 SV=2	4e-87	gi|353233167|emb|CCD80522.1|	putative histone h3 methyltransferase [Schistosoma mansoni]	0
sha-miR-71b	MS3_09541	1392	MS3_09541.2	4275	5	-11.54	437	78217.12	11385.37	0	8.34	sp|Q8TEK3|DOT1L_HUMAN	Histone-lysine N-methyltransferase, H3 lysine-79 specific OS=Homo sapiens GN=DOT1L PE=1 SV=2	4e-87	gi|353233167|emb|CCD80522.1|	putative histone h3 methyltransferase [Schistosoma mansoni]	0
sha-miR-71b	MS3_09541	1392	MS3_09541.3	4173	5	-11.54	437	78217.12	11385.37	0	0.6	sp|Q8TEK3|DOT1L_HUMAN	Histone-lysine N-methyltransferase, H3 lysine-79 specific OS=Homo sapiens GN=DOT1L PE=1 SV=2	4e-87	gi|353233167|emb|CCD80522.1|	putative histone h3 methyltransferase [Schistosoma mansoni]	0
sha-miR-71b	MS3_09196	1487	MS3_09196.1	5043	5	-11.47	303	78217.12	11385.37	0	0				gi|350645692|emb|CCD59667.1|	rab GDP/GTP exchange factor, putative [Schistosoma mansoni]	0
sha-miR-71b	MS3_09196	1487	MS3_09196.2	5130	5	-11.47	303	78217.12	11385.37	2.88	11.18				gi|350645692|emb|CCD59667.1|	rab GDP/GTP exchange factor, putative [Schistosoma mansoni]	0
sha-miR-71b	MS3_10867	2149	MS3_10867.1	3705	8	-11.42	312	78217.12	11385.37	0.75	28.22				gi|360044068|emb|CCD81615.1|	hypothetical protein Smp_154010 [Schistosoma mansoni]	0
sha-miR-71b	MS3_01324	651	MS3_01324.1	1890	3	-10.97	438	78217.12	11385.37	109.71	170.1	sp|Q9R1K5|FZR_MOUSE	Fizzy-related protein homolog OS=Mus musculus GN=Fzr1 PE=1 SV=1	2e-83	gi|360044725|emb|CCD82273.1|	cell division cycle 20 (fizzy)-related [Schistosoma mansoni]	0
sha-miR-71b	MS3_08776	1026	MS3_08776.2	696	8	-10.66	301	78217.12	11385.37	0	4.89	sp|Q6NVU2|PPIG_XENTR	Serine/threonine-protein phosphatase PP1-gamma catalytic subunit OS=Xenopus tropicalis GN=ppp1cc PE=2 SV=1	5e-145	gi|62466119|gb|AAX83389.1|	protein phosphatase type 1 [Schistosoma mansoni]	5e-119
sha-miR-71b	MS3_08776	822	MS3_08776.3	879	7	-10.66	301	78217.12	11385.37	312.92	206.53	sp|Q6NVU2|PPIG_XENTR	Serine/threonine-protein phosphatase PP1-gamma catalytic subunit OS=Xenopus tropicalis GN=ppp1cc PE=2 SV=1	5e-145	gi|62466119|gb|AAX83389.1|	protein phosphatase type 1 [Schistosoma mansoni]	5e-119
sha-miR-71b	MS3_09117	3690	MS3_09117.3	285	14	-10.63	431	78217.12	11385.37	289.06	115.8	sp|P25867|UBCD1_DROME	Ubiquitin-conjugating enzyme E2-17 kDa OS=Drosophila melanogaster GN=eff PE=2 SV=1	2e-29	gi|350644836|emb|CCD60467.1|	ubiquitin conjugating enzyme E2, putative [Schistosoma mansoni]	2e-39
sha-miR-71b	MS3_00960	2081	MS3_00960.1	1965	12	-10.54	306	78217.12	11385.37	51.88	53.4	sp|Q9I9P9|SMAD2_DANRE	Mothers against decapentaplegic homolog 2 OS=Danio rerio GN=smad2 PE=2 SV=1	7e-97	gi|350646698|emb|CCD58612.1|	TGF-beta signal transducer Smad2,putative [Schistosoma mansoni]	0
sha-miR-71b	MS3_07105	1501	MS3_07105.2	1155	7	-10.36	317	78217.12	11385.37	20.71	33.25	sp|P27361|MK03_HUMAN	Mitogen-activated protein kinase 3 OS=Homo sapiens GN=MAPK3 PE=1 SV=4	5e-133	gi|46849992|gb|AAT02418.1|	MAP kinase [Schistosoma japonicum]	0
sha-miR-71b	MS3_05687	773	MS3_05687.1	1761	3	-10.18	307	78217.12	11385.37	6.36	19.69	sp|A6QLV3|SHOC2_BOVIN	Leucine-rich repeat protein SHOC-2 OS=Bos taurus GN=SHOC2 PE=2 SV=1	2e-152	gi|360043065|emb|CCD78477.1|	putative shoc2 [Schistosoma mansoni]	0
sha-miR-71b	MS3_09986	809	MS3_09986.2	735	3	-10.16	308	78217.12	11385.37	7.13	18.99	sp|Q86XE3|MICU3_HUMAN	Calcium uptake protein 3, mitochondrial OS=Homo sapiens GN=MICU3 PE=2 SV=1	2e-39	gi|353231810|emb|CCD79165.1|	putative ef hand domain family, member A2 [Schistosoma mansoni]	3e-120
sha-miR-7a	MS3_03302	1337	MS3_03302.1	4116	3	-16.04	312	37136.77	60802.1	0	0	sp|Q9VXY2|MADD_DROME	MAP kinase-activating death domain protein OS=Drosophila melanogaster GN=rab3-GEF PE=2 SV=1	2e-61	gi|353232545|emb|CCD79900.1|	putative map-kinase activating death domain protein [Schistosoma mansoni]	0
sha-miR-7a	MS3_03302	1337	MS3_03302.2	4332	3	-16.04	312	37136.77	60802.1	0.2	0.39	sp|Q9VXY2|MADD_DROME	MAP kinase-activating death domain protein OS=Drosophila melanogaster GN=rab3-GEF PE=2 SV=1	2e-61	gi|353232545|emb|CCD79900.1|	putative map-kinase activating death domain protein [Schistosoma mansoni]	0
sha-miR-7a	MS3_06170	594	MS3_06170.2	1497	3	-15.3	307	37136.77	60802.1	108.09	121.56	sp|P52655|TF2AA_HUMAN	Transcription initiation factor IIA subunit 1 OS=Homo sapiens GN=GTF2A1 PE=1 SV=1	3e-21	gi|353228766|emb|CCD74937.1|	putative tfiia large subunit [Schistosoma mansoni]	0
sha-miR-7a	MS3_00658	1762	MS3_00658.1	2031	6	-15.21	315	37136.77	60802.1	0	0	sp|Q2PFW9|NOVA1_MACFA	RNA-binding protein Nova-1 OS=Macaca fascicularis GN=NOVA1 PE=2 SV=1	8e-50	gi|353231011|emb|CCD77429.1|	rna-binding protein related [Schistosoma mansoni]	0
sha-miR-7a	MS3_00658	1762	MS3_00658.2	1998	6	-15.21	315	37136.77	60802.1	43.83	110.64	sp|Q2PFW9|NOVA1_MACFA	RNA-binding protein Nova-1 OS=Macaca fascicularis GN=NOVA1 PE=2 SV=1	8e-50	gi|353231011|emb|CCD77429.1|	rna-binding protein related [Schistosoma mansoni]	0
sha-miR-7a	MS3_02125	1120	MS3_02125.4	3288	2	-14.59	302	37136.77	60802.1	0	1.26	sp|B0W730|SMG8_CULQU	Protein SMG8 OS=Culex quinquefasciatus GN=CPIJ003128 PE=3 SV=1	8e-20	gi|353230828|emb|CCD77245.1|	hypothetical protein Smp_147620 [Schistosoma mansoni]	0
sha-miR-7a	MS3_07234	986	MS3_07234.1	2541	4	-14.51	312	37136.77	60802.1	5.67	16.36	sp|Q8BTK5|SMYD4_MOUSE	SET and MYND domain-containing protein 4 OS=Mus musculus GN=Smyd4 PE=2 SV=2	9e-16	gi|350645320|emb|CCD59943.1|	hypothetical protein Smp_000700 [Schistosoma mansoni]	0
sha-miR-7a	MS3_01746	637	MS3_01746.1	3726	3	-13.98	321	37136.77	60802.1	0	0	sp|Q7Z2Z2|ETUD1_HUMAN	Elongation factor Tu GTP-binding domain-containing protein 1 OS=Homo sapiens GN=EFTUD1 PE=1 SV=2	3e-104	gi|358342322|dbj|GAA29501.2|	ribosome assembly protein 1 [Clonorchis sinensis]	0
sha-miR-7a	MS3_05034	1763	MS3_05034.1	738	6	-13.74	309	37136.77	60802.1	622.97	361.04	sp|P82013|VDAC2_MELGA	Voltage-dependent anion-selective channel protein 2 OS=Meleagris gallopavo GN=VDAC2 PE=1 SV=1	2e-24	gi|350644141|emb|CCD61081.1|	voltage-dependent anion-selective channel,putative [Schistosoma mansoni]	6e-122
sha-miR-7a	MS3_10590	1370	MS3_10590.1	1758	7	-13.73	312	37136.77	60802.1	0	0	sp|O00505|IMA4_HUMAN	Importin subunit alpha-4 OS=Homo sapiens GN=KPNA3 PE=1 SV=2	0	gi|350645470|emb|CCD59822.1|	importin alpha 3,4, putative [Schistosoma mansoni]	0
sha-miR-7a	MS3_10590	1370	MS3_10590.2	1614	7	-13.73	312	37136.77	60802.1	510.55	461.08	sp|O00505|IMA4_HUMAN	Importin subunit alpha-4 OS=Homo sapiens GN=KPNA3 PE=1 SV=2	0	gi|350645470|emb|CCD59822.1|	importin alpha 3,4, putative [Schistosoma mansoni]	0
sha-miR-7a	MS3_00821	3803	MS3_00821.1	1830	17	-12.73	456	37136.77	60802.1	0	0	sp|P20651|PP2BB_RAT	Serine/threonine-protein phosphatase 2B catalytic subunit beta isoform OS=Rattus norvegicus GN=Ppp3cb PE=1 SV=1	0	gi|360043838|emb|CCD81384.1|	putative protein phosphatase-2b [Schistosoma mansoni]	0
sha-miR-7a	MS3_00821	3803	MS3_00821.2	1800	17	-12.73	456	37136.77	60802.1	7.2	47.23	sp|P20651|PP2BB_RAT	Serine/threonine-protein phosphatase 2B catalytic subunit beta isoform OS=Rattus norvegicus GN=Ppp3cb PE=1 SV=1	0	gi|360043838|emb|CCD81384.1|	putative protein phosphatase-2b [Schistosoma mansoni]	0
sha-miR-7a	MS3_05841	4445	MS3_05841.1	2166	25	-12.71	322	37136.77	60802.1	43.59	36.01	sp|Q6NZ22|MET14_DANRE	Methyltransferase-like protein 14 OS=Danio rerio GN=mettl14 PE=2 SV=1	2e-127	gi|353233042|emb|CCD80397.1|	hypothetical protein Smp_172190.2 [Schistosoma mansoni]	0
sha-miR-7a	MS3_10507	2912	MS3_10507.1	2424	9	-12.16	437	37136.77	60802.1	0	0				gi|238665020|emb|CAZ35805.1|	hypothetical protein Smp_168040 [Schistosoma mansoni]	0
sha-miR-7a	MS3_10507	2739	MS3_10507.2	2688	8	-12.16	437	37136.77	60802.1	28.9	75.46				gi|238665020|emb|CAZ35805.1|	hypothetical protein Smp_168040 [Schistosoma mansoni]	0
sha-miR-7a	MS3_10507	2739	MS3_10507.3	2583	8	-12.16	437	37136.77	60802.1	7.37	18.13				gi|238665020|emb|CAZ35805.1|	hypothetical protein Smp_168040 [Schistosoma mansoni]	0
sha-miR-new_01	MS3_02054	1958	MS3_02054.1	6168	7	-19.6	310	19796.95	10781.1	6.63	25.75				gi|350644478|emb|CCD60791.1|	hypothetical protein Smp_127620 [Schistosoma mansoni]	0
sha-miR-new_01	MS3_00420	1442	MS3_00420.1	2451	8	-19.09	312	19796.95	10781.1	0.36	0.02	sp|Q92540|SMG7_HUMAN	Protein SMG7 OS=Homo sapiens GN=SMG7 PE=1 SV=2	2e-13	gi|350645460|emb|CCD59812.1|	smg-7 (suppressor with morphological effect on genitalia protein 7), putative [Schistosoma mansoni]	0
sha-miR-new_01	MS3_10601	667	MS3_10601.4	2625	3	-18.1	315	19796.95	10781.1	12.67	41.97	sp|B0WYY2|MOEH_CULQU	Moesin/ezrin/radixin homolog 1 OS=Culex quinquefasciatus GN=Moe PE=3 SV=1	4e-07	gi|360044062|emb|CCD81609.1|	putative merlin/moesin/ezrin/radixin [Schistosoma mansoni]	0
sha-miR-new_01	MS3_10601	1043	MS3_10601.6	2499	5	-18.1	315	19796.95	10781.1	0	0	sp|B0WYY2|MOEH_CULQU	Moesin/ezrin/radixin homolog 1 OS=Culex quinquefasciatus GN=Moe PE=3 SV=1	4e-07	gi|360044062|emb|CCD81609.1|	putative merlin/moesin/ezrin/radixin [Schistosoma mansoni]	0
sha-miR-new_01	MS3_10601	404	MS3_10601.7	2850	3	-18.1	315	19796.95	10781.1	19.89	106	sp|B0WYY2|MOEH_CULQU	Moesin/ezrin/radixin homolog 1 OS=Culex quinquefasciatus GN=Moe PE=3 SV=1	4e-07	gi|360044062|emb|CCD81609.1|	putative merlin/moesin/ezrin/radixin [Schistosoma mansoni]	0
sha-miR-new_01	MS3_04656	2441	MS3_04656.2	4644	11	-18.02	316	19796.95	10781.1	0.21	0	sp|Q61194|P3C2A_MOUSE	Phosphatidylinositol 4-phosphate 3-kinase C2 domain-containing subunit alpha OS=Mus musculus GN=Pik3c2a PE=1 SV=2	6e-75	gi|353229343|emb|CCD75514.1|	phosphatidylinositol-4,5-bisphosphate 3-kinase catalytic subunit alpha PI3K [Schistosoma mansoni]	0
sha-miR-new_01	MS3_01518	397	MS3_01518.1	2484	6	-17.24	314	19796.95	10781.1	25.28	25.37	sp|Q8WU17|RN139_HUMAN	E3 ubiquitin-protein ligase RNF139 OS=Homo sapiens GN=RNF139 PE=1 SV=1	2e-14	gi|360043519|emb|CCD78932.1|	putative synoviolin [Schistosoma mansoni]	0
sha-miR-new_01	MS3_03064	815	MS3_03064.1	2022	4	-16.77	304	19796.95	10781.1	27.2	127.42	sp|Q0P4Q4|FRMD3_XENTR	FERM domain-containing protein 3 OS=Xenopus tropicalis GN=frmd3 PE=2 SV=2	4e-30	gi|360043379|emb|CCD78792.1|	putative 4.1 G protein [Schistosoma mansoni]	0
sha-miR-new_01	MS3_03064	815	MS3_03064.2	2001	4	-16.77	304	19796.95	10781.1	0	6.81	sp|Q0P4Q4|FRMD3_XENTR	FERM domain-containing protein 3 OS=Xenopus tropicalis GN=frmd3 PE=2 SV=2	4e-30	gi|360043379|emb|CCD78792.1|	putative 4.1 G protein [Schistosoma mansoni]	0
sha-miR-new_01	MS3_04906	2936	MS3_04906.1	3060	10	-15.32	431	19796.95	10781.1	36.02	138.14	sp|Q6RWA9|AT1A_TAESO	Sodium/potassium-transporting ATPase subunit alpha OS=Taenia solium PE=2 SV=1	0	gi|15824396|gb|AAL09322.1|AF303222_1	SNaK1 [Schistosoma mansoni]	0
sha-miR-new_01	MS3_04567	2726	MS3_04567.2	4770	25	-14.91	455	19796.95	10781.1	0	0	sp|Q6ZT12|UBR3_HUMAN	E3 ubiquitin-protein ligase UBR3 OS=Homo sapiens GN=UBR3 PE=2 SV=2	4e-88	gi|360043313|emb|CCD78726.1|	ubiquitin ligase E3 alpha-related [Schistosoma mansoni]	0
sha-miR-new_01	MS3_04567	2380	MS3_04567.1	5166	16	-14.84	455	19796.95	10781.1	0	0	sp|Q6ZT12|UBR3_HUMAN	E3 ubiquitin-protein ligase UBR3 OS=Homo sapiens GN=UBR3 PE=2 SV=2	4e-88	gi|360043313|emb|CCD78726.1|	ubiquitin ligase E3 alpha-related [Schistosoma mansoni]	0
sha-miR-new_01	MS3_04567	2380	MS3_04567.4	4848	16	-14.84	455	19796.95	10781.1	0	1.45	sp|Q6ZT12|UBR3_HUMAN	E3 ubiquitin-protein ligase UBR3 OS=Homo sapiens GN=UBR3 PE=2 SV=2	4e-88	gi|360043313|emb|CCD78726.1|	ubiquitin ligase E3 alpha-related [Schistosoma mansoni]	0
sha-miR-new_01	MS3_05898	5906	MS3_05898.3	6657	30	-14.47	428	19796.95	10781.1	0.23	0				gi|353228638|emb|CCD74809.1|	hypothetical protein Smp_123960 [Schistosoma mansoni]	0
sha-miR-new_01	MS3_05898	5723	MS3_05898.2	6888	29	-14.46	428	19796.95	10781.1	0	3.12				gi|353228638|emb|CCD74809.1|	hypothetical protein Smp_123960 [Schistosoma mansoni]	0
sha-miR-new_01	MS3_00821	3803	MS3_00821.1	1830	20	-14.33	764	19796.95	10781.1	0	0	sp|P20651|PP2BB_RAT	Serine/threonine-protein phosphatase 2B catalytic subunit beta isoform OS=Rattus norvegicus GN=Ppp3cb PE=1 SV=1	0	gi|360043838|emb|CCD81384.1|	putative protein phosphatase-2b [Schistosoma mansoni]	0
sha-miR-new_01	MS3_00821	3803	MS3_00821.2	1800	20	-14.33	764	19796.95	10781.1	7.2	47.23	sp|P20651|PP2BB_RAT	Serine/threonine-protein phosphatase 2B catalytic subunit beta isoform OS=Rattus norvegicus GN=Ppp3cb PE=1 SV=1	0	gi|360043838|emb|CCD81384.1|	putative protein phosphatase-2b [Schistosoma mansoni]	0
sha-miR-new_01	MS3_02367	1825	MS3_02367.1	5337	11	-14.02	882	19796.95	10781.1	3.51	12.48	sp|Q8TEW0|PARD3_HUMAN	Partitioning defective 3 homolog OS=Homo sapiens GN=PARD3 PE=1 SV=2	3e-18	gi|350645602|emb|CCD59727.1|	cell polarity protein [Schistosoma mansoni]	0
sha-miR-new_01	MS3_08146	283	MS3_08146.1	2796	2	-14.02	451	19796.95	10781.1	2.89	16.57	sp|O76360|EGL4_CAEEL	cGMP-dependent protein kinase egl-4 OS=Caenorhabditis elegans GN=egl-4 PE=1 SV=2	0	gi|350644848|emb|CCD60442.1|	serine/threonine kinase [Schistosoma mansoni]	0
sha-miR-new_01	MS3_03628	917	MS3_03628.2	2337	4	-13.87	473	19796.95	10781.1	16.27	35.55				gi|350645925|emb|CCD59390.1|	hypothetical protein Smp_041370 [Schistosoma mansoni]	0
sha-miR-new_01	MS3_03155	688	MS3_03155.1	729	5	-13.77	305	19796.95	10781.1	4.88	25.67				gi|350646620|emb|CCD58740.1|	hypothetical protein Smp_087750 [Schistosoma mansoni]	3e-20
sha-miR-new_01	MS3_06869	1735	MS3_06869.2	4122	9	-13.5	304	19796.95	10781.1	0	0	sp|O43312|MTSS1_HUMAN	Metastasis suppressor protein 1 OS=Homo sapiens GN=MTSS1 PE=1 SV=2	4e-38	gi|360045242|emb|CCD82790.1|	actin bundling/missing in metastasis-related [Schistosoma mansoni]	0
sha-miR-new_01	MS3_06869	1735	MS3_06869.3	3423	9	-13.5	304	19796.95	10781.1	0	15.28	sp|O43312|MTSS1_HUMAN	Metastasis suppressor protein 1 OS=Homo sapiens GN=MTSS1 PE=1 SV=2	4e-38	gi|360045242|emb|CCD82790.1|	actin bundling/missing in metastasis-related [Schistosoma mansoni]	0
sha-miR-new_01	MS3_06869	1735	MS3_06869.4	4146	9	-13.5	304	19796.95	10781.1	6.58	6.73	sp|O43312|MTSS1_HUMAN	Metastasis suppressor protein 1 OS=Homo sapiens GN=MTSS1 PE=1 SV=2	4e-38	gi|360045242|emb|CCD82790.1|	actin bundling/missing in metastasis-related [Schistosoma mansoni]	0
sha-miR-new_01	MS3_06869	1735	MS3_06869.5	4158	9	-13.5	304	19796.95	10781.1	0	2.49	sp|O43312|MTSS1_HUMAN	Metastasis suppressor protein 1 OS=Homo sapiens GN=MTSS1 PE=1 SV=2	4e-38	gi|360045242|emb|CCD82790.1|	actin bundling/missing in metastasis-related [Schistosoma mansoni]	0
sha-miR-new_01	MS3_06869	1735	MS3_06869.6	3411	9	-13.5	304	19796.95	10781.1	7.06	51.54	sp|O43312|MTSS1_HUMAN	Metastasis suppressor protein 1 OS=Homo sapiens GN=MTSS1 PE=1 SV=2	4e-38	gi|360045242|emb|CCD82790.1|	actin bundling/missing in metastasis-related [Schistosoma mansoni]	0
sha-miR-new_01	MS3_06869	1735	MS3_06869.7	3900	9	-13.5	304	19796.95	10781.1	0	0	sp|O43312|MTSS1_HUMAN	Metastasis suppressor protein 1 OS=Homo sapiens GN=MTSS1 PE=1 SV=2	4e-38	gi|360045242|emb|CCD82790.1|	actin bundling/missing in metastasis-related [Schistosoma mansoni]	0
sha-miR-new_01	MS3_06869	1735	MS3_06869.8	2994	9	-13.5	304	19796.95	10781.1	0	0	sp|O43312|MTSS1_HUMAN	Metastasis suppressor protein 1 OS=Homo sapiens GN=MTSS1 PE=1 SV=2	4e-38	gi|360045242|emb|CCD82790.1|	actin bundling/missing in metastasis-related [Schistosoma mansoni]	0
sha-miR-new_01	MS3_06729	1699	MS3_06729.1	453	7	-13.36	444	19796.95	10781.1	125.69	260.74	sp|Q9BVJ7|DUS23_HUMAN	Dual specificity protein phosphatase 23 OS=Homo sapiens GN=DUSP23 PE=1 SV=1	4e-22	gi|360044065|emb|CCD81612.1|	putative dual-specificity phosphatase [Schistosoma mansoni]	2e-80
sha-miR-new_01	MS3_03917	296	MS3_03917.1	2295	3	-13.23	310	19796.95	10781.1	1.07	29.08	sp|Q8R5K6|TOB1_RAT	Protein Tob1 OS=Rattus norvegicus GN=Tob1 PE=2 SV=1	5e-22	gi|360045393|emb|CCD82941.1|	putative transducer of erbb2 (tob) [Schistosoma mansoni]	0
sha-miR-new_01	MS3_05841	4445	MS3_05841.1	2166	17	-12.87	886	19796.95	10781.1	43.59	36.01	sp|Q6NZ22|MET14_DANRE	Methyltransferase-like protein 14 OS=Danio rerio GN=mettl14 PE=2 SV=1	2e-127	gi|353233042|emb|CCD80397.1|	hypothetical protein Smp_172190.2 [Schistosoma mansoni]	0
sha-miR-new_01	MS3_05535	4347	MS3_05535.2	21276	17	-12.47	437	19796.95	10781.1	0	0	sp|Q5T4S7|UBR4_HUMAN	E3 ubiquitin-protein ligase UBR4 OS=Homo sapiens GN=UBR4 PE=1 SV=1	3e-91	gi|353228684|emb|CCD74855.1|	hypothetical protein Smp_162000 [Schistosoma mansoni]	0
sha-miR-new_01	MS3_04242	261	MS3_04242.5	3264	2	-12.35	301	19796.95	10781.1	0	0	sp|P50533|SMC2_XENLA	Structural maintenance of chromosomes protein 2 OS=Xenopus laevis GN=smc2 PE=1 SV=1	0	gi|360043703|emb|CCD81249.1|	putative structural maintenance of chromosomes smc2 [Schistosoma mansoni]	0
sha-miR-new_01	MS3_04608	1200	MS3_04608.1	633	6	-12.26	303	19796.95	10781.1	15	24.1				gi|350644263|emb|CCD60992.1|	hypothetical protein Smp_165200 [Schistosoma mansoni]	6e-60
sha-miR-new_01	MS3_09611	1013	MS3_09611.1	1968	6	-12.03	445	19796.95	10781.1	0	0.46	sp|Q8VEG6|CNO6L_MOUSE	CCR4-NOT transcription complex subunit 6-like OS=Mus musculus GN=Cnot6l PE=1 SV=2	2e-110	gi|350646723|emb|CCD58637.1|	carbon catabolite repressor protein, putative [Schistosoma mansoni]	0
sha-miR-new_01	MS3_09611	1013	MS3_09611.2	1899	6	-12.03	445	19796.95	10781.1	27.06	80.57	sp|Q8VEG6|CNO6L_MOUSE	CCR4-NOT transcription complex subunit 6-like OS=Mus musculus GN=Cnot6l PE=1 SV=2	2e-110	gi|350646723|emb|CCD58637.1|	carbon catabolite repressor protein, putative [Schistosoma mansoni]	0
sha-miR-new_01	MS3_10769	2115	MS3_10769.4	1251	13	-11.47	451	19796.95	10781.1	0.28	3.01	sp|Q9P281|BAHC1_HUMAN	BAH and coiled-coil domain-containing protein 1 OS=Homo sapiens GN=BAHCC1 PE=2 SV=3	3e-13	gi|350644520|emb|CCD60755.1|	serine-rich repeat protein , putative, partial [Schistosoma mansoni]	1e-85
sha-miR-new_01	MS3_09698	1430	MS3_09698.1	795	9	-11.32	446	19796.95	10781.1	337.54	577.4	sp|Q3ZCD0|CD81_BOVIN	CD81 antigen OS=Bos taurus GN=CD81 PE=2 SV=1	2e-22	gi|27699497|gb|AAN17278.2|	CD9-like protein Sm-TSP-1 [Schistosoma mansoni]	2e-131
sha-miR-new_01	MS3_09171	1976	MS3_09171.1	1626	8	-11.3	451	19796.95	10781.1	24.51	61.4	sp|Q9Y2H1|ST38L_HUMAN	Serine/threonine-protein kinase 38-like OS=Homo sapiens GN=STK38L PE=1 SV=3	0	gi|353230890|emb|CCD77307.1|	serine/threonine kinase [Schistosoma mansoni]	0
sha-miR-new_01	MS3_09138	2302	MS3_09138.3	2811	16	-10.99	302	19796.95	10781.1	18.74	2.46	sp|Q9C0D3|ZY11B_HUMAN	Protein zyg-11 homolog B OS=Homo sapiens GN=ZYG11B PE=1 SV=2	2e-50	gi|360044776|emb|CCD82324.1|	hypothetical protein Smp_157770 [Schistosoma mansoni]	0
sha-miR-new_01	MS3_09138	2970	MS3_09138.4	1869	19	-10.99	302	19796.95	10781.1	0.49	0.91	sp|Q9C0D3|ZY11B_HUMAN	Protein zyg-11 homolog B OS=Homo sapiens GN=ZYG11B PE=1 SV=2	2e-50	gi|360044776|emb|CCD82324.1|	hypothetical protein Smp_157770 [Schistosoma mansoni]	0
sha-miR-new_01	MS3_09138	2302	MS3_09138.5	2670	16	-10.99	302	19796.95	10781.1	3.75	26.67	sp|Q9C0D3|ZY11B_HUMAN	Protein zyg-11 homolog B OS=Homo sapiens GN=ZYG11B PE=1 SV=2	2e-50	gi|360044776|emb|CCD82324.1|	hypothetical protein Smp_157770 [Schistosoma mansoni]	0
sha-miR-new_01	MS3_09138	2302	MS3_09138.6	2805	16	-10.99	302	19796.95	10781.1	0	40.16	sp|Q9C0D3|ZY11B_HUMAN	Protein zyg-11 homolog B OS=Homo sapiens GN=ZYG11B PE=1 SV=2	2e-50	gi|360044776|emb|CCD82324.1|	hypothetical protein Smp_157770 [Schistosoma mansoni]	0
sha-miR-new_01	MS3_09138	2970	MS3_09138.7	2142	19	-10.99	302	19796.95	10781.1	0.84	1.09	sp|Q9C0D3|ZY11B_HUMAN	Protein zyg-11 homolog B OS=Homo sapiens GN=ZYG11B PE=1 SV=2	2e-50	gi|360044776|emb|CCD82324.1|	hypothetical protein Smp_157770 [Schistosoma mansoni]	0
sha-miR-new_01	MS3_07021	698	MS3_07021.3	1896	5	-10.95	450	19796.95	10781.1	3.88	2.71	sp|Q96MC6|HIAT1_HUMAN	Hippocampus abundant transcript 1 protein OS=Homo sapiens GN=HIAT1 PE=2 SV=2	6e-85	gi|226489100|emb|CAX74899.1|	Hippocampus abundant transcript 1 protein [Schistosoma japonicum]	0
sha-miR-new_01	MS3_04003	1005	MS3_04003.1	5814	5	-10.87	305	19796.95	10781.1	6.54	20.46	sp|O15021|MAST4_HUMAN	Microtubule-associated serine/threonine-protein kinase 4 OS=Homo sapiens GN=MAST4 PE=1 SV=3	9e-177	gi|358341712|dbj|GAA49314.1|	microtubule-associated serine/threonine kinase [Clonorchis sinensis]	0
sha-miR-new_01	MS3_04003	1005	MS3_04003.2	7422	5	-10.87	305	19796.95	10781.1	5.44	22.85	sp|O15021|MAST4_HUMAN	Microtubule-associated serine/threonine-protein kinase 4 OS=Homo sapiens GN=MAST4 PE=1 SV=3	9e-177	gi|358341712|dbj|GAA49314.1|	microtubule-associated serine/threonine kinase [Clonorchis sinensis]	0
sha-miR-new_01	MS3_05807	814	MS3_05807.4	783	5	-10.76	447	19796.95	10781.1	32.33	101.71	sp|Q92047|PIMT_DANRE	Protein-L-isoaspartate(D-aspartate) O-methyltransferase OS=Danio rerio GN=pcmt PE=2 SV=3	5e-73	gi|353232698|emb|CCD80053.1|	putative protein-l-isoaspartate o-methyltransferase [Schistosoma mansoni]	2e-134
sha-miR-new_01	MS3_03717	2836	MS3_03717.1	1851	9	-10.53	442	19796.95	10781.1	46.85	57.15	sp|Q96S94|CCNL2_HUMAN	Cyclin-L2 OS=Homo sapiens GN=CCNL2 PE=1 SV=1	8e-84	gi|360045369|emb|CCD82917.1|	putative cyclin l [Schistosoma mansoni]	0
sha-miR-new_01	MS3_07021	661	MS3_07021.2	2343	4	-10.33	309	19796.95	10781.1	23.78	42.65	sp|Q96MC6|HIAT1_HUMAN	Hippocampus abundant transcript 1 protein OS=Homo sapiens GN=HIAT1 PE=2 SV=2	6e-85	gi|226489100|emb|CAX74899.1|	Hippocampus abundant transcript 1 protein [Schistosoma japonicum]	0
sha-miR-new_01	MS3_00820	2738	MS3_00820.3	5679	12	-10.06	449	19796.95	10781.1	0	3.44	sp|Q6R327|RICTR_HUMAN	Rapamycin-insensitive companion of mTOR OS=Homo sapiens GN=RICTOR PE=1 SV=1	4e-12	gi|360043830|emb|CCD81376.1|	putative ring finger protein [Schistosoma mansoni]	0
sha-miR-new_02	MS3_02076	687	MS3_02076.1	813	2	-17.43	313	13240.11	2348.52	121.15	56.87	sp|Q8BZJ7|DCNL2_MOUSE	DCN1-like protein 2 OS=Mus musculus GN=Dcun1d2 PE=2 SV=3	8e-26	gi|353228453|emb|CCD74624.1|	putative leucine zipper protein [Schistosoma mansoni]	1e-86
sha-miR-new_02	MS3_02076	859	MS3_02076.2	558	3	-17.43	313	13240.11	2348.52	0	39.95	sp|Q8BZJ7|DCNL2_MOUSE	DCN1-like protein 2 OS=Mus musculus GN=Dcun1d2 PE=2 SV=3	8e-26	gi|353228453|emb|CCD74624.1|	putative leucine zipper protein [Schistosoma mansoni]	1e-86
sha-miR-new_02	MS3_10769	2115	MS3_10769.4	1251	8	-14.98	302	13240.11	2348.52	0.28	3.01	sp|Q9P281|BAHC1_HUMAN	BAH and coiled-coil domain-containing protein 1 OS=Homo sapiens GN=BAHCC1 PE=2 SV=3	3e-13	gi|350644520|emb|CCD60755.1|	serine-rich repeat protein , putative, partial [Schistosoma mansoni]	1e-85
sha-miR-new_02	MS3_00140	1160	MS3_00140.2	2310	4	-13.44	436	13240.11	2348.52	29.2	51.02	sp|P16371|GROU_DROME	Protein groucho OS=Drosophila melanogaster GN=gro PE=1 SV=3	2e-131	gi|353231709|emb|CCD79064.1|	transducin-like enhancer protein 1 [Schistosoma mansoni]	0
sha-miR-new_02	MS3_00820	2738	MS3_00820.3	5679	14	-12.02	745	13240.11	2348.52	0	3.44	sp|Q6R327|RICTR_HUMAN	Rapamycin-insensitive companion of mTOR OS=Homo sapiens GN=RICTOR PE=1 SV=1	4e-12	gi|360043830|emb|CCD81376.1|	putative ring finger protein [Schistosoma mansoni]	0
sha-miR-new_02	MS3_10515	650	MS3_10515.1	1038	3	-10.91	308	13240.11	2348.52	0	14.32	sp|Q922H2|PDK3_MOUSE	[Pyruvate dehydrogenase (acetyl-transferring)] kinase isozyme 3, mitochondrial OS=Mus musculus GN=Pdk3 PE=2 SV=1	5e-47	gi|353229179|emb|CCD75350.1|	putative pyruvate dehydrogenase [Schistosoma mansoni]	0
sha-miR-new_02	MS3_10515	650	MS3_10515.2	1050	3	-10.91	308	13240.11	2348.52	57.76	82.8	sp|Q922H2|PDK3_MOUSE	[Pyruvate dehydrogenase (acetyl-transferring)] kinase isozyme 3, mitochondrial OS=Mus musculus GN=Pdk3 PE=2 SV=1	5e-47	gi|353229179|emb|CCD75350.1|	putative pyruvate dehydrogenase [Schistosoma mansoni]	0
sha-let-7	MS3_07742	1095	MS3_07742.1	8301	3	-14.04	304	11728.76	37689.75	0.47	3.45	sp|Q96BY7|ATG2B_HUMAN	Autophagy-related protein 2 homolog B OS=Homo sapiens GN=ATG2B PE=1 SV=5	3e-43	gi|353230058|emb|CCD76229.1|	hypothetical protein Smp_148650 [Schistosoma mansoni]	0
sha-let-7	MS3_07654	696	MS3_07654.2	1011	4	-13.48	303	11728.76	37689.75	128.75	115.18	sp|Q9UBU6|FA8A1_HUMAN	Protein FAM8A1 OS=Homo sapiens GN=FAM8A1 PE=1 SV=1	4e-06	gi|353230428|emb|CCD76599.1|	hypothetical protein Smp_152010 [Schistosoma mansoni]	3e-89
sha-let-7	MS3_07654	696	MS3_07654.3	732	4	-13.48	303	11728.76	37689.75	0	0	sp|Q9UBU6|FA8A1_HUMAN	Protein FAM8A1 OS=Homo sapiens GN=FAM8A1 PE=1 SV=1	4e-06	gi|353230428|emb|CCD76599.1|	hypothetical protein Smp_152010 [Schistosoma mansoni]	3e-89
sha-miR-124	MS3_06158	704	MS3_06158.2	3753	3	-17.25	311	4368.83	4052.27	0	0.86	sp|P26675|SOS_DROME	Protein son of sevenless OS=Drosophila melanogaster GN=Sos PE=1 SV=2	2e-64	gi|353228843|emb|CCD75014.1|	putative ras GTP exchange factor, son of sevenless [Schistosoma mansoni]	0
sha-miR-124	MS3_02889	1169	MS3_02889.1	1410	4	-13.91	444	4368.83	4052.27	34.58	362.61	sp|Q6ZNA5|FRRS1_HUMAN	Ferric-chelate reductase 1 OS=Homo sapiens GN=FRRS1 PE=2 SV=2	8e-38	gi|360044596|emb|CCD82144.1|	ceramidase [Schistosoma mansoni]	2e-168
sha-miR-8437	MS3_04489	908	MS3_04489.1	2481	3	-16.08	308	3454.65	18.2	20.59	61.78				gi|353231923|emb|CCD79278.1|	camp-response element binding protein-related [Schistosoma mansoni]	0
sha-miR-8437	MS3_04489	908	MS3_04489.4	2553	3	-16.08	308	3454.65	18.2	9.52	19.02				gi|353231923|emb|CCD79278.1|	camp-response element binding protein-related [Schistosoma mansoni]	0
sha-miR-new_10	MS3_08481	1709	MS3_08481.8	1056	5	-13.51	310	2468.15	168.67	0	0.69	sp|P49281|NRAM2_HUMAN	Natural resistance-associated macrophage protein 2 OS=Homo sapiens GN=SLC11A2 PE=1 SV=2	1e-161	gi|353230263|emb|CCD76434.1|	putative divalent metal transporter DMT1B [Schistosoma mansoni]	0
sha-miR-new_10	MS3_00500	529	MS3_00500.1	612	7	-13.45	303	2468.15	168.67	2.8	165.22	sp|Q27433|MEC2_CAEEL	Mechanosensory protein 2 OS=Caenorhabditis elegans GN=mec-2 PE=1 SV=1	1e-54	gi|358336597|dbj|GAA55062.1|	mechanosensory protein 2 [Clonorchis sinensis]	3e-30
sha-miR-new_10	MS3_04567	2380	MS3_04567.1	5166	11	-10.83	305	2468.15	168.67	0	0	sp|Q6ZT12|UBR3_HUMAN	E3 ubiquitin-protein ligase UBR3 OS=Homo sapiens GN=UBR3 PE=2 SV=2	4e-88	gi|360043313|emb|CCD78726.1|	ubiquitin ligase E3 alpha-related [Schistosoma mansoni]	0
sha-miR-new_10	MS3_04567	2380	MS3_04567.4	4848	11	-10.83	305	2468.15	168.67	0	1.45	sp|Q6ZT12|UBR3_HUMAN	E3 ubiquitin-protein ligase UBR3 OS=Homo sapiens GN=UBR3 PE=2 SV=2	4e-88	gi|360043313|emb|CCD78726.1|	ubiquitin ligase E3 alpha-related [Schistosoma mansoni]	0
sha-miR-new_10	MS3_04567	2726	MS3_04567.2	4770	14	-10.82	305	2468.15	168.67	0	0	sp|Q6ZT12|UBR3_HUMAN	E3 ubiquitin-protein ligase UBR3 OS=Homo sapiens GN=UBR3 PE=2 SV=2	4e-88	gi|360043313|emb|CCD78726.1|	ubiquitin ligase E3 alpha-related [Schistosoma mansoni]	0
sha-miR-new_10	MS3_00870	646	MS3_00870.1	1266	6	-10.63	441	2468.15	168.67	95.51	88.05	sp|Q9BXS5|AP1M1_HUMAN	AP-1 complex subunit mu-1 OS=Homo sapiens GN=AP1M1 PE=1 SV=3	0	gi|353229737|emb|CCD75908.1|	putative clathrin coat assembly protein ap-1 [Schistosoma mansoni]	0
sha-miR-3492b	MS3_04642	2837	MS3_04642.2	726	2	-19.32	309	2173.64	213.62	564.04	50.64	sp|P78417|GSTO1_HUMAN	Glutathione S-transferase omega-1 OS=Homo sapiens GN=GSTO1 PE=1 SV=2	7e-13	gi|350644297|emb|CCD60949.1|	glutathione-s-transferase omega,putative [Schistosoma mansoni]	4e-117
sha-miR-new_18	MS3_02971	858	MS3_02971.1	2115	2	-11.66	321	841.87	91.21	42.83	80.22	sp|P26794|PIM1_RAT	Serine/threonine-protein kinase pim-1 OS=Rattus norvegicus GN=Pim1 PE=1 SV=1	2e-69	gi|353229989|emb|CCD76160.1|	serine/threonine protein kinase [Schistosoma mansoni]	0
sha-miR-new_18	MS3_03750	2483	MS3_03750.1	3060	6	-10.94	437	841.87	91.21	5.93	18.89	sp|P57740|NU107_HUMAN	Nuclear pore complex protein Nup107 OS=Homo sapiens GN=NUP107 PE=1 SV=1	3e-36	gi|353230483|emb|CCD76654.1|	putative nuclear pore complex protein [Schistosoma mansoni]	0
sha-miR-new_18	MS3_06684	280	MS3_06684.2	1152	4	-10.88	306	841.87	91.21	1.49	11.95	sp|P33945|WNT5B_XENLA	Protein Wnt-5b OS=Xenopus laevis GN=wnt5b PE=2 SV=2	1e-96	gi|353232191|emb|CCD79546.1|	putative wnt-5 [Schistosoma mansoni]	0
sha-miR-new_21	MS3_02835	999	MS3_02835.1	567	3	-16.23	302	789.2	147.3	19.89	31.73	sp|Q9CYT6|CAP2_MOUSE	Adenylyl cyclase-associated protein 2 OS=Mus musculus GN=Cap2 PE=1 SV=1	1e-20	gi|350645533|emb|CCD59773.1|	adenylyl cyclase-associated protein, putative [Schistosoma mansoni]	6e-86
sha-miR-new_22	MS3_02835	999	MS3_02835.1	567	3	-16.23	302	789.2	147.3	19.89	31.73	sp|Q9CYT6|CAP2_MOUSE	Adenylyl cyclase-associated protein 2 OS=Mus musculus GN=Cap2 PE=1 SV=1	1e-20	gi|350645533|emb|CCD59773.1|	adenylyl cyclase-associated protein, putative [Schistosoma mansoni]	6e-86
sha-miR-new_21	MS3_05898	5723	MS3_05898.2	6888	12	-12.8	450	789.2	147.3	0	3.12				gi|353228638|emb|CCD74809.1|	hypothetical protein Smp_123960 [Schistosoma mansoni]	0
sha-miR-new_22	MS3_05898	5723	MS3_05898.2	6888	12	-12.8	450	789.2	147.3	0	3.12				gi|353228638|emb|CCD74809.1|	hypothetical protein Smp_123960 [Schistosoma mansoni]	0
sha-miR-new_21	MS3_05898	5906	MS3_05898.3	6657	12	-12.8	450	789.2	147.3	0.23	0				gi|353228638|emb|CCD74809.1|	hypothetical protein Smp_123960 [Schistosoma mansoni]	0
sha-miR-new_22	MS3_05898	5906	MS3_05898.3	6657	12	-12.8	450	789.2	147.3	0.23	0				gi|353228638|emb|CCD74809.1|	hypothetical protein Smp_123960 [Schistosoma mansoni]	0
sha-miR-new_21	MS3_05878	1523	MS3_05878.1	2283	4	-11.36	446	789.2	147.3	3.63	50.17	sp|A6NFN3|RFOX3_HUMAN	RNA binding protein fox-1 homolog 3 OS=Homo sapiens GN=RBFOX3 PE=2 SV=4	5e-37	gi|360044085|emb|CCD81632.1|	putative ataxin 2-binding protein (hexaribonucleotide binding protein 1) [Schistosoma mansoni]	0
sha-miR-new_22	MS3_05878	1523	MS3_05878.1	2283	4	-11.36	446	789.2	147.3	3.63	50.17	sp|A6NFN3|RFOX3_HUMAN	RNA binding protein fox-1 homolog 3 OS=Homo sapiens GN=RBFOX3 PE=2 SV=4	5e-37	gi|360044085|emb|CCD81632.1|	putative ataxin 2-binding protein (hexaribonucleotide binding protein 1) [Schistosoma mansoni]	0
sha-miR-2c	MS3_00779	1137	MS3_00779.1	582	3	-12.11	301	738.91	26.38	2238.59	1730.84	sp|O65639|CSP1_ARATH	Cold shock protein 1 OS=Arabidopsis thaliana GN=CSP1 PE=2 SV=1	7e-10	gi|226474406|emb|CAX71689.1|	cellular nucleic acid-binding protein [Schistosoma japonicum]	7e-39
sha-miR-2c	MS3_00779	1137	MS3_00779.2	471	3	-12.11	301	738.91	26.38	175.07	135.83	sp|O65639|CSP1_ARATH	Cold shock protein 1 OS=Arabidopsis thaliana GN=CSP1 PE=2 SV=1	7e-10	gi|226474406|emb|CAX71689.1|	cellular nucleic acid-binding protein [Schistosoma japonicum]	7e-39
sha-miR-2c	MS3_00779	1137	MS3_00779.4	456	3	-12.11	301	738.91	26.38	1.45	0.92	sp|O65639|CSP1_ARATH	Cold shock protein 1 OS=Arabidopsis thaliana GN=CSP1 PE=2 SV=1	7e-10	gi|226474406|emb|CAX71689.1|	cellular nucleic acid-binding protein [Schistosoma japonicum]	7e-39
sha-miR-2a	MS3_10507	2912	MS3_10507.1	2424	6	-11.31	431	692.46	621.73	0	0				gi|238665020|emb|CAZ35805.1|	hypothetical protein Smp_168040 [Schistosoma mansoni]	0
sha-miR-2a	MS3_10507	2739	MS3_10507.2	2688	6	-11.31	431	692.46	621.73	28.9	75.46				gi|238665020|emb|CAZ35805.1|	hypothetical protein Smp_168040 [Schistosoma mansoni]	0
sha-miR-2a	MS3_10507	2739	MS3_10507.3	2583	6	-11.31	431	692.46	621.73	7.37	18.13				gi|238665020|emb|CAZ35805.1|	hypothetical protein Smp_168040 [Schistosoma mansoni]	0
sha-miR-new_24	MS3_05166	747	MS3_05166.2	1044	3	-18.84	320	607.7	76.53	9.24	5.3	sp|A3KPA3|NAA60_DANRE	N-alpha-acetyltransferase 60 OS=Danio rerio GN=naa60 PE=2 SV=1	6e-07	gi|353233417|emb|CCD80772.1|	putative bcl-2 homologous antagonist/killer (bak) [Schistosoma mansoni]	4e-112
sha-miR-new_24	MS3_05841	4445	MS3_05841.1	2166	6	-13	443	607.7	76.53	43.59	36.01	sp|Q6NZ22|MET14_DANRE	Methyltransferase-like protein 14 OS=Danio rerio GN=mettl14 PE=2 SV=1	2e-127	gi|353233042|emb|CCD80397.1|	hypothetical protein Smp_172190.2 [Schistosoma mansoni]	0
sha-miR-new_29	MS3_09291	803	MS3_09291.1	1233	5	-14.23	308	511.92	32.14	21.77	18.72	sp|Q0KHU5|PCAT1_DROME	1-acylglycerophosphocholine O-acyltransferase 1 OS=Drosophila melanogaster GN=CG32699 PE=2 SV=1	3e-44	gi|360044566|emb|CCD82114.1|	acetyltransferase-related [Schistosoma mansoni]	3e-87
sha-miR-new_29	MS3_09291	803	MS3_09291.3	1143	5	-14.23	308	511.92	32.14	8.88	38.24	sp|Q0KHU5|PCAT1_DROME	1-acylglycerophosphocholine O-acyltransferase 1 OS=Drosophila melanogaster GN=CG32699 PE=2 SV=1	3e-44	gi|360044566|emb|CCD82114.1|	acetyltransferase-related [Schistosoma mansoni]	3e-87
sha-miR-new_29	MS3_09291	1392	MS3_09291.2	951	5	-13.11	308	511.92	32.14	23.94	46.38	sp|Q0KHU5|PCAT1_DROME	1-acylglycerophosphocholine O-acyltransferase 1 OS=Drosophila melanogaster GN=CG32699 PE=2 SV=1	3e-44	gi|360044566|emb|CCD82114.1|	acetyltransferase-related [Schistosoma mansoni]	3e-87
sha-miR-new_29	MS3_06308	1137	MS3_06308.1	5100	5	-10.06	312	511.92	32.14	0	0	sp|Q9N4B8|NHR41_CAEEL	Nuclear hormone receptor family member nhr-41 OS=Caenorhabditis elegans GN=nhr-41 PE=2 SV=4	2e-34	gi|56131040|gb|AAV80236.1|	TR4/TR2 [Schistosoma mansoni]	0
sha-miR-new_29	MS3_06308	1137	MS3_06308.2	5790	5	-10.06	312	511.92	32.14	3.34	24.58	sp|Q9N4B8|NHR41_CAEEL	Nuclear hormone receptor family member nhr-41 OS=Caenorhabditis elegans GN=nhr-41 PE=2 SV=4	2e-34	gi|56131040|gb|AAV80236.1|	TR4/TR2 [Schistosoma mansoni]	0
sha-miR-new_30	MS3_08522	658	MS3_08522.2	4347	3	-15.97	443	481.28	47.93	0	0	sp|Q8N3U4|STAG2_HUMAN	Cohesin subunit SA-2 OS=Homo sapiens GN=STAG2 PE=1 SV=3	0	gi|360045320|emb|CCD82868.1|	putative stromal antigen [Schistosoma mansoni]	0
sha-miR-new_30	MS3_08522	658	MS3_08522.3	4257	3	-15.97	443	481.28	47.93	24.6	34.21	sp|Q8N3U4|STAG2_HUMAN	Cohesin subunit SA-2 OS=Homo sapiens GN=STAG2 PE=1 SV=3	0	gi|360045320|emb|CCD82868.1|	putative stromal antigen [Schistosoma mansoni]	0
sha-miR-new_30	MS3_08101	555	MS3_08101.1	1125	4	-12.76	436	481.28	47.93	0	0	sp|Q8WVT3|TPC12_HUMAN	Trafficking protein particle complex subunit 12 OS=Homo sapiens GN=TRAPPC12 PE=1 SV=3	1e-34	gi|353233163|emb|CCD80518.1|	putative transmembrane 9 superfamily protein member [Schistosoma mansoni]	0
sha-miR-new_30	MS3_08101	555	MS3_08101.3	1257	4	-12.76	436	481.28	47.93	3.9	7.41	sp|Q8WVT3|TPC12_HUMAN	Trafficking protein particle complex subunit 12 OS=Homo sapiens GN=TRAPPC12 PE=1 SV=3	1e-34	gi|353233163|emb|CCD80518.1|	putative transmembrane 9 superfamily protein member [Schistosoma mansoni]	0
sha-miR-new_30	MS3_05535	4347	MS3_05535.2	21276	11	-11.72	312	481.28	47.93	0	0	sp|Q5T4S7|UBR4_HUMAN	E3 ubiquitin-protein ligase UBR4 OS=Homo sapiens GN=UBR4 PE=1 SV=1	3e-91	gi|353228684|emb|CCD74855.1|	hypothetical protein Smp_162000 [Schistosoma mansoni]	0
sha-miR-new_30	MS3_01319	1201	MS3_01319.3	2859	5	-11.61	448	481.28	47.93	33.71	112.25	sp|Q96S59|RANB9_HUMAN	Ran-binding protein 9 OS=Homo sapiens GN=RANBP9 PE=1 SV=1	4e-26	gi|360044729|emb|CCD82277.1|	ran binding protein 9-related [Schistosoma mansoni]	0
sha-miR-new_30	MS3_08882	1708	MS3_08882.1	1008	9	-10.42	570	481.28	47.93	43.29	29.81	sp|Q6P2X9|MOT12_XENTR	Monocarboxylate transporter 12 OS=Xenopus tropicalis GN=slc16a12 PE=2 SV=1	3e-09	gi|353232558|emb|CCD79913.1|	putative monocarboxylate transporter [Schistosoma mansoni]	4e-158
sha-miR-new_30	MS3_08471	956	MS3_08471.3	1683	5	-10.12	302	481.28	47.93	0	0.48	sp|P16237|HMDH_SCHMA	3-hydroxy-3-methylglutaryl-coenzyme A reductase OS=Schistosoma mansoni PE=2 SV=1	0	gi|161021|gb|AAA29896.1|	3-hydroxy-3-methylglutaryl coenzyme A reductase [Schistosoma mansoni]	0
sha-miR-new_27	MS3_02059	2772	MS3_02059.1	4170	43	-14.7	606	446.32	34.55	4.51	83.29	sp|P49140|SKI_CHICK	Ski oncogene OS=Gallus gallus GN=SKI PE=1 SV=1	5e-16	gi|353231182|emb|CCD77600.1|	putative sno and ski oncogene family [Schistosoma mansoni]	0
sha-miR-new_27	MS3_00720	1808	MS3_00720.2	1794	21	-14.16	449	446.32	34.55	0	1.08	sp|P16554|NUMB_DROME	Protein numb OS=Drosophila melanogaster GN=numb PE=1 SV=2	9e-78	gi|350645705|emb|CCD59680.1|	cell polarity protein [Schistosoma mansoni]	0
sha-miR-new_27	MS3_00720	1808	MS3_00720.3	1788	21	-14.16	449	446.32	34.55	25.32	68.38	sp|P16554|NUMB_DROME	Protein numb OS=Drosophila melanogaster GN=numb PE=1 SV=2	9e-78	gi|350645705|emb|CCD59680.1|	cell polarity protein [Schistosoma mansoni]	0
sha-miR-new_27	MS3_02905	1567	MS3_02905.2	1872	17	-11.73	309	446.32	34.55	27.94	113.79	sp|Q9CYP7|SESN3_MOUSE	Sestrin-3 OS=Mus musculus GN=Sesn3 PE=2 SV=1	1e-62	gi|360044587|emb|CCD82135.1|	putative p53 regulated pa26 nuclear protein sestrin [Schistosoma mansoni]	0
sha-miR-new_27	MS3_05596	1770	MS3_05596.1	1257	24	-11.71	307	446.32	34.55	8.7	27.54	sp|C3YZ51|UBA5_BRAFL	Ubiquitin-like modifier-activating enzyme 5 OS=Branchiostoma floridae GN=BRAFLDRAFT_113714 PE=3 SV=1	5e-111	gi|360044852|emb|CCD82400.1|	hypothetical protein Smp_045790 [Schistosoma mansoni]	0
sha-miR-new_27	MS3_08058	1900	MS3_08058.1	3744	33	-11.46	439	446.32	34.55	6.19	33.63	sp|O75962|TRIO_HUMAN	Triple functional domain protein OS=Homo sapiens GN=TRIO PE=1 SV=2	1e-84	gi|360045462|emb|CCD83010.1|	putative kalirin [Schistosoma mansoni]	0
sha-miR-new_27	MS3_07105	1501	MS3_07105.2	1155	24	-11.37	583	446.32	34.55	20.71	33.25	sp|P27361|MK03_HUMAN	Mitogen-activated protein kinase 3 OS=Homo sapiens GN=MAPK3 PE=1 SV=4	5e-133	gi|46849992|gb|AAT02418.1|	MAP kinase [Schistosoma japonicum]	0
sha-miR-new_27	MS3_04862	1159	MS3_04862.1	6258	9	-11.22	306	446.32	34.55	0	5.83	sp|Q92793|CBP_HUMAN	CREB-binding protein OS=Homo sapiens GN=CREBBP PE=1 SV=3	0	gi|71980106|gb|AAZ57334.1|	CREB-binding protein [Schistosoma mansoni]	0
sha-miR-new_27	MS3_04862	1159	MS3_04862.2	6276	9	-11.22	306	446.32	34.55	39.01	73.16	sp|Q92793|CBP_HUMAN	CREB-binding protein OS=Homo sapiens GN=CREBBP PE=1 SV=3	0	gi|71980106|gb|AAZ57334.1|	CREB-binding protein [Schistosoma mansoni]	0
sha-miR-new_27	MS3_09291	803	MS3_09291.1	1233	16	-11.02	313	446.32	34.55	21.77	18.72	sp|Q0KHU5|PCAT1_DROME	1-acylglycerophosphocholine O-acyltransferase 1 OS=Drosophila melanogaster GN=CG32699 PE=2 SV=1	3e-44	gi|360044566|emb|CCD82114.1|	acetyltransferase-related [Schistosoma mansoni]	3e-87
sha-miR-new_27	MS3_09291	1392	MS3_09291.2	951	17	-11.02	313	446.32	34.55	23.94	46.38	sp|Q0KHU5|PCAT1_DROME	1-acylglycerophosphocholine O-acyltransferase 1 OS=Drosophila melanogaster GN=CG32699 PE=2 SV=1	3e-44	gi|360044566|emb|CCD82114.1|	acetyltransferase-related [Schistosoma mansoni]	3e-87
sha-miR-new_27	MS3_09291	803	MS3_09291.3	1143	16	-11.02	313	446.32	34.55	8.88	38.24	sp|Q0KHU5|PCAT1_DROME	1-acylglycerophosphocholine O-acyltransferase 1 OS=Drosophila melanogaster GN=CG32699 PE=2 SV=1	3e-44	gi|360044566|emb|CCD82114.1|	acetyltransferase-related [Schistosoma mansoni]	3e-87
sha-miR-new_27	MS3_01977	893	MS3_01977.1	3411	12	-10.63	308	446.32	34.55	2.15	160.05	sp|Q9ET80|JPH1_MOUSE	Junctophilin-1 OS=Mus musculus GN=Jph1 PE=2 SV=1	8e-54	gi|360045179|emb|CCD82727.1|	putative junctophilin [Schistosoma mansoni]	0
sha-miR-new_27	MS3_07368	481	MS3_07368.1	2019	5	-10.11	449	446.32	34.55	3.33	15.38	sp|P18266|GSK3B_RAT	Glycogen synthase kinase-3 beta OS=Rattus norvegicus GN=Gsk3b PE=1 SV=1	8e-109	gi|353229709|emb|CCD75880.1|	putative glycogen synthase kinase 3-related (gsk3) [Schistosoma mansoni]	0
sha-miR-new_27	MS3_06513	1150	MS3_06513.1	567	17	-10.09	439	446.32	34.55	68.18	97.91	sp|Q99963|SH3G3_HUMAN	Endophilin-A3 OS=Homo sapiens GN=SH3GL3 PE=1 SV=1	2e-35	gi|350646544|emb|CCD58756.1|	sh3-containing grb2-like protein 3 (endophilin III) [Schistosoma mansoni]	6e-99
sha-miR-new_43	MS3_03628	917	MS3_03628.2	2337	4	-20.97	301	365.39	112.75	16.27	35.55				gi|350645925|emb|CCD59390.1|	hypothetical protein Smp_041370 [Schistosoma mansoni]	0
sha-miR-new_43	MS3_01362	723	MS3_01362.2	1821	14	-19.92	616	365.39	112.75	2.05	14	sp|O60658|PDE8A_HUMAN	High affinity cAMP-specific and IBMX-insensitive 3',5'-cyclic phosphodiesterase 8A OS=Homo sapiens GN=PDE8A PE=1 SV=2	1e-108	gi|353231389|emb|CCD77807.1|	putative camp-specific cyclic nucleotide phosphodiesterase [Schistosoma mansoni]	0
sha-miR-new_43	MS3_02076	687	MS3_02076.1	813	3	-16.82	302	365.39	112.75	121.15	56.87	sp|Q8BZJ7|DCNL2_MOUSE	DCN1-like protein 2 OS=Mus musculus GN=Dcun1d2 PE=2 SV=3	8e-26	gi|353228453|emb|CCD74624.1|	putative leucine zipper protein [Schistosoma mansoni]	1e-86
sha-miR-new_43	MS3_02076	859	MS3_02076.2	558	5	-16.82	302	365.39	112.75	0	39.95	sp|Q8BZJ7|DCNL2_MOUSE	DCN1-like protein 2 OS=Mus musculus GN=Dcun1d2 PE=2 SV=3	8e-26	gi|353228453|emb|CCD74624.1|	putative leucine zipper protein [Schistosoma mansoni]	1e-86
sha-miR-new_43	MS3_01987	1456	MS3_01987.2	8043	5	-16.78	449	365.39	112.75	3.89	53.43	sp|P49762|DOA_DROME	Serine/threonine-protein kinase Doa OS=Drosophila melanogaster GN=Doa PE=1 SV=2	2e-134	gi|353233691|emb|CCD81045.1|	serine/threonine kinase [Schistosoma mansoni]	0
sha-miR-new_43	MS3_01987	1456	MS3_01987.3	8049	5	-16.78	449	365.39	112.75	3.54	11.56	sp|P49762|DOA_DROME	Serine/threonine-protein kinase Doa OS=Drosophila melanogaster GN=Doa PE=1 SV=2	2e-134	gi|353233691|emb|CCD81045.1|	serine/threonine kinase [Schistosoma mansoni]	0
sha-miR-new_43	MS3_00820	2738	MS3_00820.3	5679	6	-14.72	317	365.39	112.75	0	3.44	sp|Q6R327|RICTR_HUMAN	Rapamycin-insensitive companion of mTOR OS=Homo sapiens GN=RICTOR PE=1 SV=1	4e-12	gi|360043830|emb|CCD81376.1|	putative ring finger protein [Schistosoma mansoni]	0
sha-miR-new_43	MS3_05898	5906	MS3_05898.3	6657	7	-14.11	315	365.39	112.75	0.23	0				gi|353228638|emb|CCD74809.1|	hypothetical protein Smp_123960 [Schistosoma mansoni]	0
sha-miR-new_43	MS3_05898	5723	MS3_05898.2	6888	6	-14.1	315	365.39	112.75	0	3.12				gi|353228638|emb|CCD74809.1|	hypothetical protein Smp_123960 [Schistosoma mansoni]	0
sha-miR-new_43	MS3_09443	732	MS3_09443.1	621	3	-12.61	301	365.39	112.75	55.68	211.08	sp|P36975|SNP25_DROME	Synaptosomal-associated protein 25 OS=Drosophila melanogaster GN=Snap25 PE=2 SV=1	3e-56	gi|226479888|emb|CAX73240.1|	Resistance to Inhibitors of Cholinesterase [Schistosoma japonicum]	3e-120
sha-miR-new_43	MS3_09531	1123	MS3_09531.1	558	2	-12.44	305	365.39	112.75	0	0	sp|Q8BJZ3|LFG3_MOUSE	Protein lifeguard 3 OS=Mus musculus GN=Tmbim1 PE=1 SV=1	5e-37	gi|360042669|emb|CCD78079.1|	putative recs1 protein (responsive to centrifugal force and shear stressprotein 1 protein) [Schistosoma mansoni]	9e-82
sha-miR-new_43	MS3_09531	1123	MS3_09531.2	855	2	-12.44	305	365.39	112.75	96.37	92.37	sp|Q8BJZ3|LFG3_MOUSE	Protein lifeguard 3 OS=Mus musculus GN=Tmbim1 PE=1 SV=1	5e-37	gi|360042669|emb|CCD78079.1|	putative recs1 protein (responsive to centrifugal force and shear stressprotein 1 protein) [Schistosoma mansoni]	9e-82
sha-miR-new_43	MS3_00720	1808	MS3_00720.2	1794	5	-11.77	437	365.39	112.75	0	1.08	sp|P16554|NUMB_DROME	Protein numb OS=Drosophila melanogaster GN=numb PE=1 SV=2	9e-78	gi|350645705|emb|CCD59680.1|	cell polarity protein [Schistosoma mansoni]	0
sha-miR-new_43	MS3_00720	1808	MS3_00720.3	1788	5	-11.77	437	365.39	112.75	25.32	68.38	sp|P16554|NUMB_DROME	Protein numb OS=Drosophila melanogaster GN=numb PE=1 SV=2	9e-78	gi|350645705|emb|CCD59680.1|	cell polarity protein [Schistosoma mansoni]	0
sha-miR-new_16	MS3_08237	246	MS3_08237.1	621	2	-23.43	319	344.79	363.52	41.68	7.1	sp|Q9JIZ9|PLS3_MOUSE	Phospholipid scramblase 3 OS=Mus musculus GN=Plscr3 PE=1 SV=1	2e-19	gi|350644685|emb|CCD60609.1|	phospholipid scramblase-related [Schistosoma mansoni]	1e-116
sha-miR-new_16	MS3_07746	2395	MS3_07746.1	777	6	-16.43	304	344.79	363.52	2.64	6.94	sp|Q5FW46|F214A_XENTR	Protein FAM214A OS=Xenopus tropicalis GN=fam214a PE=2 SV=1	4e-09	gi|350643745|emb|CCD58389.1|	unnamed protein product [Schistosoma mansoni]	2e-31
sha-miR-new_16	MS3_02059	2772	MS3_02059.1	4170	11	-14.63	597	344.79	363.52	4.51	83.29	sp|P49140|SKI_CHICK	Ski oncogene OS=Gallus gallus GN=SKI PE=1 SV=1	5e-16	gi|353231182|emb|CCD77600.1|	putative sno and ski oncogene family [Schistosoma mansoni]	0
sha-miR-new_16	MS3_00420	1442	MS3_00420.1	2451	6	-12.52	451	344.79	363.52	0.36	0.02	sp|Q92540|SMG7_HUMAN	Protein SMG7 OS=Homo sapiens GN=SMG7 PE=1 SV=2	2e-13	gi|350645460|emb|CCD59812.1|	smg-7 (suppressor with morphological effect on genitalia protein 7), putative [Schistosoma mansoni]	0
sha-miR-new_16	MS3_00420	881	MS3_00420.2	2472	5	-12.52	303	344.79	363.52	0	5.22	sp|Q92540|SMG7_HUMAN	Protein SMG7 OS=Homo sapiens GN=SMG7 PE=1 SV=2	2e-13	gi|350645460|emb|CCD59812.1|	smg-7 (suppressor with morphological effect on genitalia protein 7), putative [Schistosoma mansoni]	0
sha-miR-new_20	MS3_05249	914	MS3_05249.1	993	5	-22.67	459	230.34	277.52	0	0	sp|Q08DK4|GHC1_BOVIN	Mitochondrial glutamate carrier 1 OS=Bos taurus GN=SLC25A22 PE=2 SV=1	1e-87	gi|353232743|emb|CCD80098.1|	putative mitochondrial glutamate carrier protein [Schistosoma mansoni]	1e-167
sha-miR-new_20	MS3_05249	695	MS3_05249.2	975	5	-22.67	459	230.34	277.52	26.28	28.57	sp|Q08DK4|GHC1_BOVIN	Mitochondrial glutamate carrier 1 OS=Bos taurus GN=SLC25A22 PE=2 SV=1	1e-87	gi|353232743|emb|CCD80098.1|	putative mitochondrial glutamate carrier protein [Schistosoma mansoni]	1e-167
sha-miR-new_20	MS3_10053	1035	MS3_10053.1	1164	5	-18.67	307	230.34	277.52	50.39	51.08	sp|Q86MW9|SINA_SCHMA	E3 ubiquitin-protein ligase sina OS=Schistosoma mansoni GN=SINA PE=1 SV=1	0	gi|29293702|gb|AAO67521.1|	SINA [Schistosoma mansoni]	0
sha-miR-new_20	MS3_02566	858	MS3_02566.2	14226	7	-17.14	301	230.34	277.52	0	0	sp|Q7Z6Z7|HUWE1_HUMAN	E3 ubiquitin-protein ligase HUWE1 OS=Homo sapiens GN=HUWE1 PE=1 SV=3	3e-168	gi|350646322|emb|CCD59048.1|	ubiquitin-protein ligase,putative [Schistosoma mansoni]	0
sha-miR-new_20	MS3_02566	858	MS3_02566.3	14391	7	-17.14	301	230.34	277.52	10.94	36.46	sp|Q7Z6Z7|HUWE1_HUMAN	E3 ubiquitin-protein ligase HUWE1 OS=Homo sapiens GN=HUWE1 PE=1 SV=3	3e-168	gi|350646322|emb|CCD59048.1|	ubiquitin-protein ligase,putative [Schistosoma mansoni]	0
sha-miR-new_20	MS3_00658	1762	MS3_00658.1	2031	9	-16.79	443	230.34	277.52	0	0	sp|Q2PFW9|NOVA1_MACFA	RNA-binding protein Nova-1 OS=Macaca fascicularis GN=NOVA1 PE=2 SV=1	8e-50	gi|353231011|emb|CCD77429.1|	rna-binding protein related [Schistosoma mansoni]	0
sha-miR-new_20	MS3_00658	1762	MS3_00658.2	1998	9	-16.79	443	230.34	277.52	43.83	110.64	sp|Q2PFW9|NOVA1_MACFA	RNA-binding protein Nova-1 OS=Macaca fascicularis GN=NOVA1 PE=2 SV=1	8e-50	gi|353231011|emb|CCD77429.1|	rna-binding protein related [Schistosoma mansoni]	0
sha-miR-new_20	MS3_10379	1292	MS3_10379.2	3984	6	-16.42	436	230.34	277.52	70.23	339.15	sp|Q8MKF0|L2GL1_BOVIN	Lethal(2) giant larvae protein homolog 1 OS=Bos taurus GN=LLGL1 PE=2 SV=1	1e-52	gi|544584050|gb|AGW24287.1|	lethal giant larvae protein [Schistosoma japonicum]	0
sha-miR-new_20	MS3_10379	1292	MS3_10379.3	3720	6	-16.42	436	230.34	277.52	0	0	sp|Q8MKF0|L2GL1_BOVIN	Lethal(2) giant larvae protein homolog 1 OS=Bos taurus GN=LLGL1 PE=2 SV=1	1e-52	gi|544584050|gb|AGW24287.1|	lethal giant larvae protein [Schistosoma japonicum]	0
sha-miR-new_20	MS3_09634	1680	MS3_09634.2	654	7	-16.34	308	230.34	277.52	60.77	183.33	sp|P25228|RAB3_DROME	Ras-related protein Rab-3 OS=Drosophila melanogaster GN=Rab3 PE=1 SV=1	2e-92	gi|226480624|emb|CAX73409.1|	Rab-protein 8 [Schistosoma japonicum]	2e-103
sha-miR-new_20	MS3_09634	1680	MS3_09634.3	654	7	-16.34	308	230.34	277.52	0	0	sp|P25228|RAB3_DROME	Ras-related protein Rab-3 OS=Drosophila melanogaster GN=Rab3 PE=1 SV=1	2e-92	gi|226480624|emb|CAX73409.1|	Rab-protein 8 [Schistosoma japonicum]	2e-103
sha-miR-new_20	MS3_09634	1680	MS3_09634.5	582	7	-16.34	308	230.34	277.52	0	1.85	sp|P25228|RAB3_DROME	Ras-related protein Rab-3 OS=Drosophila melanogaster GN=Rab3 PE=1 SV=1	2e-92	gi|226480624|emb|CAX73409.1|	Rab-protein 8 [Schistosoma japonicum]	2e-103
sha-miR-new_20	MS3_00011	557	MS3_00011.1	2250	4	-16.21	430	230.34	277.52	9.72	5.19	sp|Q9Z2G6|SE1L1_MOUSE	Protein sel-1 homolog 1 OS=Mus musculus GN=Sel1l PE=2 SV=2	6e-149	gi|353228889|emb|CCD75060.1|	sel-1-like protein, sel-1l [Schistosoma mansoni]	0
sha-miR-new_20	MS3_00011	557	MS3_00011.2	2247	4	-16.21	430	230.34	277.52	63.88	76.16	sp|Q9Z2G6|SE1L1_MOUSE	Protein sel-1 homolog 1 OS=Mus musculus GN=Sel1l PE=2 SV=2	6e-149	gi|353228889|emb|CCD75060.1|	sel-1-like protein, sel-1l [Schistosoma mansoni]	0
sha-miR-new_20	MS3_04047	1802	MS3_04047.1	2523	9	-15.44	438	230.34	277.52	7.98	40.22	sp|Q99MK8|ARBK1_MOUSE	Beta-adrenergic receptor kinase 1 OS=Mus musculus GN=Adrbk1 PE=1 SV=2	0	gi|353229632|emb|CCD75803.1|	serine/threonine kinase [Schistosoma mansoni]	0
sha-miR-new_20	MS3_04047	1802	MS3_04047.3	1857	9	-15.44	438	230.34	277.52	1.86	10.01	sp|Q99MK8|ARBK1_MOUSE	Beta-adrenergic receptor kinase 1 OS=Mus musculus GN=Adrbk1 PE=1 SV=2	0	gi|353229632|emb|CCD75803.1|	serine/threonine kinase [Schistosoma mansoni]	0
sha-miR-new_20	MS3_02537	1184	MS3_02537.1	999	7	-15.36	428	230.34	277.52	36.03	57	sp|Q5ZKH4|NDEL1_CHICK	Nuclear distribution protein nudE-like 1 OS=Gallus gallus GN=NDEL1 PE=2 SV=1	8e-50	gi|76156473|gb|AAX27677.2|	SJCHGC01565 protein, partial [Schistosoma japonicum]	1e-83
sha-miR-new_20	MS3_04417	1038	MS3_04417.2	6165	7	-14.75	303	230.34	277.52	2.04	0	sp|Q13017|RHG05_HUMAN	Rho GTPase-activating protein 5 OS=Homo sapiens GN=ARHGAP5 PE=1 SV=2	2e-34	gi|360043234|emb|CCD78647.1|	hypothetical protein Smp_164580 [Schistosoma mansoni]	0
sha-miR-new_20	MS3_04415	1525	MS3_04415.2	2493	7	-14.47	310	230.34	277.52	31.51	47.6	sp|Q04726|TLE3_HUMAN	Transducin-like enhancer protein 3 OS=Homo sapiens GN=TLE3 PE=1 SV=2	1e-87	gi|360043238|emb|CCD78651.1|	groucho-related [Schistosoma mansoni]	0
sha-miR-new_20	MS3_00850	668	MS3_00850.1	1104	7	-13.78	307	230.34	277.52	444.06	313.83	sp|P67963|KC1A_XENLA	Casein kinase I isoform alpha OS=Xenopus laevis GN=csnk1a1 PE=2 SV=1	2e-143	gi|353231660|emb|CCD79015.1|	protein kinase [Schistosoma mansoni]	0
sha-miR-new_20	MS3_00850	668	MS3_00850.2	942	7	-13.78	307	230.34	277.52	0	0	sp|P67963|KC1A_XENLA	Casein kinase I isoform alpha OS=Xenopus laevis GN=csnk1a1 PE=2 SV=1	2e-143	gi|353231660|emb|CCD79015.1|	protein kinase [Schistosoma mansoni]	0
sha-miR-new_20	MS3_08898	2459	MS3_08898.1	4626	14	-13.54	301	230.34	277.52	4.88	61.61	sp|Q8BG26|RUSC1_MOUSE	RUN and SH3 domain-containing protein 1 OS=Mus musculus GN=Rusc1 PE=1 SV=2	1e-10	gi|350646715|emb|CCD58629.1|	hypothetical protein Smp_061680 [Schistosoma mansoni]	0
sha-miR-new_20	MS3_10507	2912	MS3_10507.1	2424	13	-13.3	447	230.34	277.52	0	0				gi|238665020|emb|CAZ35805.1|	hypothetical protein Smp_168040 [Schistosoma mansoni]	0
sha-miR-new_20	MS3_10507	2739	MS3_10507.2	2688	12	-13.3	447	230.34	277.52	28.9	75.46				gi|238665020|emb|CAZ35805.1|	hypothetical protein Smp_168040 [Schistosoma mansoni]	0
sha-miR-new_20	MS3_10507	2739	MS3_10507.3	2583	12	-13.3	447	230.34	277.52	7.37	18.13				gi|238665020|emb|CAZ35805.1|	hypothetical protein Smp_168040 [Schistosoma mansoni]	0
sha-miR-new_20	MS3_02718	1870	MS3_02718.1	270	9	-12.8	448	230.34	277.52	0	0	sp|P62257|UBE2H_MOUSE	Ubiquitin-conjugating enzyme E2 H OS=Mus musculus GN=Ube2h PE=2 SV=1	1e-28	gi|226481303|emb|CAX73549.1|	ubiquitin-conjugating enzyme E2H [Schistosoma japonicum]	1e-30
sha-miR-new_20	MS3_02718	1870	MS3_02718.2	561	9	-12.8	448	230.34	277.52	146.57	176.05	sp|P62257|UBE2H_MOUSE	Ubiquitin-conjugating enzyme E2 H OS=Mus musculus GN=Ube2h PE=2 SV=1	1e-28	gi|226481303|emb|CAX73549.1|	ubiquitin-conjugating enzyme E2H [Schistosoma japonicum]	1e-30
sha-miR-new_20	MS3_02718	1870	MS3_02718.3	360	9	-12.8	448	230.34	277.52	0	0	sp|P62257|UBE2H_MOUSE	Ubiquitin-conjugating enzyme E2 H OS=Mus musculus GN=Ube2h PE=2 SV=1	1e-28	gi|226481303|emb|CAX73549.1|	ubiquitin-conjugating enzyme E2H [Schistosoma japonicum]	1e-30
sha-miR-new_20	MS3_03249	416	MS3_03249.1	3219	4	-12.42	304	230.34	277.52	0	0	sp|O43847|NRDC_HUMAN	Nardilysin OS=Homo sapiens GN=NRD1 PE=1 SV=2	2e-111	gi|56756214|gb|AAW26282.1|	SJCHGC09278 protein [Schistosoma japonicum]	0
sha-miR-new_20	MS3_03249	416	MS3_03249.2	3384	4	-12.42	304	230.34	277.52	10.73	26.19	sp|O43847|NRDC_HUMAN	Nardilysin OS=Homo sapiens GN=NRD1 PE=1 SV=2	2e-111	gi|56756214|gb|AAW26282.1|	SJCHGC09278 protein [Schistosoma japonicum]	0
sha-miR-new_20	MS3_03249	416	MS3_03249.4	2967	4	-12.42	304	230.34	277.52	0	0	sp|O43847|NRDC_HUMAN	Nardilysin OS=Homo sapiens GN=NRD1 PE=1 SV=2	2e-111	gi|56756214|gb|AAW26282.1|	SJCHGC09278 protein [Schistosoma japonicum]	0
sha-miR-new_20	MS3_03249	416	MS3_03249.5	3132	4	-12.42	304	230.34	277.52	0	0	sp|O43847|NRDC_HUMAN	Nardilysin OS=Homo sapiens GN=NRD1 PE=1 SV=2	2e-111	gi|56756214|gb|AAW26282.1|	SJCHGC09278 protein [Schistosoma japonicum]	0
sha-miR-new_20	MS3_07007	961	MS3_07007.3	1941	7	-12.26	447	230.34	277.52	45.95	66.28	sp|P46825|KLC_DORPE	Kinesin light chain OS=Doryteuthis pealeii PE=2 SV=1	1e-139	gi|76155144|gb|AAX26388.2|	SJCHGC05023 protein, partial [Schistosoma japonicum]	0
sha-miR-new_20	MS3_07007	693	MS3_07007.5	1698	6	-12.26	447	230.34	277.52	0	0	sp|P46825|KLC_DORPE	Kinesin light chain OS=Doryteuthis pealeii PE=2 SV=1	1e-139	gi|76155144|gb|AAX26388.2|	SJCHGC05023 protein, partial [Schistosoma japonicum]	0
sha-miR-new_20	MS3_07007	1154	MS3_07007.6	1557	7	-12.26	447	230.34	277.52	75.81	111.09	sp|P46825|KLC_DORPE	Kinesin light chain OS=Doryteuthis pealeii PE=2 SV=1	1e-139	gi|76155144|gb|AAX26388.2|	SJCHGC05023 protein, partial [Schistosoma japonicum]	0
sha-miR-new_20	MS3_02054	1958	MS3_02054.1	6168	8	-11.97	608	230.34	277.52	6.63	25.75				gi|350644478|emb|CCD60791.1|	hypothetical protein Smp_127620 [Schistosoma mansoni]	0
sha-miR-new_20	MS3_07746	2395	MS3_07746.1	777	11	-11.59	430	230.34	277.52	2.64	6.94	sp|Q5FW46|F214A_XENTR	Protein FAM214A OS=Xenopus tropicalis GN=fam214a PE=2 SV=1	4e-09	gi|350643745|emb|CCD58389.1|	unnamed protein product [Schistosoma mansoni]	2e-31
sha-miR-new_20	MS3_04466	794	MS3_04466.1	9582	4	-11.16	425	230.34	277.52	0	0	sp|Q8CD54|PIEZ2_MOUSE	Piezo-type mechanosensitive ion channel component 2 OS=Mus musculus GN=Piezo2 PE=2 SV=2	2e-137	gi|350645723|emb|CCD59485.1|	hypothetical protein Smp_136560 [Schistosoma mansoni]	0
sha-miR-new_20	MS3_04466	794	MS3_04466.2	9777	4	-11.16	425	230.34	277.52	0.93	2.12	sp|Q8CD54|PIEZ2_MOUSE	Piezo-type mechanosensitive ion channel component 2 OS=Mus musculus GN=Piezo2 PE=2 SV=2	2e-137	gi|350645723|emb|CCD59485.1|	hypothetical protein Smp_136560 [Schistosoma mansoni]	0
sha-miR-new_20	MS3_04466	794	MS3_04466.3	9438	4	-11.16	425	230.34	277.52	4.52	10.78	sp|Q8CD54|PIEZ2_MOUSE	Piezo-type mechanosensitive ion channel component 2 OS=Mus musculus GN=Piezo2 PE=2 SV=2	2e-137	gi|350645723|emb|CCD59485.1|	hypothetical protein Smp_136560 [Schistosoma mansoni]	0
sha-miR-new_20	MS3_01986	1430	MS3_01986.3	1302	9	-11	576	230.34	277.52	26.97	40.79				gi|353233689|emb|CCD81043.1|	hypothetical protein Smp_134580 [Schistosoma mansoni]	6e-49
sha-miR-new_20	MS3_06331	1415	MS3_06331.1	4101	7	-10.69	439	230.34	277.52	9.55	23.27	sp|O88559|MEN1_MOUSE	Menin OS=Mus musculus GN=Men1 PE=1 SV=2	4e-29	gi|360045551|emb|CCD83099.1|	hypothetical protein Smp_163760 [Schistosoma mansoni]	0
sha-miR-new_20	MS3_07265	1768	MS3_07265.2	1953	6	-10.42	430	230.34	277.52	7.8	20.98				gi|353232832|emb|CCD80188.1|	hypothetical protein Smp_143980 [Schistosoma mansoni]	1e-137
sha-miR-new_23	MS3_03417	850	MS3_03417.1	1404	7	-15.62	302	224.6	239.44	85.18	1533.25	sp|P12812|P40_SCHMA	Major egg antigen OS=Schistosoma mansoni PE=2 SV=1	1e-60	gi|353230034|emb|CCD76205.1|	putative heat shock protein [Schistosoma mansoni]	0
sha-miR-new_23	MS3_00626	1265	MS3_00626.1	2748	11	-14.73	312	224.6	239.44	12.22	24.03				gi|353233573|emb|CCD80927.1|	hypothetical protein Smp_127820 [Schistosoma mansoni]	0
sha-miR-new_23	MS3_00639	305	MS3_00639.1	774	4	-13.72	444	224.6	239.44	25.51	45.65	sp|B7ZUF3|SETD3_XENTR	Histone-lysine N-methyltransferase setd3 OS=Xenopus tropicalis GN=setd3 PE=2 SV=1	5e-24	gi|353231003|emb|CCD77421.1|	hypothetical protein Smp_148360 [Schistosoma mansoni]	5e-111
sha-miR-new_23	MS3_09111	2611	MS3_09111.1	1821	24	-13.23	439	224.6	239.44	22.22	56.14	sp|P18265|GSK3A_RAT	Glycogen synthase kinase-3 alpha OS=Rattus norvegicus GN=Gsk3a PE=1 SV=1	3e-72	gi|353233531|emb|CCD80885.1|	serine/threonine kinase [Schistosoma mansoni]	0
sha-miR-new_23	MS3_06025	644	MS3_06025.3	600	4	-12.41	306	224.6	239.44	17.24	31.26				gi|360044147|emb|CCD81694.1|	putative apoptosis regulator bax [Schistosoma mansoni]	4e-65
sha-miR-new_23	MS3_09963	1081	MS3_09963.1	3990	12	-12.07	462	224.6	239.44	18.07	74.66				gi|360044205|emb|CCD81752.1|	hypothetical protein Smp_174220 [Schistosoma mansoni]	0
sha-miR-new_23	MS3_04451	484	MS3_04451.1	429	7	-12	444	224.6	239.44	0	3.03				gi|663052852|gb|KER28813.1|	hypothetical protein T265_13510, partial [Opisthorchis viverrini]	1e-19
sha-miR-new_23	MS3_08955	868	MS3_08955.2	2583	3	-10.6	309	224.6	239.44	0	4.41	sp|Q96RY5|CRML_HUMAN	Protein cramped-like OS=Homo sapiens GN=CRAMP1L PE=1 SV=3	3e-16	gi|360043021|emb|CCD78432.1|	hypothetical protein Smp_168340 [Schistosoma mansoni]	0
sha-miR-new_23	MS3_05145	855	MS3_05145.1	4683	7	-10.14	440	224.6	239.44	9.09	23.06	sp|O15027|SC16A_HUMAN	Protein transport protein Sec16A OS=Homo sapiens GN=SEC16A PE=1 SV=3	5e-33	gi|353232958|emb|CCD80313.1|	rgpr-related [Schistosoma mansoni]	0
sha-miR-8	MS3_01986	1430	MS3_01986.3	1302	7	-12.8	471	214.06	189.1	26.97	40.79				gi|353233689|emb|CCD81043.1|	hypothetical protein Smp_134580 [Schistosoma mansoni]	6e-49
sha-miR-8	MS3_05714	865	MS3_05714.2	1158	3	-12.64	303	214.06	189.1	63.8	59.52				gi|350646354|emb|CCD58984.1|	hypothetical protein Smp_155630.1 [Schistosoma mansoni]	0
sha-miR-8	MS3_08411	458	MS3_08411.5	2058	3	-12.5	312	214.06	189.1	16.28	27.52	sp|F1QW93|BRDT_DANRE	Bromodomain testis-specific protein OS=Danio rerio GN=brdt PE=2 SV=2	1e-33	gi|353230012|emb|CCD76183.1|	putative bromodomain-containing protein 3, brd3 [Schistosoma mansoni]	0
sha-miR-8	MS3_01060	1179	MS3_01060.2	1353	10	-12.04	314	214.06	189.1	0	0	sp|Q95LL3|TB22B_MACFA	TBC1 domain family member 22B OS=Macaca fascicularis GN=TBC1D22B PE=2 SV=1	1e-75	gi|350646084|emb|CCD59230.1|	hypothetical protein Smp_022130 [Schistosoma mansoni]	0
sha-miR-8	MS3_01060	1179	MS3_01060.3	1317	10	-12.04	314	214.06	189.1	26.22	13.5	sp|Q95LL3|TB22B_MACFA	TBC1 domain family member 22B OS=Macaca fascicularis GN=TBC1D22B PE=2 SV=1	1e-75	gi|350646084|emb|CCD59230.1|	hypothetical protein Smp_022130 [Schistosoma mansoni]	0
sha-miR-8	MS3_06926	1882	MS3_06926.1	2469	10	-10.6	453	214.06	189.1	1.14	73.09				gi|353232446|emb|CCD79801.1|	hypothetical protein Smp_124600 [Schistosoma mansoni]	0
sha-miR-598_RF01059	MS3_08240	1933	MS3_08240.3	2256	9	-20.41	451	202.09	162.91	0	10.21	sp|Q5I0D6|NOSTN_RAT	Nostrin OS=Rattus norvegicus GN=Nostrin PE=2 SV=1	1e-06	gi|353229684|emb|CCD75855.1|	putative sh3 multi domain containing protein, endophilin [Schistosoma mansoni]	5e-162
sha-miR-598_RF01059	MS3_08240	1933	MS3_08240.4	2193	9	-20.41	451	202.09	162.91	2.41	0	sp|Q5I0D6|NOSTN_RAT	Nostrin OS=Rattus norvegicus GN=Nostrin PE=2 SV=1	1e-06	gi|353229684|emb|CCD75855.1|	putative sh3 multi domain containing protein, endophilin [Schistosoma mansoni]	5e-162
sha-miR-598_RF01059	MS3_03971	391	MS3_03971.3	1833	2	-15.09	314	202.09	162.91	4.23	9.38	sp|Q5IGR7|EXT1B_DANRE	Exostosin-1b OS=Danio rerio GN=ext1b PE=2 SV=1	4e-106	gi|353230126|emb|CCD76297.1|	putative exostosin-1 [Schistosoma mansoni]	0
sha-miR-598_RF01059	MS3_05714	865	MS3_05714.2	1158	5	-12.02	304	202.09	162.91	63.8	59.52				gi|350646354|emb|CCD58984.1|	hypothetical protein Smp_155630.1 [Schistosoma mansoni]	0
sha-miR-new_34	MS3_09111	2611	MS3_09111.1	1821	9	-18.13	725	179.58	17.83	22.22	56.14	sp|P18265|GSK3A_RAT	Glycogen synthase kinase-3 alpha OS=Rattus norvegicus GN=Gsk3a PE=1 SV=1	3e-72	gi|353233531|emb|CCD80885.1|	serine/threonine kinase [Schistosoma mansoni]	0
sha-miR-new_34	MS3_01086	1151	MS3_01086.1	591	7	-17.17	303	179.58	17.83	7.77	3.98	sp|P68265|GLTP_BOVIN	Glycolipid transfer protein OS=Bos taurus GN=GLTP PE=1 SV=2	1e-09	gi|350853968|emb|CAY18047.2|	glycolipid transfer protein-related [Schistosoma mansoni]	4e-82
sha-miR-new_34	MS3_05144	553	MS3_05144.1	3705	3	-17.02	462	179.58	17.83	11.71	25.49	sp|P48380|RFX3_HUMAN	Transcription factor RFX3 OS=Homo sapiens GN=RFX3 PE=1 SV=2	5e-106	gi|353232952|emb|CCD80307.1|	putative rfx transcription factor [Schistosoma mansoni]	0
sha-miR-new_34	MS3_05144	553	MS3_05144.2	3456	3	-17.02	462	179.58	17.83	0	0	sp|P48380|RFX3_HUMAN	Transcription factor RFX3 OS=Homo sapiens GN=RFX3 PE=1 SV=2	5e-106	gi|353232952|emb|CCD80307.1|	putative rfx transcription factor [Schistosoma mansoni]	0
sha-miR-new_34	MS3_05144	553	MS3_05144.3	3384	3	-17.02	462	179.58	17.83	2.12	6.7	sp|P48380|RFX3_HUMAN	Transcription factor RFX3 OS=Homo sapiens GN=RFX3 PE=1 SV=2	5e-106	gi|353232952|emb|CCD80307.1|	putative rfx transcription factor [Schistosoma mansoni]	0
sha-miR-new_34	MS3_07265	1768	MS3_07265.2	1953	13	-12.2	609	179.58	17.83	7.8	20.98				gi|353232832|emb|CCD80188.1|	hypothetical protein Smp_143980 [Schistosoma mansoni]	1e-137
sha-miR-new_34	MS3_04619	1142	MS3_04619.2	2988	6	-12.05	308	179.58	17.83	10.25	47.69	sp|Q9UNN5|FAF1_HUMAN	FAS-associated factor 1 OS=Homo sapiens GN=FAF1 PE=1 SV=2	3e-12	gi|353233488|emb|CCD80843.1|	putative faf1 protein [Schistosoma mansoni]	0
sha-miR-new_34	MS3_04619	1142	MS3_04619.3	2985	6	-12.05	308	179.58	17.83	5.75	4.16	sp|Q9UNN5|FAF1_HUMAN	FAS-associated factor 1 OS=Homo sapiens GN=FAF1 PE=1 SV=2	3e-12	gi|353233488|emb|CCD80843.1|	putative faf1 protein [Schistosoma mansoni]	0
sha-miR-new_34	MS3_04536	1318	MS3_04536.1	555	9	-11.37	301	179.58	17.83	235.9	5406.53	sp|P24032|MLRN_CHICK	Myosin regulatory light chain 2, smooth muscle minor isoform OS=Gallus gallus PE=2 SV=2	3e-38	gi|350646810|emb|CCD58531.1|	myosin regulatory light chain, putative [Schistosoma mansoni]	1e-66
sha-miR-new_32	MS3_06336	907	MS3_06336.2	1110	4	-17.59	303	173.83	12.26	13.57	11.86	sp|Q8VCZ8|RUSD1_MOUSE	RNA pseudouridylate synthase domain-containing protein 1 OS=Mus musculus GN=Rpusd1 PE=2 SV=1	2e-30	gi|76157234|gb|AAX28220.2|	SJCHGC03415 protein, partial [Schistosoma japonicum]	2e-80
sha-miR-new_32	MS3_08390	1433	MS3_08390.1	2049	7	-13.69	303	173.83	12.26	14.23	85.01	sp|Q9ULJ8|NEB1_HUMAN	Neurabin-1 OS=Homo sapiens GN=PPP1R9A PE=1 SV=2	2e-43	gi|353229566|emb|CCD75737.1|	hypothetical protein Smp_142650.2 [Schistosoma mansoni]	0
sha-miR-745	MS3_01870	2991	MS3_01870.2	1248	7	-14.09	305	168.09	210.09	151.01	140.63	sp|Q3ZC01|CNOT7_BOVIN	CCR4-NOT transcription complex subunit 7 OS=Bos taurus GN=CNOT7 PE=2 SV=1	7e-60	gi|663056768|gb|KER32670.1|	hypothetical protein T265_01354 [Opisthorchis viverrini]	1e-176
sha-miR-new_38	MS3_07427	691	MS3_07427.2	1602	4	-14.87	307	149.41	18.39	11.43	33.24				gi|360043112|emb|CCD78524.1|	putative ubinuclein/yemanuclein [Schistosoma mansoni]	4e-178
sha-miR-new_38	MS3_05754	2931	MS3_05754.3	1062	20	-14.53	316	149.41	18.39	39.76	100.25	sp|P38411|GNAQ_LYMST	Guanine nucleotide-binding protein G(q) subunit alpha OS=Lymnaea stagnalis PE=2 SV=1	1e-175	gi|353229716|emb|CCD75887.1|	putative gtp-binding protein (q) alpha-11 subunit, gna11 [Schistosoma mansoni]	0
sha-miR-new_38	MS3_07664	1028	MS3_07664.1	1425	6	-14.27	441	149.41	18.39	23.09	6.36	sp|P25490|TYY1_HUMAN	Transcriptional repressor protein YY1 OS=Homo sapiens GN=YY1 PE=1 SV=2	1e-63	gi|226482588|emb|CAX73893.1|	YY1 transcription factor [Schistosoma japonicum]	0
sha-miR-new_38	MS3_07664	1028	MS3_07664.2	2034	6	-14.27	441	149.41	18.39	40.54	41.52	sp|P25490|TYY1_HUMAN	Transcriptional repressor protein YY1 OS=Homo sapiens GN=YY1 PE=1 SV=2	1e-63	gi|226482588|emb|CAX73893.1|	YY1 transcription factor [Schistosoma japonicum]	0
sha-miR-new_38	MS3_01698	1849	MS3_01698.1	2892	9	-14.25	445	149.41	18.39	30.41	60.81	sp|O00571|DDX3X_HUMAN	ATP-dependent RNA helicase DDX3X OS=Homo sapiens GN=DDX3X PE=1 SV=3	2e-159	gi|353230792|emb|CCD77209.1|	putative dead box ATP-dependent RNA helicase [Schistosoma mansoni]	0
sha-miR-new_38	MS3_10601	1043	MS3_10601.6	2499	8	-13.88	316	149.41	18.39	0	0	sp|B0WYY2|MOEH_CULQU	Moesin/ezrin/radixin homolog 1 OS=Culex quinquefasciatus GN=Moe PE=3 SV=1	4e-07	gi|360044062|emb|CCD81609.1|	putative merlin/moesin/ezrin/radixin [Schistosoma mansoni]	0
sha-miR-new_38	MS3_04738	782	MS3_04738.4	8766	7	-13.72	307	149.41	18.39	2.78	8.16				gi|353230775|emb|CCD77192.1|	hypothetical protein Smp_212160 [Schistosoma mansoni]	0
sha-miR-new_38	MS3_01086	1151	MS3_01086.1	591	5	-13.67	431	149.41	18.39	7.77	3.98	sp|P68265|GLTP_BOVIN	Glycolipid transfer protein OS=Bos taurus GN=GLTP PE=1 SV=2	1e-09	gi|350853968|emb|CAY18047.2|	glycolipid transfer protein-related [Schistosoma mansoni]	4e-82
sha-miR-new_38	MS3_05088	469	MS3_05088.2	2265	5	-13.53	430	149.41	18.39	12.76	29.4	sp|Q5U385|TBPL1_DANRE	TATA box-binding protein-like protein 1 OS=Danio rerio GN=tbpl1 PE=2 SV=1	3e-30	gi|238665296|emb|CAZ36048.1|	TATA-binding protein-related [Schistosoma mansoni]	0
sha-miR-new_38	MS3_02464	2856	MS3_02464.3	3048	18	-13.53	616	149.41	18.39	10.17	10.05	sp|Q03042|KGP1_DROME	cGMP-dependent protein kinase, isozyme 1 OS=Drosophila melanogaster GN=Pkg21D PE=1 SV=2	0	gi|315466301|emb|CBY83900.1|	cGMP-dependent protein kinase 1 [Schistosoma mansoni]	0
sha-miR-new_38	MS3_08290	1347	MS3_08290.1	669	11	-13.44	304	149.41	18.39	57.01	1781.48	sp|O44572|TNNI4_CAEEL	Troponin I 4 OS=Caenorhabditis elegans GN=tni-4 PE=2 SV=2	2e-24	gi|360042768|emb|CCD78178.1|	putative troponin I [Schistosoma mansoni]	3e-84
sha-miR-new_38	MS3_08290	697	MS3_08290.2	660	4	-13.4	304	149.41	18.39	12.61	47.31	sp|O44572|TNNI4_CAEEL	Troponin I 4 OS=Caenorhabditis elegans GN=tni-4 PE=2 SV=2	2e-24	gi|360042768|emb|CCD78178.1|	putative troponin I [Schistosoma mansoni]	3e-84
sha-miR-new_38	MS3_03868	776	MS3_03868.1	1446	2	-13.04	301	149.41	18.39	16.47	40.42	sp|O35730|RING1_MOUSE	E3 ubiquitin-protein ligase RING1 OS=Mus musculus GN=Ring1 PE=1 SV=2	4e-53	gi|350646016|emb|CCD59293.1|	polycomb-m33 interacting protein ring1b,putative [Schistosoma mansoni]	0
sha-miR-new_38	MS3_08208	834	MS3_08208.2	1299	11	-12.99	606	149.41	18.39	40.8	98.92	sp|Q5ZMP6|AP2M1_CHICK	AP-2 complex subunit mu OS=Gallus gallus GN=AP2M1 PE=2 SV=1	0	gi|148356705|dbj|BAF63025.1|	adaptor-related protein complex 2 mu 2 subunit [Dugesia japonica]	0
sha-miR-new_38	MS3_08208	834	MS3_08208.3	1329	11	-12.99	606	149.41	18.39	4.67	7.31	sp|Q5ZMP6|AP2M1_CHICK	AP-2 complex subunit mu OS=Gallus gallus GN=AP2M1 PE=2 SV=1	0	gi|148356705|dbj|BAF63025.1|	adaptor-related protein complex 2 mu 2 subunit [Dugesia japonica]	0
sha-miR-new_38	MS3_07746	2395	MS3_07746.1	777	16	-12.98	472	149.41	18.39	2.64	6.94	sp|Q5FW46|F214A_XENTR	Protein FAM214A OS=Xenopus tropicalis GN=fam214a PE=2 SV=1	4e-09	gi|350643745|emb|CCD58389.1|	unnamed protein product [Schistosoma mansoni]	2e-31
sha-miR-new_38	MS3_02054	1958	MS3_02054.1	6168	11	-12.89	427	149.41	18.39	6.63	25.75				gi|350644478|emb|CCD60791.1|	hypothetical protein Smp_127620 [Schistosoma mansoni]	0
sha-miR-new_38	MS3_00820	2738	MS3_00820.3	5679	17	-12.74	315	149.41	18.39	0	3.44	sp|Q6R327|RICTR_HUMAN	Rapamycin-insensitive companion of mTOR OS=Homo sapiens GN=RICTOR PE=1 SV=1	4e-12	gi|360043830|emb|CCD81376.1|	putative ring finger protein [Schistosoma mansoni]	0
sha-miR-new_38	MS3_06892	895	MS3_06892.1	1503	4	-12.69	442	149.41	18.39	3.21	12.6	sp|Q9BPU6|DPYL5_HUMAN	Dihydropyrimidinase-related protein 5 OS=Homo sapiens GN=DPYSL5 PE=1 SV=1	9e-31	gi|353230470|emb|CCD76641.1|	dihydropyrimidinase related protein-3 (M38 family) [Schistosoma mansoni]	4e-107
sha-miR-new_38	MS3_01139	465	MS3_01139.1	2265	4	-12.67	318	149.41	18.39	51.35	109.07	sp|P54351|NSF2_DROME	Vesicle-fusing ATPase 2 OS=Drosophila melanogaster GN=Nsf2 PE=2 SV=2	0	gi|353233652|emb|CCD81006.1|	putative vesicular-fusion protein nsf [Schistosoma mansoni]	0
sha-miR-new_38	MS3_01139	465	MS3_01139.2	2037	4	-12.67	318	149.41	18.39	0	2.8	sp|P54351|NSF2_DROME	Vesicle-fusing ATPase 2 OS=Drosophila melanogaster GN=Nsf2 PE=2 SV=2	0	gi|353233652|emb|CCD81006.1|	putative vesicular-fusion protein nsf [Schistosoma mansoni]	0
sha-miR-new_38	MS3_04567	2380	MS3_04567.1	5166	17	-12.35	579	149.41	18.39	0	0	sp|Q6ZT12|UBR3_HUMAN	E3 ubiquitin-protein ligase UBR3 OS=Homo sapiens GN=UBR3 PE=2 SV=2	4e-88	gi|360043313|emb|CCD78726.1|	ubiquitin ligase E3 alpha-related [Schistosoma mansoni]	0
sha-miR-new_38	MS3_04567	2726	MS3_04567.2	4770	21	-12.35	720	149.41	18.39	0	0	sp|Q6ZT12|UBR3_HUMAN	E3 ubiquitin-protein ligase UBR3 OS=Homo sapiens GN=UBR3 PE=2 SV=2	4e-88	gi|360043313|emb|CCD78726.1|	ubiquitin ligase E3 alpha-related [Schistosoma mansoni]	0
sha-miR-new_38	MS3_04567	2380	MS3_04567.4	4848	17	-12.35	579	149.41	18.39	0	1.45	sp|Q6ZT12|UBR3_HUMAN	E3 ubiquitin-protein ligase UBR3 OS=Homo sapiens GN=UBR3 PE=2 SV=2	4e-88	gi|360043313|emb|CCD78726.1|	ubiquitin ligase E3 alpha-related [Schistosoma mansoni]	0
sha-miR-new_38	MS3_08306	1439	MS3_08306.1	6261	13	-12.35	302	149.41	18.39	0	0	sp|P26675|SOS_DROME	Protein son of sevenless OS=Drosophila melanogaster GN=Sos PE=1 SV=2	5e-31	gi|350644716|emb|CCD60594.1|	ras GTP exchange factor, son of sevenless,putative, partial [Schistosoma mansoni]	0
sha-miR-new_38	MS3_08306	1439	MS3_08306.2	6336	13	-12.35	302	149.41	18.39	1.9	12.53	sp|P26675|SOS_DROME	Protein son of sevenless OS=Drosophila melanogaster GN=Sos PE=1 SV=2	5e-31	gi|350644716|emb|CCD60594.1|	ras GTP exchange factor, son of sevenless,putative, partial [Schistosoma mansoni]	0
sha-miR-new_38	MS3_08306	1439	MS3_08306.3	6399	13	-12.35	302	149.41	18.39	2.72	1.98	sp|P26675|SOS_DROME	Protein son of sevenless OS=Drosophila melanogaster GN=Sos PE=1 SV=2	5e-31	gi|350644716|emb|CCD60594.1|	ras GTP exchange factor, son of sevenless,putative, partial [Schistosoma mansoni]	0
sha-miR-new_38	MS3_06772	770	MS3_06772.1	3483	7	-12.03	446	149.41	18.39	10.47	35.72	sp|Q4KME6|PERQ2_DANRE	PERQ amino acid-rich with GYF domain-containing protein 2 OS=Danio rerio GN=gigyf2 PE=2 SV=1	1e-11	gi|353230600|emb|CCD77017.1|	putative gyf domain [Schistosoma mansoni]	0
sha-miR-new_38	MS3_09171	1976	MS3_09171.1	1626	13	-11.99	578	149.41	18.39	24.51	61.4	sp|Q9Y2H1|ST38L_HUMAN	Serine/threonine-protein kinase 38-like OS=Homo sapiens GN=STK38L PE=1 SV=3	0	gi|353230890|emb|CCD77307.1|	serine/threonine kinase [Schistosoma mansoni]	0
sha-miR-new_38	MS3_09195	1258	MS3_09195.3	2955	7	-11.97	305	149.41	18.39	0.23	2.45	sp|Q9H2M9|RBGPR_HUMAN	Rab3 GTPase-activating protein non-catalytic subunit OS=Homo sapiens GN=RAB3GAP2 PE=1 SV=1	8e-31	gi|350645691|emb|CCD59666.1|	hypothetical protein Smp_130000 [Schistosoma mansoni]	0
sha-miR-new_38	MS3_04656	2441	MS3_04656.2	4644	17	-11.82	306	149.41	18.39	0.21	0	sp|Q61194|P3C2A_MOUSE	Phosphatidylinositol 4-phosphate 3-kinase C2 domain-containing subunit alpha OS=Mus musculus GN=Pik3c2a PE=1 SV=2	6e-75	gi|353229343|emb|CCD75514.1|	phosphatidylinositol-4,5-bisphosphate 3-kinase catalytic subunit alpha PI3K [Schistosoma mansoni]	0
sha-miR-new_38	MS3_05715	767	MS3_05715.1	1443	6	-11.72	434	149.41	18.39	25.69	58.51				gi|350646356|emb|CCD58986.1|	hypothetical protein Smp_155620 [Schistosoma mansoni]	0
sha-miR-new_38	MS3_08855	1286	MS3_08855.1	1224	8	-11.5	301	149.41	18.39	23.3	50.91	sp|P53779|MK10_HUMAN	Mitogen-activated protein kinase 10 OS=Homo sapiens GN=MAPK10 PE=1 SV=2	1e-108	gi|353233032|emb|CCD80387.1|	serine/threonine kinase [Schistosoma mansoni]	7e-159
sha-miR-new_38	MS3_08855	1286	MS3_08855.2	810	8	-11.5	301	149.41	18.39	0	0	sp|P53779|MK10_HUMAN	Mitogen-activated protein kinase 10 OS=Homo sapiens GN=MAPK10 PE=1 SV=2	1e-108	gi|353233032|emb|CCD80387.1|	serine/threonine kinase [Schistosoma mansoni]	7e-159
sha-miR-new_38	MS3_09368	165	MS3_09368.1	3744	4	-11.46	301	149.41	18.39	29.61	93.41	sp|Q8BZM0|KLH12_MOUSE	Kelch-like protein 12 OS=Mus musculus GN=Klhl12 PE=2 SV=1	5e-31	gi|353229650|emb|CCD75821.1|	kelch-like protein [Schistosoma mansoni]	0
sha-miR-new_38	MS3_09368	165	MS3_09368.2	2805	4	-11.46	301	149.41	18.39	10.61	16.45	sp|Q8BZM0|KLH12_MOUSE	Kelch-like protein 12 OS=Mus musculus GN=Klhl12 PE=2 SV=1	5e-31	gi|353229650|emb|CCD75821.1|	kelch-like protein [Schistosoma mansoni]	0
sha-miR-new_38	MS3_09368	526	MS3_09368.3	3144	4	-11.46	301	149.41	18.39	0.63	1.21	sp|Q8BZM0|KLH12_MOUSE	Kelch-like protein 12 OS=Mus musculus GN=Klhl12 PE=2 SV=1	5e-31	gi|353229650|emb|CCD75821.1|	kelch-like protein [Schistosoma mansoni]	0
sha-miR-new_38	MS3_05407	381	MS3_05407.1	5565	3	-11.26	311	149.41	18.39	5.64	30.48	sp|O75037|KI21B_HUMAN	Kinesin-like protein KIF21B OS=Homo sapiens GN=KIF21B PE=1 SV=2	6e-151	gi|350644727|emb|CCD60558.1|	kif21, putative [Schistosoma mansoni]	0
sha-miR-new_38	MS3_06331	1415	MS3_06331.1	4101	12	-11.16	450	149.41	18.39	9.55	23.27	sp|O88559|MEN1_MOUSE	Menin OS=Mus musculus GN=Men1 PE=1 SV=2	4e-29	gi|360045551|emb|CCD83099.1|	hypothetical protein Smp_163760 [Schistosoma mansoni]	0
sha-miR-new_38	MS3_09195	1243	MS3_09195.5	2802	7	-11.13	305	149.41	18.39	0	0	sp|Q9H2M9|RBGPR_HUMAN	Rab3 GTPase-activating protein non-catalytic subunit OS=Homo sapiens GN=RAB3GAP2 PE=1 SV=1	8e-31	gi|350645691|emb|CCD59666.1|	hypothetical protein Smp_130000 [Schistosoma mansoni]	0
sha-miR-new_38	MS3_05144	553	MS3_05144.1	3705	7	-10.96	305	149.41	18.39	11.71	25.49	sp|P48380|RFX3_HUMAN	Transcription factor RFX3 OS=Homo sapiens GN=RFX3 PE=1 SV=2	5e-106	gi|353232952|emb|CCD80307.1|	putative rfx transcription factor [Schistosoma mansoni]	0
sha-miR-new_38	MS3_05144	553	MS3_05144.2	3456	7	-10.96	305	149.41	18.39	0	0	sp|P48380|RFX3_HUMAN	Transcription factor RFX3 OS=Homo sapiens GN=RFX3 PE=1 SV=2	5e-106	gi|353232952|emb|CCD80307.1|	putative rfx transcription factor [Schistosoma mansoni]	0
sha-miR-new_38	MS3_05144	553	MS3_05144.3	3384	7	-10.96	305	149.41	18.39	2.12	6.7	sp|P48380|RFX3_HUMAN	Transcription factor RFX3 OS=Homo sapiens GN=RFX3 PE=1 SV=2	5e-106	gi|353232952|emb|CCD80307.1|	putative rfx transcription factor [Schistosoma mansoni]	0
sha-miR-new_38	MS3_07937	2072	MS3_07937.1	2193	13	-10.9	437	149.41	18.39	0.01	0.82	sp|Q9D2N4|DTNA_MOUSE	Dystrobrevin alpha OS=Mus musculus GN=Dtna PE=1 SV=2	9e-58	gi|360044539|emb|CCD82087.1|	putative dystrobrevin [Schistosoma mansoni]	0
sha-miR-new_38	MS3_06069	271	MS3_06069.2	993	4	-10.85	311	149.41	18.39	140.74	62.32	sp|F7C1E2|SARAF_XENTR	Store-operated calcium entry-associated regulatory factor OS=Xenopus tropicalis GN=tmem66 PE=3 SV=2	4e-26	gi|56758746|gb|AAW27513.1|	SJCHGC00596 protein [Schistosoma japonicum]	5e-99
sha-miR-new_38	MS3_06069	271	MS3_06069.3	1101	4	-10.85	311	149.41	18.39	4.52	3.34	sp|F7C1E2|SARAF_XENTR	Store-operated calcium entry-associated regulatory factor OS=Xenopus tropicalis GN=tmem66 PE=3 SV=2	4e-26	gi|56758746|gb|AAW27513.1|	SJCHGC00596 protein [Schistosoma japonicum]	5e-99
sha-miR-new_38	MS3_06069	271	MS3_06069.4	1083	4	-10.85	311	149.41	18.39	0	0	sp|F7C1E2|SARAF_XENTR	Store-operated calcium entry-associated regulatory factor OS=Xenopus tropicalis GN=tmem66 PE=3 SV=2	4e-26	gi|56758746|gb|AAW27513.1|	SJCHGC00596 protein [Schistosoma japonicum]	5e-99
sha-miR-new_38	MS3_08955	868	MS3_08955.2	2583	6	-10.75	435	149.41	18.39	0	4.41	sp|Q96RY5|CRML_HUMAN	Protein cramped-like OS=Homo sapiens GN=CRAMP1L PE=1 SV=3	3e-16	gi|360043021|emb|CCD78432.1|	hypothetical protein Smp_168340 [Schistosoma mansoni]	0
sha-miR-new_38	MS3_04013	1423	MS3_04013.1	2673	7	-10.71	444	149.41	18.39	7.09	30.36	sp|O15014|ZN609_HUMAN	Zinc finger protein 609 OS=Homo sapiens GN=ZNF609 PE=1 SV=2	6e-13	gi|350646264|emb|CCD59098.1|	hypothetical protein Smp_072890 [Schistosoma mansoni]	0
sha-miR-new_38	MS3_00361	1108	MS3_00361.1	2049	6	-10.39	309	149.41	18.39	31.52	101.14	sp|P18091|ACTN_DROME	Alpha-actinin, sarcomeric OS=Drosophila melanogaster GN=Actn PE=2 SV=2	6e-165	gi|353230971|emb|CCD77388.1|	putative alpha-actinin [Schistosoma mansoni]	0
sha-miR-new_38	MS3_00361	1108	MS3_00361.2	2385	6	-10.39	309	149.41	18.39	14.29	44.47	sp|P18091|ACTN_DROME	Alpha-actinin, sarcomeric OS=Drosophila melanogaster GN=Actn PE=2 SV=2	6e-165	gi|353230971|emb|CCD77388.1|	putative alpha-actinin [Schistosoma mansoni]	0
sha-miR-new_38	MS3_05898	5723	MS3_05898.2	6888	30	-10.38	753	149.41	18.39	0	3.12				gi|353228638|emb|CCD74809.1|	hypothetical protein Smp_123960 [Schistosoma mansoni]	0
sha-miR-new_38	MS3_05898	5906	MS3_05898.3	6657	31	-10.36	753	149.41	18.39	0.23	0				gi|353228638|emb|CCD74809.1|	hypothetical protein Smp_123960 [Schistosoma mansoni]	0
sha-miR-new_38	MS3_00864	1171	MS3_00864.2	2427	5	-10.14	310	149.41	18.39	0	0				gi|353231657|emb|CCD79012.1|	hypothetical protein Smp_158930 [Schistosoma mansoni]	0
sha-miR-new_38	MS3_03536	652	MS3_03536.1	4548	8	-10.12	444	149.41	18.39	9.96	41.96	sp|Q5PRF9|SMAG2_HUMAN	Protein Smaug homolog 2 OS=Homo sapiens GN=SAMD4B PE=1 SV=1	6e-23	gi|353231521|emb|CCD77939.1|	hypothetical protein Smp_021100 [Schistosoma mansoni]	0
sha-miR-new_38	MS3_02899	1719	MS3_02899.2	1320	13	-10.11	313	149.41	18.39	3	30.83	sp|Q9H156|SLIK2_HUMAN	SLIT and NTRK-like protein 2 OS=Homo sapiens GN=SLITRK2 PE=2 SV=1	9e-08	gi|360044597|emb|CCD82145.1|	putative leucine-rich transmembrane proteins [Schistosoma mansoni]	0
sha-miR-new_38	MS3_00613	804	MS3_00613.1	990	10	-10.08	315	149.41	18.39	23.45	39.73	sp|Q9CVB6|ARPC2_MOUSE	Actin-related protein 2/3 complex subunit 2 OS=Mus musculus GN=Arpc2 PE=1 SV=3	8e-95	gi|353233574|emb|CCD80928.1|	putative arp2/3 [Schistosoma mansoni]	0
sha-miR-new_38	MS3_00613	804	MS3_00613.2	924	10	-10.08	315	149.41	18.39	3.58	15.44	sp|Q9CVB6|ARPC2_MOUSE	Actin-related protein 2/3 complex subunit 2 OS=Mus musculus GN=Arpc2 PE=1 SV=3	8e-95	gi|353233574|emb|CCD80928.1|	putative arp2/3 [Schistosoma mansoni]	0
sha-miR-new_35	MS3_07079	392	MS3_07079.2	3033	4	-14.75	307	134.09	19.13	1.82	2.46	sp|Q14678|KANK1_HUMAN	KN motif and ankyrin repeat domain-containing protein 1 OS=Homo sapiens GN=KANK1 PE=1 SV=3	2e-34	gi|226478768|emb|CAX72879.1|	Ankyrin repeat domain-containing protein 15 (Kidney ankyrin repeat-containing protein) [Schistosoma japonicum]	0
sha-miR-new_35	MS3_02059	2772	MS3_02059.1	4170	5	-13.02	440	134.09	19.13	4.51	83.29	sp|P49140|SKI_CHICK	Ski oncogene OS=Gallus gallus GN=SKI PE=1 SV=1	5e-16	gi|353231182|emb|CCD77600.1|	putative sno and ski oncogene family [Schistosoma mansoni]	0
sha-miR-new_35	MS3_06487	472	MS3_06487.1	1566	4	-12.01	307	134.09	19.13	41.8	8.38	sp|Q66HG5|TM9S2_RAT	Transmembrane 9 superfamily member 2 OS=Rattus norvegicus GN=Tm9sf2 PE=2 SV=1	0	gi|226486664|emb|CAX74409.1|	Transmembrane 9 superfamily protein member 2 [Schistosoma japonicum]	0
sha-miR-new_35	MS3_06487	472	MS3_06487.2	1956	4	-12.01	307	134.09	19.13	181.03	114.31	sp|Q66HG5|TM9S2_RAT	Transmembrane 9 superfamily member 2 OS=Rattus norvegicus GN=Tm9sf2 PE=2 SV=1	0	gi|226486664|emb|CAX74409.1|	Transmembrane 9 superfamily protein member 2 [Schistosoma japonicum]	0
sha-miR-new_35	MS3_06487	472	MS3_06487.3	1929	4	-12.01	307	134.09	19.13	1.45	0	sp|Q66HG5|TM9S2_RAT	Transmembrane 9 superfamily member 2 OS=Rattus norvegicus GN=Tm9sf2 PE=2 SV=1	0	gi|226486664|emb|CAX74409.1|	Transmembrane 9 superfamily protein member 2 [Schistosoma japonicum]	0
sha-miR-new_35	MS3_09117	3690	MS3_09117.3	285	8	-10.56	431	134.09	19.13	289.06	115.8	sp|P25867|UBCD1_DROME	Ubiquitin-conjugating enzyme E2-17 kDa OS=Drosophila melanogaster GN=eff PE=2 SV=1	2e-29	gi|350644836|emb|CCD60467.1|	ubiquitin conjugating enzyme E2, putative [Schistosoma mansoni]	2e-39
sha-miR-2b	MS3_07366	494	MS3_07366.1	7398	1	-11.34	308	113.02	10.03	4.67	24.08	sp|Q7Z401|MYCPP_HUMAN	C-myc promoter-binding protein OS=Homo sapiens GN=DENND4A PE=1 SV=2	3e-68	gi|353229712|emb|CCD75883.1|	IPR001194 DENN,domain-containing protein [Schistosoma mansoni]	0
sha-miR-new_39	MS3_09438	960	MS3_09438.2	4356	4	-13.24	305	84.28	5.2	4.96	12.32	sp|Q8BSK8|KS6B1_MOUSE	Ribosomal protein S6 kinase beta-1 OS=Mus musculus GN=Rps6kb1 PE=1 SV=2	4e-126	gi|360043439|emb|CCD78852.1|	putative e3 ubiquitin-protein ligase Bre1 (EC 6.3.2.-) (dBre1) [Schistosoma mansoni]	0
sha-miR-new_39	MS3_04567	2380	MS3_04567.1	5166	6	-12.32	309	84.28	5.2	0	0	sp|Q6ZT12|UBR3_HUMAN	E3 ubiquitin-protein ligase UBR3 OS=Homo sapiens GN=UBR3 PE=2 SV=2	4e-88	gi|360043313|emb|CCD78726.1|	ubiquitin ligase E3 alpha-related [Schistosoma mansoni]	0
sha-miR-new_39	MS3_04567	2726	MS3_04567.2	4770	8	-12.32	454	84.28	5.2	0	0	sp|Q6ZT12|UBR3_HUMAN	E3 ubiquitin-protein ligase UBR3 OS=Homo sapiens GN=UBR3 PE=2 SV=2	4e-88	gi|360043313|emb|CCD78726.1|	ubiquitin ligase E3 alpha-related [Schistosoma mansoni]	0
sha-miR-new_39	MS3_04567	2380	MS3_04567.4	4848	6	-12.32	309	84.28	5.2	0	1.45	sp|Q6ZT12|UBR3_HUMAN	E3 ubiquitin-protein ligase UBR3 OS=Homo sapiens GN=UBR3 PE=2 SV=2	4e-88	gi|360043313|emb|CCD78726.1|	ubiquitin ligase E3 alpha-related [Schistosoma mansoni]	0
sha-miR-new_39	MS3_09138	2970	MS3_09138.4	1869	5	-11.12	451	84.28	5.2	0.49	0.91	sp|Q9C0D3|ZY11B_HUMAN	Protein zyg-11 homolog B OS=Homo sapiens GN=ZYG11B PE=1 SV=2	2e-50	gi|360044776|emb|CCD82324.1|	hypothetical protein Smp_157770 [Schistosoma mansoni]	0
sha-miR-new_39	MS3_09138	2970	MS3_09138.7	2142	5	-11.12	451	84.28	5.2	0.84	1.09	sp|Q9C0D3|ZY11B_HUMAN	Protein zyg-11 homolog B OS=Homo sapiens GN=ZYG11B PE=1 SV=2	2e-50	gi|360044776|emb|CCD82324.1|	hypothetical protein Smp_157770 [Schistosoma mansoni]	0
sha-miR-new_39	MS3_09986	809	MS3_09986.2	735	2	-11.06	310	84.28	5.2	7.13	18.99	sp|Q86XE3|MICU3_HUMAN	Calcium uptake protein 3, mitochondrial OS=Homo sapiens GN=MICU3 PE=2 SV=1	2e-39	gi|353231810|emb|CCD79165.1|	putative ef hand domain family, member A2 [Schistosoma mansoni]	3e-120
sha-miR-8443	MS3_05384	2965	MS3_05384.3	2808	7	-10.67	318	79.02	4.64	75.16	99.1	sp|A5PJZ5|NUP93_BOVIN	Nuclear pore complex protein Nup93 OS=Bos taurus GN=NUP93 PE=2 SV=1	3e-99	gi|360044511|emb|CCD82059.1|	putative nuclear pore complex protein nup93 (nucleoporin nup93) (dead eye protein) [Schistosoma mansoni]	0
sha-miR-new_47	MS3_03113	1247	MS3_03113.1	3375	4	-17.23	313	78.06	15.42	5.69	20.64	sp|Q0GGW5|STK11_CHICK	Serine/threonine-protein kinase STK11 OS=Gallus gallus GN=STK11 PE=2 SV=1	4e-38	gi|353233593|emb|CCD80947.1|	serine/threonine kinase [Schistosoma mansoni]	0
sha-miR-new_47	MS3_03113	2314	MS3_03113.2	2379	9	-17.23	313	78.06	15.42	0.3	1.05	sp|Q0GGW5|STK11_CHICK	Serine/threonine-protein kinase STK11 OS=Gallus gallus GN=STK11 PE=2 SV=1	4e-38	gi|353233593|emb|CCD80947.1|	serine/threonine kinase [Schistosoma mansoni]	0
sha-miR-new_47	MS3_00626	1265	MS3_00626.1	2748	9	-14.76	432	78.06	15.42	12.22	24.03				gi|353233573|emb|CCD80927.1|	hypothetical protein Smp_127820 [Schistosoma mansoni]	0
sha-miR-new_47	MS3_04209	1614	MS3_04209.2	753	16	-14.33	308	78.06	15.42	6.75	3.04	sp|Q76MY7|CYH2_CHLAE	Cytohesin-2 OS=Chlorocebus aethiops GN=CYTH2 PE=2 SV=1	1e-68	gi|350645950|emb|CCD59357.1|	guanyl-nucleotide exchange factor, putative [Schistosoma mansoni]	8e-106
sha-miR-new_47	MS3_04209	1411	MS3_04209.3	1104	15	-14.33	308	78.06	15.42	27.26	30.29	sp|Q76MY7|CYH2_CHLAE	Cytohesin-2 OS=Chlorocebus aethiops GN=CYTH2 PE=2 SV=1	1e-68	gi|350645950|emb|CCD59357.1|	guanyl-nucleotide exchange factor, putative [Schistosoma mansoni]	8e-106
sha-miR-new_47	MS3_01698	1849	MS3_01698.1	2892	19	-14.1	775	78.06	15.42	30.41	60.81	sp|O00571|DDX3X_HUMAN	ATP-dependent RNA helicase DDX3X OS=Homo sapiens GN=DDX3X PE=1 SV=3	2e-159	gi|353230792|emb|CCD77209.1|	putative dead box ATP-dependent RNA helicase [Schistosoma mansoni]	0
sha-miR-new_47	MS3_04656	2441	MS3_04656.2	4644	11	-14.07	308	78.06	15.42	0.21	0	sp|Q61194|P3C2A_MOUSE	Phosphatidylinositol 4-phosphate 3-kinase C2 domain-containing subunit alpha OS=Mus musculus GN=Pik3c2a PE=1 SV=2	6e-75	gi|353229343|emb|CCD75514.1|	phosphatidylinositol-4,5-bisphosphate 3-kinase catalytic subunit alpha PI3K [Schistosoma mansoni]	0
sha-miR-new_47	MS3_02950	1016	MS3_02950.5	1656	2	-13.55	305	78.06	15.42	0	0	sp|Q52PJ5|DPYL3_DANRE	Dihydropyrimidinase-related protein 3 OS=Danio rerio GN=dpysl3 PE=2 SV=1	2e-68	gi|360042951|emb|CCD78361.1|	dihydropyrimidinase related protein-1 (M38 family) [Schistosoma mansoni]	0
sha-miR-new_47	MS3_04906	2936	MS3_04906.1	3060	25	-13.13	445	78.06	15.42	36.02	138.14	sp|Q6RWA9|AT1A_TAESO	Sodium/potassium-transporting ATPase subunit alpha OS=Taenia solium PE=2 SV=1	0	gi|15824396|gb|AAL09322.1|AF303222_1	SNaK1 [Schistosoma mansoni]	0
sha-miR-new_47	MS3_07859	957	MS3_07859.1	2127	8	-12.64	440	78.06	15.42	14.69	42.95	sp|O00418|EF2K_HUMAN	Eukaryotic elongation factor 2 kinase OS=Homo sapiens GN=EEF2K PE=1 SV=2	1e-94	gi|350645472|emb|CCD59824.1|	elongation factor 2 kinase, putative, partial [Schistosoma mansoni]	0
sha-miR-new_47	MS3_05841	4445	MS3_05841.1	2166	20	-12.6	594	78.06	15.42	43.59	36.01	sp|Q6NZ22|MET14_DANRE	Methyltransferase-like protein 14 OS=Danio rerio GN=mettl14 PE=2 SV=1	2e-127	gi|353233042|emb|CCD80397.1|	hypothetical protein Smp_172190.2 [Schistosoma mansoni]	0
sha-miR-new_47	MS3_02059	2772	MS3_02059.1	4170	14	-12.42	736	78.06	15.42	4.51	83.29	sp|P49140|SKI_CHICK	Ski oncogene OS=Gallus gallus GN=SKI PE=1 SV=1	5e-16	gi|353231182|emb|CCD77600.1|	putative sno and ski oncogene family [Schistosoma mansoni]	0
sha-miR-new_47	MS3_01559	1578	MS3_01559.1	1506	16	-12.15	440	78.06	15.42	33.23	123.73	sp|O08918|CCNG2_MOUSE	Cyclin-G2 OS=Mus musculus GN=Ccng2 PE=2 SV=3	9e-16	gi|360042922|emb|CCD78332.1|	putative cyclin G [Schistosoma mansoni]	0
sha-miR-new_47	MS3_00981	1048	MS3_00981.1	1350	10	-12.03	439	78.06	15.42	1.61	0	sp|P53411|LHX1_CHICK	LIM/homeobox protein Lhx1 OS=Gallus gallus GN=LHX1 PE=2 SV=1	1e-20	gi|350645827|emb|CCD59589.1|	lim homeobox protein, putative [Schistosoma mansoni]	0
sha-miR-new_47	MS3_00981	886	MS3_00981.2	1503	10	-12.03	439	78.06	15.42	2.21	9.06	sp|P53411|LHX1_CHICK	LIM/homeobox protein Lhx1 OS=Gallus gallus GN=LHX1 PE=2 SV=1	1e-20	gi|350645827|emb|CCD59589.1|	lim homeobox protein, putative [Schistosoma mansoni]	0
sha-miR-new_47	MS3_00981	886	MS3_00981.3	1485	10	-12.03	439	78.06	15.42	4.14	12.4	sp|P53411|LHX1_CHICK	LIM/homeobox protein Lhx1 OS=Gallus gallus GN=LHX1 PE=2 SV=1	1e-20	gi|350645827|emb|CCD59589.1|	lim homeobox protein, putative [Schistosoma mansoni]	0
sha-miR-new_47	MS3_08369	2077	MS3_08369.3	534	7	-11.86	440	78.06	15.42	63.19	26.51	sp|P80405|MTHFS_RABIT	5-formyltetrahydrofolate cyclo-ligase OS=Oryctolagus cuniculus GN=MTHFS PE=1 SV=1	4e-11	gi|353232214|emb|CCD79569.1|	putative 5-formyltetrahydrofolate cyclo-ligase [Schistosoma mansoni]	7e-82
sha-miR-new_47	MS3_04866	939	MS3_04866.3	2874	11	-11.77	314	78.06	15.42	21.88	73.1				gi|360043000|emb|CCD78411.1|	hypothetical protein Smp_197620 [Schistosoma mansoni]	4e-160
sha-miR-new_47	MS3_02460	783	MS3_02460.1	507	7	-11.73	302	78.06	15.42	504.55	873.47	sp|Q5R5V1|SNX3_PONAB	Sorting nexin-3 OS=Pongo abelii GN=SNX3 PE=2 SV=3	6e-58	gi|353233028|emb|CCD80383.1|	putative sorting nexin [Schistosoma mansoni]	7e-95
sha-miR-new_47	MS3_05543	1118	MS3_05543.1	558	9	-11.46	429	78.06	15.42	207.7	229.97	sp|Q6H7P8|SAP4_ORYSJ	Zinc finger A20 and AN1 domain-containing stress-associated protein 4 OS=Oryza sativa subsp. japonica GN=SAP4 PE=2 SV=1	2e-26	gi|353231356|emb|CCD77774.1|	putative zinc finger protein [Schistosoma mansoni]	1e-102
sha-miR-new_47	MS3_08023	296	MS3_08023.1	1497	8	-11.42	313	78.06	15.42	65.45	136.32	sp|P97411|ICA69_MOUSE	Islet cell autoantigen 1 OS=Mus musculus GN=Ica1 PE=2 SV=3	1e-52	gi|350644394|emb|CCD60863.1|	islet cell autoantigen, putative [Schistosoma mansoni]	0
sha-miR-new_47	MS3_08023	296	MS3_08023.2	1368	8	-11.42	313	78.06	15.42	25.61	52.84	sp|P97411|ICA69_MOUSE	Islet cell autoantigen 1 OS=Mus musculus GN=Ica1 PE=2 SV=3	1e-52	gi|350644394|emb|CCD60863.1|	islet cell autoantigen, putative [Schistosoma mansoni]	0
sha-miR-new_47	MS3_09816	1561	MS3_09816.2	2637	13	-11.4	309	78.06	15.42	10.16	48.84	sp|Q8BGC3|MOT12_MOUSE	Monocarboxylate transporter 12 OS=Mus musculus GN=Slc16a12 PE=2 SV=1	6e-35	gi|360043849|emb|CCD81395.1|	putative monocarboxylate transporter [Schistosoma mansoni]	0
sha-miR-new_47	MS3_09816	1561	MS3_09816.4	2772	13	-11.4	309	78.06	15.42	0	0	sp|Q8BGC3|MOT12_MOUSE	Monocarboxylate transporter 12 OS=Mus musculus GN=Slc16a12 PE=2 SV=1	6e-35	gi|360043849|emb|CCD81395.1|	putative monocarboxylate transporter [Schistosoma mansoni]	0
sha-miR-new_47	MS3_10351	1456	MS3_10351.2	414	8	-11.34	438	78.06	15.42	24.32	43.9				gi|353229483|emb|CCD75654.1|	hypothetical protein Smp_152870 [Schistosoma mansoni]	4e-44
sha-miR-new_47	MS3_01868	1038	MS3_01868.6	873	8	-11.26	302	78.06	15.42	39.3	37.97	sp|Q66L51|COQ5_DANRE	2-methoxy-6-polyprenyl-1,4-benzoquinol methylase, mitochondrial OS=Danio rerio GN=coq5 PE=2 SV=1	2e-78	gi|353230634|emb|CCD77051.1|	putative ubiquinone/menaquinone biosynthesis methyltransferase [Schistosoma mansoni]	1e-159
sha-miR-new_47	MS3_02635	1867	MS3_02635.1	3843	13	-11.25	303	78.06	15.42	5.12	37.66	sp|Q16832|DDR2_HUMAN	Discoidin domain-containing receptor 2 OS=Homo sapiens GN=DDR2 PE=1 SV=2	2e-27	gi|353231509|emb|CCD77927.1|	putative discoidin domain receptor [Schistosoma mansoni]	0
sha-miR-new_47	MS3_00327	1020	MS3_00327.1	2985	12	-11.22	310	78.06	15.42	100.81	112.02	sp|Q8R238|SDSL_MOUSE	Serine dehydratase-like OS=Mus musculus GN=Sdsl PE=2 SV=1	3e-45	gi|350646752|emb|CCD58473.1|	Serine dehydratase, putative [Schistosoma mansoni]	0
sha-miR-new_47	MS3_00327	1020	MS3_00327.2	2943	12	-11.22	310	78.06	15.42	0	3.27	sp|Q8R238|SDSL_MOUSE	Serine dehydratase-like OS=Mus musculus GN=Sdsl PE=2 SV=1	3e-45	gi|350646752|emb|CCD58473.1|	Serine dehydratase, putative [Schistosoma mansoni]	0
sha-miR-new_47	MS3_01764	486	MS3_01764.6	1461	5	-11.19	304	78.06	15.42	42.33	1018.61	sp|P42638|TPM2_SCHMA	Tropomyosin-2 OS=Schistosoma mansoni PE=2 SV=1	4e-72	gi|226468642|emb|CAX76349.1|	Tropomyosin-2 [Schistosoma japonicum]	4e-153
sha-miR-new_47	MS3_06713	807	MS3_06713.1	4092	8	-11.18	433	78.06	15.42	1.74	26.58	sp|Q8JGT4|UNC5B_XENLA	Netrin receptor UNC5B OS=Xenopus laevis GN=unc5b PE=2 SV=1	1e-24	gi|360044501|emb|CCD82049.1|	putative netrin receptor unc5 [Schistosoma mansoni]	0
sha-miR-new_47	MS3_06713	1345	MS3_06713.2	3747	14	-11.18	433	78.06	15.42	0	5.8	sp|Q8JGT4|UNC5B_XENLA	Netrin receptor UNC5B OS=Xenopus laevis GN=unc5b PE=2 SV=1	1e-24	gi|360044501|emb|CCD82049.1|	putative netrin receptor unc5 [Schistosoma mansoni]	0
sha-miR-new_47	MS3_01332	791	MS3_01332.1	9480	4	-11.16	463	78.06	15.42	0	0	sp|Q8IWZ3|ANKH1_HUMAN	Ankyrin repeat and KH domain-containing protein 1 OS=Homo sapiens GN=ANKHD1 PE=1 SV=1	2e-160	gi|360044609|emb|CCD82157.1|	putative multiple ankyrin repeats single kh domain protein [Schistosoma mansoni]	0
sha-miR-new_47	MS3_01332	791	MS3_01332.2	9894	4	-11.16	463	78.06	15.42	6.95	30.12	sp|Q8IWZ3|ANKH1_HUMAN	Ankyrin repeat and KH domain-containing protein 1 OS=Homo sapiens GN=ANKHD1 PE=1 SV=1	2e-160	gi|360044609|emb|CCD82157.1|	putative multiple ankyrin repeats single kh domain protein [Schistosoma mansoni]	0
sha-miR-new_47	MS3_01332	791	MS3_01332.3	9507	4	-11.16	463	78.06	15.42	12.34	49.43	sp|Q8IWZ3|ANKH1_HUMAN	Ankyrin repeat and KH domain-containing protein 1 OS=Homo sapiens GN=ANKHD1 PE=1 SV=1	2e-160	gi|360044609|emb|CCD82157.1|	putative multiple ankyrin repeats single kh domain protein [Schistosoma mansoni]	0
sha-miR-new_47	MS3_03537	1140	MS3_03537.1	4233	8	-11.11	304	78.06	15.42	12.54	24.77	sp|Q08CG8|RNF44_DANRE	RING finger protein 44 OS=Danio rerio GN=rnf44 PE=2 SV=1	4e-16	gi|353231520|emb|CCD77938.1|	unnamed protein product [Schistosoma mansoni]	0
sha-miR-new_47	MS3_06135	1738	MS3_06135.4	1575	15	-11.01	453	78.06	15.42	0	0	sp|Q6ZPF4|FMNL3_MOUSE	Formin-like protein 3 OS=Mus musculus GN=Fmnl3 PE=1 SV=2	2e-64	gi|350644241|emb|CCD61003.1|	formin-like [Schistosoma mansoni]	0
sha-miR-new_47	MS3_01247	143	MS3_01247.1	2415	3	-10.68	312	78.06	15.42	12.76	38.2	sp|Q64729|TGFR1_MOUSE	TGF-beta receptor type-1 OS=Mus musculus GN=Tgfbr1 PE=1 SV=1	2e-116	gi|350646054|emb|CCD59332.1|	TGF-beta receptor, putative [Schistosoma mansoni]	0
sha-miR-new_47	MS3_01247	143	MS3_01247.3	2121	3	-10.68	312	78.06	15.42	2.4	3.9	sp|Q64729|TGFR1_MOUSE	TGF-beta receptor type-1 OS=Mus musculus GN=Tgfbr1 PE=1 SV=1	2e-116	gi|350646054|emb|CCD59332.1|	TGF-beta receptor, putative [Schistosoma mansoni]	0
sha-miR-new_47	MS3_07540	991	MS3_07540.1	2550	10	-10.68	463	78.06	15.42	14.01	29.81	sp|P07686|HEXB_HUMAN	Beta-hexosaminidase subunit beta OS=Homo sapiens GN=HEXB PE=1 SV=3	3e-97	gi|353230720|emb|CCD77137.1|	putative beta-hexosaminidase B [Schistosoma mansoni]	0
sha-miR-new_47	MS3_07540	991	MS3_07540.2	2325	10	-10.68	463	78.06	15.42	0.89	2.25	sp|P07686|HEXB_HUMAN	Beta-hexosaminidase subunit beta OS=Homo sapiens GN=HEXB PE=1 SV=3	3e-97	gi|353230720|emb|CCD77137.1|	putative beta-hexosaminidase B [Schistosoma mansoni]	0
sha-miR-new_47	MS3_01445	831	MS3_01445.2	981	4	-10.64	301	78.06	15.42	204.93	154.75	sp|P62995|TRA2B_HUMAN	Transformer-2 protein homolog beta OS=Homo sapiens GN=TRA2B PE=1 SV=1	3e-22	gi|353233342|emb|CCD80697.1|	transformer-2-related [Schistosoma mansoni]	6e-165
sha-miR-new_47	MS3_09048	2155	MS3_09048.1	630	23	-10.54	595	78.06	15.42	16.59	81.64	sp|P67963|KC1A_XENLA	Casein kinase I isoform alpha OS=Xenopus laevis GN=csnk1a1 PE=2 SV=1	1e-25	gi|358341080|dbj|GAA28806.2|	casein kinase 1 alpha [Clonorchis sinensis]	1e-69
sha-miR-new_47	MS3_09048	2155	MS3_09048.2	606	23	-10.54	595	78.06	15.42	0	0	sp|P67963|KC1A_XENLA	Casein kinase I isoform alpha OS=Xenopus laevis GN=csnk1a1 PE=2 SV=1	1e-25	gi|358341080|dbj|GAA28806.2|	casein kinase 1 alpha [Clonorchis sinensis]	1e-69
sha-miR-new_47	MS3_08711	1414	MS3_08711.1	2493	6	-10.37	440	78.06	15.42	0.42	2.03	sp|O55047|TLK2_MOUSE	Serine/threonine-protein kinase tousled-like 2 OS=Mus musculus GN=Tlk2 PE=1 SV=2	2e-152	gi|353231638|emb|CCD78993.1|	protein kinase [Schistosoma mansoni]	0
sha-miR-new_47	MS3_02417	1304	MS3_02417.1	8358	16	-10.09	452	78.06	15.42	10.13	34.79	sp|Q6KC79|NIPBL_HUMAN	Nipped-B-like protein OS=Homo sapiens GN=NIPBL PE=1 SV=2	0	gi|663055366|gb|KER31284.1|	hypothetical protein T265_02467 [Opisthorchis viverrini]	0
sha-miR-new_47	MS3_05878	1523	MS3_05878.1	2283	13	-10.04	442	78.06	15.42	3.63	50.17	sp|A6NFN3|RFOX3_HUMAN	RNA binding protein fox-1 homolog 3 OS=Homo sapiens GN=RBFOX3 PE=2 SV=4	5e-37	gi|360044085|emb|CCD81632.1|	putative ataxin 2-binding protein (hexaribonucleotide binding protein 1) [Schistosoma mansoni]	0
sha-miR-new_47	MS3_07811	625	MS3_07811.2	714	3	-10.02	306	78.06	15.42	12.65	20.59	sp|Q6U6G5|ZC3HF_RAT	Zinc finger CCCH domain-containing protein 15 OS=Rattus norvegicus GN=Zc3h15 PE=2 SV=1	5e-34	gi|353230259|emb|CCD76430.1|	putative zinc finger protein [Schistosoma mansoni]	2e-125
sha-miR-450_RF00708	MS3_08970	1230	MS3_08970.2	1419	15	-18.97	316	71.83	18.02	47.75	21.92	sp|Q80Z29|NAMPT_RAT	Nicotinamide phosphoribosyltransferase OS=Rattus norvegicus GN=Nampt PE=1 SV=1	3e-138	gi|353231610|emb|CCD78028.1|	nicotinate phosphoribosyltransferase related pre-B cell enhancing factor [Schistosoma mansoni]	0
sha-miR-450_RF00708	MS3_07552	1251	MS3_07552.1	1530	14	-17.88	739	71.83	18.02	11.43	30.58	sp|Q8VCZ6|SGSM3_MOUSE	Small G protein signaling modulator 3 OS=Mus musculus GN=Sgsm3 PE=1 SV=1	2e-127	gi|360044416|emb|CCD81964.1|	putative run and tbc1 domain containing [Schistosoma mansoni]	0
sha-miR-450_RF00708	MS3_07552	1251	MS3_07552.2	2877	14	-17.88	739	71.83	18.02	12.85	88.94	sp|Q8VCZ6|SGSM3_MOUSE	Small G protein signaling modulator 3 OS=Mus musculus GN=Sgsm3 PE=1 SV=1	2e-127	gi|360044416|emb|CCD81964.1|	putative run and tbc1 domain containing [Schistosoma mansoni]	0
sha-miR-450_RF00708	MS3_03435	780	MS3_03435.1	2088	14	-17.47	455	71.83	18.02	3.71	27.12	sp|Q8K0V4|CNOT3_MOUSE	CCR4-NOT transcription complex subunit 3 OS=Mus musculus GN=Cnot3 PE=1 SV=1	3e-61	gi|353230562|emb|CCD76979.1|	ccr4 not-related [Schistosoma mansoni]	0
sha-miR-450_RF00708	MS3_03435	595	MS3_03435.2	2481	14	-17.47	455	71.83	18.02	17.02	20.85	sp|Q8K0V4|CNOT3_MOUSE	CCR4-NOT transcription complex subunit 3 OS=Mus musculus GN=Cnot3 PE=1 SV=1	3e-61	gi|353230562|emb|CCD76979.1|	ccr4 not-related [Schistosoma mansoni]	0
sha-miR-450_RF00708	MS3_07148	612	MS3_07148.1	1587	10	-17.12	463	71.83	18.02	98.12	72.81	sp|Q6PCB5|RSBNL_HUMAN	Round spermatid basic protein 1-like protein OS=Homo sapiens GN=RSBN1L PE=1 SV=2	4e-83	gi|226483421|emb|CAX74011.1|	putative Round spermatid basic protein 1-like 296 [Schistosoma japonicum]	0
sha-miR-450_RF00708	MS3_04881	705	MS3_04881.1	1338	2	-16.63	306	71.83	18.02	29.01	25.52	sp|Q7T321|KCMF1_DANRE	E3 ubiquitin-protein ligase KCMF1 OS=Danio rerio GN=kcmf1 PE=2 SV=1	1e-36	gi|360043329|emb|CCD78742.1|	hypothetical protein Smp_138520 [Schistosoma mansoni]	1e-140
sha-miR-450_RF00708	MS3_04881	819	MS3_04881.2	1443	2	-16.63	306	71.83	18.02	16.26	62.48	sp|Q7T321|KCMF1_DANRE	E3 ubiquitin-protein ligase KCMF1 OS=Danio rerio GN=kcmf1 PE=2 SV=1	1e-36	gi|360043329|emb|CCD78742.1|	hypothetical protein Smp_138520 [Schistosoma mansoni]	1e-140
sha-miR-450_RF00708	MS3_05754	2931	MS3_05754.3	1062	39	-16.52	1028	71.83	18.02	39.76	100.25	sp|P38411|GNAQ_LYMST	Guanine nucleotide-binding protein G(q) subunit alpha OS=Lymnaea stagnalis PE=2 SV=1	1e-175	gi|353229716|emb|CCD75887.1|	putative gtp-binding protein (q) alpha-11 subunit, gna11 [Schistosoma mansoni]	0
sha-miR-450_RF00708	MS3_01142	820	MS3_01142.1	3066	9	-16.19	467	71.83	18.02	37.38	54.47	sp|Q9UKV8|AGO2_HUMAN	Protein argonaute-2 OS=Homo sapiens GN=AGO2 PE=1 SV=3	0	gi|468181727|gb|AGH29122.1|	Ago1 [Schistosoma japonicum]	0
sha-miR-450_RF00708	MS3_09159	1896	MS3_09159.1	3876	16	-16.1	328	71.83	18.02	8.85	42.33	sp|O94712|YC5C_SCHPO	Uncharacterized protein C1259.12c OS=Schizosaccharomyces pombe (strain 972 / ATCC 24843) GN=SPCC1259.12c PE=4 SV=2	3e-33	gi|360045237|emb|CCD82785.1|	ran binding protein 9-related [Schistosoma mansoni]	0
sha-miR-450_RF00708	MS3_11114	636	MS3_11114.1	681	6	-16.01	312	71.83	18.02	182.54	6.31				gi|350646280|emb|CCD59006.1|	Trematode Eggshell Synthesis domain containing protein [Schistosoma mansoni]	2e-62
sha-miR-450_RF00708	MS3_08058	1900	MS3_08058.1	3744	18	-15.99	430	71.83	18.02	6.19	33.63	sp|O75962|TRIO_HUMAN	Triple functional domain protein OS=Homo sapiens GN=TRIO PE=1 SV=2	1e-84	gi|360045462|emb|CCD83010.1|	putative kalirin [Schistosoma mansoni]	0
sha-miR-450_RF00708	MS3_02346	1975	MS3_02346.1	969	17	-15.62	309	71.83	18.02	71.79	103.11	sp|Q5I085|PP1B_XENTR	Serine/threonine-protein phosphatase PP1-beta catalytic subunit OS=Xenopus tropicalis GN=ppp1cb PE=2 SV=1	5e-163	gi|353228789|emb|CCD74960.1|	putative protein phosphatase-1 [Schistosoma mansoni]	0
sha-miR-450_RF00708	MS3_00793	813	MS3_00793.1	2625	10	-15.56	455	71.83	18.02	5.15	84.37	sp|Q00536|CDK16_HUMAN	Cyclin-dependent kinase 16 OS=Homo sapiens GN=CDK16 PE=1 SV=1	2e-131	gi|353232300|emb|CCD79655.1|	serine/threonine kinase [Schistosoma mansoni]	0
sha-miR-450_RF00708	MS3_04892	629	MS3_04892.2	885	7	-15.39	312	71.83	18.02	45.39	67.29	sp|Q640W2|TWF2B_XENLA	Twinfilin-2-B OS=Xenopus laevis GN=twf2-b PE=2 SV=1	2e-52	gi|56756891|gb|AAW26617.1|	SJCHGC06072 protein [Schistosoma japonicum]	4e-100
sha-miR-450_RF00708	MS3_10501	661	MS3_10501.2	483	10	-15.32	446	71.83	18.02	135.86	119.08	sp|Q6AXM5|CEPT1_RAT	Choline/ethanolaminephosphotransferase 1 OS=Rattus norvegicus GN=Cept1 PE=2 SV=1	1e-22	gi|353229879|emb|CCD76050.1|	choline/ethanolaminephosphotransferase 1 [Schistosoma mansoni]	3e-83
sha-miR-450_RF00708	MS3_03191	185	MS3_03191.1	1803	4	-15.16	309	71.83	18.02	9.85	33.43	sp|Q8VHI3|OFUT2_MOUSE	GDP-fucose protein O-fucosyltransferase 2 OS=Mus musculus GN=Pofut2 PE=1 SV=1	4e-51	gi|363412362|gb|AEW22975.1|	protein O-fucosyltransferase B [Schistosoma mansoni]	0
sha-miR-450_RF00708	MS3_09847	690	MS3_09847.2	3966	5	-15.12	304	71.83	18.02	15.06	100.83	sp|O60503|ADCY9_HUMAN	Adenylate cyclase type 9 OS=Homo sapiens GN=ADCY9 PE=1 SV=4	1e-140	gi|663055632|gb|KER31546.1|	hypothetical protein T265_02194 [Opisthorchis viverrini]	0
sha-miR-450_RF00708	MS3_08855	1286	MS3_08855.1	1224	19	-15.06	725	71.83	18.02	23.3	50.91	sp|P53779|MK10_HUMAN	Mitogen-activated protein kinase 10 OS=Homo sapiens GN=MAPK10 PE=1 SV=2	1e-108	gi|353233032|emb|CCD80387.1|	serine/threonine kinase [Schistosoma mansoni]	7e-159
sha-miR-450_RF00708	MS3_08855	1286	MS3_08855.2	810	19	-15.06	725	71.83	18.02	0	0	sp|P53779|MK10_HUMAN	Mitogen-activated protein kinase 10 OS=Homo sapiens GN=MAPK10 PE=1 SV=2	1e-108	gi|353233032|emb|CCD80387.1|	serine/threonine kinase [Schistosoma mansoni]	7e-159
sha-miR-450_RF00708	MS3_09994	897	MS3_09994.2	2472	14	-14.93	460	71.83	18.02	18.21	26.86	sp|Q08DP0|PGM1_BOVIN	Phosphoglucomutase-1 OS=Bos taurus GN=PGM1 PE=2 SV=1	1e-162	gi|358337844|dbj|GAA56181.1|	phosphoglucomutase-1 [Clonorchis sinensis]	0
sha-miR-450_RF00708	MS3_04906	2936	MS3_04906.1	3060	30	-14.85	444	71.83	18.02	36.02	138.14	sp|Q6RWA9|AT1A_TAESO	Sodium/potassium-transporting ATPase subunit alpha OS=Taenia solium PE=2 SV=1	0	gi|15824396|gb|AAL09322.1|AF303222_1	SNaK1 [Schistosoma mansoni]	0
sha-miR-450_RF00708	MS3_06227	2683	MS3_06227.1	10374	20	-14.71	889	71.83	18.02	2.31	18.78	sp|Q8SX83|SPEN_DROME	Protein split ends OS=Drosophila melanogaster GN=spen PE=1 SV=2	5e-37	gi|353231629|emb|CCD78047.1|	platelet binding protein-related [Schistosoma mansoni]	0
sha-miR-450_RF00708	MS3_05047	551	MS3_05047.1	348	6	-14.7	440	71.83	18.02	2.44	0.62	sp|O16305|CALM_CAEEL	Calmodulin OS=Caenorhabditis elegans GN=cmd-1 PE=1 SV=3	4e-54	gi|360045430|emb|CCD82978.1|	putative calmodulin [Schistosoma mansoni]	3e-39
sha-miR-450_RF00708	MS3_09364	1241	MS3_09364.1	276	11	-14.68	302	71.83	18.02	107.87	56.9				gi|360043077|emb|CCD78489.1|	hypothetical protein Smp_026340 [Schistosoma mansoni]	3e-31
sha-miR-450_RF00708	MS3_08185	979	MS3_08185.1	948	10	-14.36	437	71.83	18.02	34.04	58.45	sp|Q6PDY2|AEDO_MOUSE	2-aminoethanethiol dioxygenase OS=Mus musculus GN=Ado PE=1 SV=2	5e-28	gi|227280609|emb|CAY19021.1|	hypothetical protein Smp_118780 [Schistosoma mansoni]	6e-161
sha-miR-450_RF00708	MS3_09816	1561	MS3_09816.2	2637	12	-14.35	447	71.83	18.02	10.16	48.84	sp|Q8BGC3|MOT12_MOUSE	Monocarboxylate transporter 12 OS=Mus musculus GN=Slc16a12 PE=2 SV=1	6e-35	gi|360043849|emb|CCD81395.1|	putative monocarboxylate transporter [Schistosoma mansoni]	0
sha-miR-450_RF00708	MS3_09816	1561	MS3_09816.4	2772	12	-14.35	447	71.83	18.02	0	0	sp|Q8BGC3|MOT12_MOUSE	Monocarboxylate transporter 12 OS=Mus musculus GN=Slc16a12 PE=2 SV=1	6e-35	gi|360043849|emb|CCD81395.1|	putative monocarboxylate transporter [Schistosoma mansoni]	0
sha-miR-450_RF00708	MS3_07955	1400	MS3_07955.2	2514	23	-14.32	432	71.83	18.02	8.86	44.68				gi|353230315|emb|CCD76486.1|	putative protein VTS1 [Schistosoma mansoni]	0
sha-miR-450_RF00708	MS3_04224	1341	MS3_04224.1	2943	18	-14.27	578	71.83	18.02	75.41	84.41	sp|P53992|SC24C_HUMAN	Protein transport protein Sec24C OS=Homo sapiens GN=SEC24C PE=1 SV=3	1e-152	gi|353232778|emb|CCD80134.1|	sec24-related C, d [Schistosoma mansoni]	0
sha-miR-450_RF00708	MS3_04224	1341	MS3_04224.2	2667	18	-14.27	578	71.83	18.02	10.44	6.34	sp|P53992|SC24C_HUMAN	Protein transport protein Sec24C OS=Homo sapiens GN=SEC24C PE=1 SV=3	1e-152	gi|353232778|emb|CCD80134.1|	sec24-related C, d [Schistosoma mansoni]	0
sha-miR-450_RF00708	MS3_08329	1707	MS3_08329.1	6633	6	-14.21	303	71.83	18.02	2.58	19.31				gi|350854930|emb|CAZ39082.2|	hypothetical protein Smp_194420 [Schistosoma mansoni]	0
sha-miR-450_RF00708	MS3_04303	1820	MS3_04303.1	2565	19	-14.18	606	71.83	18.02	0	0	sp|Q62829|PAK3_RAT	Serine/threonine-protein kinase PAK 3 OS=Rattus norvegicus GN=Pak3 PE=1 SV=1	3e-142	gi|350644414|emb|CCD60856.1|	serine/threonine kinase [Schistosoma mansoni]	0
sha-miR-450_RF00708	MS3_04303	1820	MS3_04303.2	3459	19	-14.18	606	71.83	18.02	0	0	sp|Q62829|PAK3_RAT	Serine/threonine-protein kinase PAK 3 OS=Rattus norvegicus GN=Pak3 PE=1 SV=1	3e-142	gi|350644414|emb|CCD60856.1|	serine/threonine kinase [Schistosoma mansoni]	0
sha-miR-450_RF00708	MS3_04303	1820	MS3_04303.3	3318	19	-14.18	606	71.83	18.02	8.95	27.73	sp|Q62829|PAK3_RAT	Serine/threonine-protein kinase PAK 3 OS=Rattus norvegicus GN=Pak3 PE=1 SV=1	3e-142	gi|350644414|emb|CCD60856.1|	serine/threonine kinase [Schistosoma mansoni]	0
sha-miR-450_RF00708	MS3_10590	1370	MS3_10590.1	1758	15	-14.16	627	71.83	18.02	0	0	sp|O00505|IMA4_HUMAN	Importin subunit alpha-4 OS=Homo sapiens GN=KPNA3 PE=1 SV=2	0	gi|350645470|emb|CCD59822.1|	importin alpha 3,4, putative [Schistosoma mansoni]	0
sha-miR-450_RF00708	MS3_10590	1370	MS3_10590.2	1614	15	-14.16	627	71.83	18.02	510.55	461.08	sp|O00505|IMA4_HUMAN	Importin subunit alpha-4 OS=Homo sapiens GN=KPNA3 PE=1 SV=2	0	gi|350645470|emb|CCD59822.1|	importin alpha 3,4, putative [Schistosoma mansoni]	0
sha-miR-450_RF00708	MS3_09171	1976	MS3_09171.1	1626	14	-13.81	433	71.83	18.02	24.51	61.4	sp|Q9Y2H1|ST38L_HUMAN	Serine/threonine-protein kinase 38-like OS=Homo sapiens GN=STK38L PE=1 SV=3	0	gi|353230890|emb|CCD77307.1|	serine/threonine kinase [Schistosoma mansoni]	0
sha-miR-450_RF00708	MS3_01673	779	MS3_01673.1	780	7	-13.76	329	71.83	18.02	49.64	94.9	sp|Q5XHB2|DUS22_XENTR	Dual specificity protein phosphatase 22 OS=Xenopus tropicalis GN=dusp22 PE=2 SV=1	3e-26	gi|353233062|emb|CCD80417.1|	putative dual specificity protein phosphatase [Schistosoma mansoni]	3e-116
sha-miR-450_RF00708	MS3_00461	738	MS3_00461.1	1902	11	-13.69	438	71.83	18.02	9.75	14.33	sp|D2HBJ8|UBP44_AILME	Ubiquitin carboxyl-terminal hydrolase 44 OS=Ailuropoda melanoleuca GN=USP44 PE=3 SV=1	5e-27	gi|360043136|emb|CCD78548.1|	ubiquitin-specific peptidase 44 (C19 family) [Schistosoma mansoni]	0
sha-miR-450_RF00708	MS3_08116	1518	MS3_08116.1	849	16	-13.69	595	71.83	18.02	34.3	18.46	sp|P39098|MA1A2_MOUSE	Mannosyl-oligosaccharide 1,2-alpha-mannosidase IB OS=Mus musculus GN=Man1a2 PE=2 SV=1	1e-46	gi|360044749|emb|CCD82297.1|	putative mannosyl-oligosaccharide alpha-1,2-mannosidase [Schistosoma mansoni]	8e-109
sha-miR-450_RF00708	MS3_03926	1028	MS3_03926.2	1491	6	-13.69	427	71.83	18.02	59.61	98.05				gi|353231891|emb|CCD79246.1|	hypothetical protein Smp_067000.1 [Schistosoma mansoni]	0
sha-miR-450_RF00708	MS3_05362	2459	MS3_05362.2	3462	30	-13.66	582	71.83	18.02	2.82	15.5	sp|O08679|MARK2_RAT	Serine/threonine-protein kinase MARK2 OS=Rattus norvegicus GN=Mark2 PE=1 SV=1	2e-160	gi|350646418|emb|CCD58915.1|	serine/threonine kinase [Schistosoma mansoni]	0
sha-miR-450_RF00708	MS3_05362	2459	MS3_05362.3	3555	30	-13.66	582	71.83	18.02	23.97	74.81	sp|O08679|MARK2_RAT	Serine/threonine-protein kinase MARK2 OS=Rattus norvegicus GN=Mark2 PE=1 SV=1	2e-160	gi|350646418|emb|CCD58915.1|	serine/threonine kinase [Schistosoma mansoni]	0
sha-miR-450_RF00708	MS3_05362	2459	MS3_05362.5	3429	30	-13.66	582	71.83	18.02	0	0	sp|O08679|MARK2_RAT	Serine/threonine-protein kinase MARK2 OS=Rattus norvegicus GN=Mark2 PE=1 SV=1	2e-160	gi|350646418|emb|CCD58915.1|	serine/threonine kinase [Schistosoma mansoni]	0
sha-miR-450_RF00708	MS3_04481	921	MS3_04481.10	2004	11	-13.44	436	71.83	18.02	16.97	20.67				gi|353232772|emb|CCD80128.1|	hypothetical protein Smp_156910.1 [Schistosoma mansoni]	0
sha-miR-450_RF00708	MS3_04481	921	MS3_04481.3	3153	11	-13.44	436	71.83	18.02	1.99	4.39				gi|353232772|emb|CCD80128.1|	hypothetical protein Smp_156910.1 [Schistosoma mansoni]	0
sha-miR-450_RF00708	MS3_04481	921	MS3_04481.4	3303	11	-13.44	436	71.83	18.02	0	9.63				gi|353232772|emb|CCD80128.1|	hypothetical protein Smp_156910.1 [Schistosoma mansoni]	0
sha-miR-450_RF00708	MS3_04481	921	MS3_04481.7	3507	11	-13.44	436	71.83	18.02	0.39	0.95				gi|353232772|emb|CCD80128.1|	hypothetical protein Smp_156910.1 [Schistosoma mansoni]	0
sha-miR-450_RF00708	MS3_04481	921	MS3_04481.8	3453	11	-13.44	436	71.83	18.02	1.5	0				gi|353232772|emb|CCD80128.1|	hypothetical protein Smp_156910.1 [Schistosoma mansoni]	0
sha-miR-450_RF00708	MS3_04481	921	MS3_04481.9	3303	11	-13.44	436	71.83	18.02	0.95	8.2				gi|353232772|emb|CCD80128.1|	hypothetical protein Smp_156910.1 [Schistosoma mansoni]	0
sha-miR-450_RF00708	MS3_04619	1142	MS3_04619.2	2988	14	-13.44	432	71.83	18.02	10.25	47.69	sp|Q9UNN5|FAF1_HUMAN	FAS-associated factor 1 OS=Homo sapiens GN=FAF1 PE=1 SV=2	3e-12	gi|353233488|emb|CCD80843.1|	putative faf1 protein [Schistosoma mansoni]	0
sha-miR-450_RF00708	MS3_04619	1142	MS3_04619.3	2985	14	-13.44	432	71.83	18.02	5.75	4.16	sp|Q9UNN5|FAF1_HUMAN	FAS-associated factor 1 OS=Homo sapiens GN=FAF1 PE=1 SV=2	3e-12	gi|353233488|emb|CCD80843.1|	putative faf1 protein [Schistosoma mansoni]	0
sha-miR-450_RF00708	MS3_05364	1783	MS3_05364.2	6108	23	-13.41	721	71.83	18.02	1.7	21.84	sp|Q9XVN3|IASPP_CAEEL	Apoptotic enhancer 1 protein OS=Caenorhabditis elegans GN=ape-1 PE=1 SV=1	1e-41	gi|350646423|emb|CCD58920.1|	apoptosis stimulating of P53, putative [Schistosoma mansoni]	0
sha-miR-450_RF00708	MS3_06038	1048	MS3_06038.1	1434	4	-13.31	306	71.83	18.02	13.73	24.46	sp|P29678|MP2K1_RABIT	Dual specificity mitogen-activated protein kinase kinase 1 OS=Oryctolagus cuniculus GN=MAP2K1 PE=1 SV=2	5e-67	gi|353228504|emb|CCD74675.1|	protein kinase [Schistosoma mansoni]	0
sha-miR-450_RF00708	MS3_02054	1958	MS3_02054.1	6168	13	-13.3	744	71.83	18.02	6.63	25.75				gi|350644478|emb|CCD60791.1|	hypothetical protein Smp_127620 [Schistosoma mansoni]	0
sha-miR-450_RF00708	MS3_03874	1318	MS3_03874.3	3006	15	-13.27	448	71.83	18.02	12.52	57.95	sp|Q9UMX1|SUFU_HUMAN	Suppressor of fused homolog OS=Homo sapiens GN=SUFU PE=1 SV=2	8e-39	gi|350646017|emb|CCD59294.1|	suppressor of fused, putative [Schistosoma mansoni]	0
sha-miR-450_RF00708	MS3_01123	170	MS3_01123.1	1656	5	-13.25	450	71.83	18.02	73.01	52.98	sp|Q53F19|CQ085_HUMAN	Uncharacterized protein C17orf85 OS=Homo sapiens GN=C17orf85 PE=1 SV=2	4e-17	gi|360042900|emb|CCD78310.1|	hypothetical protein Smp_013520 [Schistosoma mansoni]	0
sha-miR-450_RF00708	MS3_01123	170	MS3_01123.2	1617	5	-13.25	450	71.83	18.02	0	6.31	sp|Q53F19|CQ085_HUMAN	Uncharacterized protein C17orf85 OS=Homo sapiens GN=C17orf85 PE=1 SV=2	4e-17	gi|360042900|emb|CCD78310.1|	hypothetical protein Smp_013520 [Schistosoma mansoni]	0
sha-miR-450_RF00708	MS3_09922	733	MS3_09922.1	2715	7	-13.24	307	71.83	18.02	0	0				gi|360044558|emb|CCD82106.1|	putative myo inositol monophosphatase [Schistosoma mansoni]	0
sha-miR-450_RF00708	MS3_05576	846	MS3_05576.1	798	10	-13.2	583	71.83	18.02	9.07	27.35				gi|353231296|emb|CCD77714.1|	hypothetical protein Smp_065370.2 [Schistosoma mansoni]	2e-140
sha-miR-450_RF00708	MS3_02464	2856	MS3_02464.3	3048	40	-13.18	733	71.83	18.02	10.17	10.05	sp|Q03042|KGP1_DROME	cGMP-dependent protein kinase, isozyme 1 OS=Drosophila melanogaster GN=Pkg21D PE=1 SV=2	0	gi|315466301|emb|CBY83900.1|	cGMP-dependent protein kinase 1 [Schistosoma mansoni]	0
sha-miR-450_RF00708	MS3_07265	1768	MS3_07265.2	1953	20	-13.12	585	71.83	18.02	7.8	20.98				gi|353232832|emb|CCD80188.1|	hypothetical protein Smp_143980 [Schistosoma mansoni]	1e-137
sha-miR-450_RF00708	MS3_05841	4445	MS3_05841.1	2166	29	-13.12	728	71.83	18.02	43.59	36.01	sp|Q6NZ22|MET14_DANRE	Methyltransferase-like protein 14 OS=Danio rerio GN=mettl14 PE=2 SV=1	2e-127	gi|353233042|emb|CCD80397.1|	hypothetical protein Smp_172190.2 [Schistosoma mansoni]	0
sha-miR-450_RF00708	MS3_07971	624	MS3_07971.1	2163	4	-13.09	301	71.83	18.02	30.11	12.14	sp|Q9I7I0|CCNB3_DROME	G2/mitotic-specific cyclin-B3 OS=Drosophila melanogaster GN=CycB3 PE=1 SV=1	9e-27	gi|353230826|emb|CCD77243.1|	putative cyclin B3 [Schistosoma mansoni]	0
sha-miR-450_RF00708	MS3_04218	1823	MS3_04218.1	1146	15	-13.09	764	71.83	18.02	82.84	89.07	sp|Q9QXE7|TBL1X_MOUSE	F-box-like/WD repeat-containing protein TBL1X OS=Mus musculus GN=Tbl1x PE=2 SV=2	6e-151	gi|350644347|emb|CCD60914.1|	transducin beta-like [Schistosoma mansoni]	0
sha-miR-450_RF00708	MS3_04106	919	MS3_04106.1	1161	12	-13.07	585	71.83	18.02	26.51	63.2	sp|P81021|VIGLN_CHICK	Vigilin OS=Gallus gallus GN=HDLBP PE=2 SV=1	2e-14	gi|360045297|emb|CCD82845.1|	high-density lipoprotein receptor (hdl) [Schistosoma mansoni]	6e-159
sha-miR-450_RF00708	MS3_02780	1474	MS3_02780.1	507	9	-13.03	447	71.83	18.02	12.47	30.84	sp|P63320|RALA_SAGOE	Ras-related protein Ral-A OS=Saguinus oedipus GN=RALA PE=1 SV=1	1e-14	gi|353232245|emb|CCD79600.1|	putative ral [Schistosoma mansoni]	2e-57
sha-miR-450_RF00708	MS3_02780	1474	MS3_02780.2	369	9	-13.03	447	71.83	18.02	12.05	15.35	sp|P63320|RALA_SAGOE	Ras-related protein Ral-A OS=Saguinus oedipus GN=RALA PE=1 SV=1	1e-14	gi|353232245|emb|CCD79600.1|	putative ral [Schistosoma mansoni]	2e-57
sha-miR-450_RF00708	MS3_08053	827	MS3_08053.1	1389	10	-13.01	302	71.83	18.02	26.61	38.88	sp|P27545|CERS1_MOUSE	Ceramide synthase 1 OS=Mus musculus GN=Cers1 PE=1 SV=1	5e-25	gi|353230367|emb|CCD76538.1|	(dihydro)ceramide Synthase (LAG1) [Schistosoma mansoni]	1e-154
sha-miR-450_RF00708	MS3_01585	576	MS3_01585.1	573	9	-12.95	301	71.83	18.02	49.48	475.69	sp|A1ZA47|ZASP_DROME	PDZ and LIM domain protein Zasp OS=Drosophila melanogaster GN=Zasp52 PE=1 SV=2	2e-08	gi|353229938|emb|CCD76109.1|	hypothetical protein Smp_006860.1 [Schistosoma mansoni]	5e-113
sha-miR-450_RF00708	MS3_00720	1808	MS3_00720.2	1794	16	-12.95	451	71.83	18.02	0	1.08	sp|P16554|NUMB_DROME	Protein numb OS=Drosophila melanogaster GN=numb PE=1 SV=2	9e-78	gi|350645705|emb|CCD59680.1|	cell polarity protein [Schistosoma mansoni]	0
sha-miR-450_RF00708	MS3_00720	1808	MS3_00720.3	1788	16	-12.95	451	71.83	18.02	25.32	68.38	sp|P16554|NUMB_DROME	Protein numb OS=Drosophila melanogaster GN=numb PE=1 SV=2	9e-78	gi|350645705|emb|CCD59680.1|	cell polarity protein [Schistosoma mansoni]	0
sha-miR-450_RF00708	MS3_04467	1026	MS3_04467.1	858	9	-12.92	431	71.83	18.02	46.71	46.95	sp|P25686|DNJB2_HUMAN	DnaJ homolog subfamily B member 2 OS=Homo sapiens GN=DNAJB2 PE=1 SV=3	2e-24	gi|350645726|emb|CCD59488.1|	DNAj-related [Schistosoma mansoni]	1e-123
sha-miR-450_RF00708	MS3_00365	1306	MS3_00365.1	2550	7	-12.9	461	71.83	18.02	60.81	80.99	sp|Q02645|HTS_DROME	Protein hu-li tai shao OS=Drosophila melanogaster GN=hts PE=1 SV=2	4e-89	gi|353230962|emb|CCD77379.1|	adducin related protein [Schistosoma mansoni]	0
sha-miR-450_RF00708	MS3_00365	1306	MS3_00365.2	2451	7	-12.9	461	71.83	18.02	26.14	132.67	sp|Q02645|HTS_DROME	Protein hu-li tai shao OS=Drosophila melanogaster GN=hts PE=1 SV=2	4e-89	gi|353230962|emb|CCD77379.1|	adducin related protein [Schistosoma mansoni]	0
sha-miR-450_RF00708	MS3_03264	1527	MS3_03264.1	4623	13	-12.88	588	71.83	18.02	1.69	7.77	sp|Q6GLR7|CAPS1_XENLA	Calcium-dependent secretion activator 1 OS=Xenopus laevis GN=cadps PE=2 SV=1	0	gi|353228977|emb|CCD75148.1|	putative calcium-dependent activator protein for secretion [Schistosoma mansoni]	0
sha-miR-450_RF00708	MS3_03264	1527	MS3_03264.2	3837	13	-12.88	588	71.83	18.02	0	1.4	sp|Q6GLR7|CAPS1_XENLA	Calcium-dependent secretion activator 1 OS=Xenopus laevis GN=cadps PE=2 SV=1	0	gi|353228977|emb|CCD75148.1|	putative calcium-dependent activator protein for secretion [Schistosoma mansoni]	0
sha-miR-450_RF00708	MS3_10147	698	MS3_10147.2	567	10	-12.81	301	71.83	18.02	0	0	sp|Q9H9S4|CB39L_HUMAN	Calcium-binding protein 39-like OS=Homo sapiens GN=CAB39L PE=1 SV=3	4e-45	gi|353229414|emb|CCD75585.1|	hypothetical protein Smp_007170 [Schistosoma mansoni]	1e-75
sha-miR-450_RF00708	MS3_05669	1197	MS3_05669.1	1740	9	-12.77	304	71.83	18.02	0	0.11	sp|P35611|ADDA_HUMAN	Alpha-adducin OS=Homo sapiens GN=ADD1 PE=1 SV=2	1e-69	gi|353229758|emb|CCD75929.1|	adducin related protein [Schistosoma mansoni]	0
sha-miR-450_RF00708	MS3_05669	1197	MS3_05669.2	1524	9	-12.77	304	71.83	18.02	8.48	52.54	sp|P35611|ADDA_HUMAN	Alpha-adducin OS=Homo sapiens GN=ADD1 PE=1 SV=2	1e-69	gi|353229758|emb|CCD75929.1|	adducin related protein [Schistosoma mansoni]	0
sha-miR-450_RF00708	MS3_05669	1197	MS3_05669.3	1491	9	-12.77	304	71.83	18.02	7.78	53.16	sp|P35611|ADDA_HUMAN	Alpha-adducin OS=Homo sapiens GN=ADD1 PE=1 SV=2	1e-69	gi|353229758|emb|CCD75929.1|	adducin related protein [Schistosoma mansoni]	0
sha-miR-450_RF00708	MS3_05669	1197	MS3_05669.4	1779	9	-12.77	304	71.83	18.02	86.19	94	sp|P35611|ADDA_HUMAN	Alpha-adducin OS=Homo sapiens GN=ADD1 PE=1 SV=2	1e-69	gi|353229758|emb|CCD75929.1|	adducin related protein [Schistosoma mansoni]	0
sha-miR-450_RF00708	MS3_05669	1270	MS3_05669.5	1281	9	-12.77	304	71.83	18.02	3.02	55.15	sp|P35611|ADDA_HUMAN	Alpha-adducin OS=Homo sapiens GN=ADD1 PE=1 SV=2	1e-69	gi|353229758|emb|CCD75929.1|	adducin related protein [Schistosoma mansoni]	0
sha-miR-450_RF00708	MS3_01880	385	MS3_01880.1	327	8	-12.76	306	71.83	18.02	1.97	1.42				gi|353230869|emb|CCD77286.1|	unnamed protein product [Schistosoma mansoni]	2e-50
sha-miR-450_RF00708	MS3_01880	385	MS3_01880.3	330	8	-12.76	306	71.83	18.02	156.39	74.99				gi|353230869|emb|CCD77286.1|	unnamed protein product [Schistosoma mansoni]	2e-50
sha-miR-450_RF00708	MS3_06245	1455	MS3_06245.1	3507	11	-12.63	452	71.83	18.02	4.83	36.2	sp|Q91V14|S12A5_MOUSE	Solute carrier family 12 member 5 OS=Mus musculus GN=Slc12a5 PE=1 SV=2	0	gi|358339585|dbj|GAA47620.1|	solute carrier family 12 member 6 [Clonorchis sinensis]	0
sha-miR-450_RF00708	MS3_00187	2573	MS3_00187.1	1068	20	-12.57	453	71.83	18.02	11.24	98.79	sp|P30683|GNAO_LYMST	Guanine nucleotide-binding protein G(o) subunit alpha OS=Lymnaea stagnalis PE=2 SV=3	0	gi|358342891|dbj|GAA51605.1|	guanine nucleotide binding protein (G protein) alpha o polypeptide [Clonorchis sinensis]	0
sha-miR-450_RF00708	MS3_00140	1160	MS3_00140.2	2310	15	-12.47	469	71.83	18.02	29.2	51.02	sp|P16371|GROU_DROME	Protein groucho OS=Drosophila melanogaster GN=gro PE=1 SV=3	2e-131	gi|353231709|emb|CCD79064.1|	transducin-like enhancer protein 1 [Schistosoma mansoni]	0
sha-miR-450_RF00708	MS3_02059	2772	MS3_02059.1	4170	13	-12.42	750	71.83	18.02	4.51	83.29	sp|P49140|SKI_CHICK	Ski oncogene OS=Gallus gallus GN=SKI PE=1 SV=1	5e-16	gi|353231182|emb|CCD77600.1|	putative sno and ski oncogene family [Schistosoma mansoni]	0
sha-miR-450_RF00708	MS3_08351	1479	MS3_08351.1	3933	10	-12.35	439	71.83	18.02	0	0	sp|O35625|AXIN1_MOUSE	Axin-1 OS=Mus musculus GN=Axin1 PE=1 SV=3	2e-23	gi|350645421|emb|CCD59869.1|	axis inhibition protein, axin, putative [Schistosoma mansoni]	0
sha-miR-450_RF00708	MS3_08351	1479	MS3_08351.2	3885	10	-12.35	439	71.83	18.02	6.46	27.38	sp|O35625|AXIN1_MOUSE	Axin-1 OS=Mus musculus GN=Axin1 PE=1 SV=3	2e-23	gi|350645421|emb|CCD59869.1|	axis inhibition protein, axin, putative [Schistosoma mansoni]	0
sha-miR-450_RF00708	MS3_02051	778	MS3_02051.1	1632	9	-12.31	306	71.83	18.02	222.26	270.08	sp|Q5R684|UBQL1_PONAB	Ubiquilin-1 OS=Pongo abelii GN=UBQLN1 PE=2 SV=1	1e-53	gi|350644476|emb|CCD60789.1|	ubiquilin 1,2, putative [Schistosoma mansoni]	1e-154
sha-miR-450_RF00708	MS3_02051	778	MS3_02051.2	1272	9	-12.31	306	71.83	18.02	62.76	28.56	sp|Q5R684|UBQL1_PONAB	Ubiquilin-1 OS=Pongo abelii GN=UBQLN1 PE=2 SV=1	1e-53	gi|350644476|emb|CCD60789.1|	ubiquilin 1,2, putative [Schistosoma mansoni]	1e-154
sha-miR-450_RF00708	MS3_01112	629	MS3_01112.1	885	3	-12.23	310	71.83	18.02	24.36	55.37	sp|O95359|TACC2_HUMAN	Transforming acidic coiled-coil-containing protein 2 OS=Homo sapiens GN=TACC2 PE=1 SV=3	1e-29	gi|353232020|emb|CCD79375.1|	putative transforming acidic coiled-coil containing protein 1/2 [Schistosoma mansoni]	6e-54
sha-miR-450_RF00708	MS3_01559	1578	MS3_01559.1	1506	15	-12.19	431	71.83	18.02	33.23	123.73	sp|O08918|CCNG2_MOUSE	Cyclin-G2 OS=Mus musculus GN=Ccng2 PE=2 SV=3	9e-16	gi|360042922|emb|CCD78332.1|	putative cyclin G [Schistosoma mansoni]	0
sha-miR-450_RF00708	MS3_01444	1252	MS3_01444.1	1626	11	-12.17	428	71.83	18.02	3.13	0.84	sp|P34455|ACON_CAEEL	Probable aconitate hydratase, mitochondrial OS=Caenorhabditis elegans GN=aco-2 PE=1 SV=2	0	gi|358331810|dbj|GAA50566.1|	aconitate hydratase 1 [Clonorchis sinensis]	0
sha-miR-450_RF00708	MS3_01444	1252	MS3_01444.2	2370	11	-12.17	428	71.83	18.02	58.19	174.36	sp|P34455|ACON_CAEEL	Probable aconitate hydratase, mitochondrial OS=Caenorhabditis elegans GN=aco-2 PE=1 SV=2	0	gi|358331810|dbj|GAA50566.1|	aconitate hydratase 1 [Clonorchis sinensis]	0
sha-miR-450_RF00708	MS3_09086	1251	MS3_09086.1	849	10	-12.1	588	71.83	18.02	17.91	92.17	sp|Q9R062|GLYG_MOUSE	Glycogenin-1 OS=Mus musculus GN=Gyg1 PE=2 SV=3	4e-76	gi|353229440|emb|CCD75611.1|	glycogenin-related [Schistosoma mansoni]	1e-141
sha-miR-450_RF00708	MS3_09086	1251	MS3_09086.2	834	10	-12.1	588	71.83	18.02	48.11	211.24	sp|Q9R062|GLYG_MOUSE	Glycogenin-1 OS=Mus musculus GN=Gyg1 PE=2 SV=3	4e-76	gi|353229440|emb|CCD75611.1|	glycogenin-related [Schistosoma mansoni]	1e-141
sha-miR-450_RF00708	MS3_04862	1159	MS3_04862.1	6258	13	-12.08	301	71.83	18.02	0	5.83	sp|Q92793|CBP_HUMAN	CREB-binding protein OS=Homo sapiens GN=CREBBP PE=1 SV=3	0	gi|71980106|gb|AAZ57334.1|	CREB-binding protein [Schistosoma mansoni]	0
sha-miR-450_RF00708	MS3_04862	1159	MS3_04862.2	6276	13	-12.08	301	71.83	18.02	39.01	73.16	sp|Q92793|CBP_HUMAN	CREB-binding protein OS=Homo sapiens GN=CREBBP PE=1 SV=3	0	gi|71980106|gb|AAZ57334.1|	CREB-binding protein [Schistosoma mansoni]	0
sha-miR-450_RF00708	MS3_08306	1439	MS3_08306.1	6261	25	-12.08	444	71.83	18.02	0	0	sp|P26675|SOS_DROME	Protein son of sevenless OS=Drosophila melanogaster GN=Sos PE=1 SV=2	5e-31	gi|350644716|emb|CCD60594.1|	ras GTP exchange factor, son of sevenless,putative, partial [Schistosoma mansoni]	0
sha-miR-450_RF00708	MS3_08306	1439	MS3_08306.2	6336	25	-12.08	444	71.83	18.02	1.9	12.53	sp|P26675|SOS_DROME	Protein son of sevenless OS=Drosophila melanogaster GN=Sos PE=1 SV=2	5e-31	gi|350644716|emb|CCD60594.1|	ras GTP exchange factor, son of sevenless,putative, partial [Schistosoma mansoni]	0
sha-miR-450_RF00708	MS3_08306	1439	MS3_08306.3	6399	25	-12.08	444	71.83	18.02	2.72	1.98	sp|P26675|SOS_DROME	Protein son of sevenless OS=Drosophila melanogaster GN=Sos PE=1 SV=2	5e-31	gi|350644716|emb|CCD60594.1|	ras GTP exchange factor, son of sevenless,putative, partial [Schistosoma mansoni]	0
sha-miR-450_RF00708	MS3_07645	619	MS3_07645.2	3831	8	-12.06	301	71.83	18.02	8.55	61.41	sp|Q9VUC6|Y2138_DROME	Formin-like protein CG32138 OS=Drosophila melanogaster GN=CG32138 PE=1 SV=3	2e-37	gi|353231641|emb|CCD78996.1|	formin-like [Schistosoma mansoni]	0
sha-miR-450_RF00708	MS3_07645	619	MS3_07645.3	3069	8	-12.06	301	71.83	18.02	0	0.5	sp|Q9VUC6|Y2138_DROME	Formin-like protein CG32138 OS=Drosophila melanogaster GN=CG32138 PE=1 SV=3	2e-37	gi|353231641|emb|CCD78996.1|	formin-like [Schistosoma mansoni]	0
sha-miR-450_RF00708	MS3_07645	619	MS3_07645.5	3657	8	-12.06	301	71.83	18.02	0	0	sp|Q9VUC6|Y2138_DROME	Formin-like protein CG32138 OS=Drosophila melanogaster GN=CG32138 PE=1 SV=3	2e-37	gi|353231641|emb|CCD78996.1|	formin-like [Schistosoma mansoni]	0
sha-miR-450_RF00708	MS3_07645	619	MS3_07645.6	2814	8	-12.06	301	71.83	18.02	0	0	sp|Q9VUC6|Y2138_DROME	Formin-like protein CG32138 OS=Drosophila melanogaster GN=CG32138 PE=1 SV=3	2e-37	gi|353231641|emb|CCD78996.1|	formin-like [Schistosoma mansoni]	0
sha-miR-450_RF00708	MS3_10867	2149	MS3_10867.1	3705	14	-12.03	451	71.83	18.02	0.75	28.22				gi|360044068|emb|CCD81615.1|	hypothetical protein Smp_154010 [Schistosoma mansoni]	0
sha-miR-450_RF00708	MS3_06135	1738	MS3_06135.4	1575	19	-12.02	443	71.83	18.02	0	0	sp|Q6ZPF4|FMNL3_MOUSE	Formin-like protein 3 OS=Mus musculus GN=Fmnl3 PE=1 SV=2	2e-64	gi|350644241|emb|CCD61003.1|	formin-like [Schistosoma mansoni]	0
sha-miR-450_RF00708	MS3_04154	1216	MS3_04154.1	2880	15	-12.02	437	71.83	18.02	2.04	11.26	sp|P81274|GPSM2_HUMAN	G-protein-signaling modulator 2 OS=Homo sapiens GN=GPSM2 PE=1 SV=3	4e-108	gi|350645762|emb|CCD59524.1|	G-protein signalling modulator, putative [Schistosoma mansoni]	0
sha-miR-450_RF00708	MS3_04154	1683	MS3_04154.3	2682	15	-12.02	437	71.83	18.02	3.36	8.41	sp|P81274|GPSM2_HUMAN	G-protein-signaling modulator 2 OS=Homo sapiens GN=GPSM2 PE=1 SV=3	4e-108	gi|350645762|emb|CCD59524.1|	G-protein signalling modulator, putative [Schistosoma mansoni]	0
sha-miR-450_RF00708	MS3_05532	1296	MS3_05532.1	1137	16	-11.97	436	71.83	18.02	45.75	60.57	sp|O62830|PPM1B_BOVIN	Protein phosphatase 1B OS=Bos taurus GN=PPM1B PE=2 SV=2	3e-110	gi|353231028|emb|CCD77446.1|	putative protein phosphatase 2C [Schistosoma mansoni]	0
sha-miR-450_RF00708	MS3_08339	977	MS3_08339.1	4575	9	-11.95	313	71.83	18.02	5.92	196.68	sp|Q9UM47|NOTC3_HUMAN	Neurogenic locus notch homolog protein 3 OS=Homo sapiens GN=NOTCH3 PE=1 SV=2	1e-24	gi|360043542|emb|CCD78955.1|	cell polarity protein [Schistosoma mansoni]	0
sha-miR-450_RF00708	MS3_08339	977	MS3_08339.2	4581	9	-11.95	313	71.83	18.02	0	2.62	sp|Q9UM47|NOTC3_HUMAN	Neurogenic locus notch homolog protein 3 OS=Homo sapiens GN=NOTCH3 PE=1 SV=2	1e-24	gi|360043542|emb|CCD78955.1|	cell polarity protein [Schistosoma mansoni]	0
sha-miR-450_RF00708	MS3_08339	977	MS3_08339.3	4581	9	-11.95	313	71.83	18.02	0.01	279.4	sp|Q9UM47|NOTC3_HUMAN	Neurogenic locus notch homolog protein 3 OS=Homo sapiens GN=NOTCH3 PE=1 SV=2	1e-24	gi|360043542|emb|CCD78955.1|	cell polarity protein [Schistosoma mansoni]	0
sha-miR-450_RF00708	MS3_07054	630	MS3_07054.1	1797	7	-11.89	306	71.83	18.02	63.13	105.87	sp|Q9VN12|NCKXH_DROME	Probable sodium/potassium/calcium exchanger CG1090 OS=Drosophila melanogaster GN=CG1090 PE=2 SV=3	6e-48	gi|353230576|emb|CCD76993.1|	hypothetical protein Smp_170450 [Schistosoma mansoni]	0
sha-miR-450_RF00708	MS3_08364	1019	MS3_08364.1	4611	10	-11.85	305	71.83	18.02	15.15	47.75	sp|Q9VKY2|CAND1_DROME	Cullin-associated NEDD8-dissociated protein 1 OS=Drosophila melanogaster GN=Cand1 PE=2 SV=1	2e-102	gi|350644284|emb|CCD60971.1|	tip120, putative [Schistosoma mansoni]	0
sha-miR-450_RF00708	MS3_09825	730	MS3_09825.1	207	6	-11.82	467	71.83	18.02	0	0	sp|B1AUE5|PEX10_MOUSE	Peroxisome biogenesis factor 10 OS=Mus musculus GN=Pex10 PE=2 SV=1	8e-06	gi|353231189|emb|CCD77607.1|	hypothetical protein Smp_123040 [Schistosoma mansoni]	4e-36
sha-miR-450_RF00708	MS3_09825	730	MS3_09825.2	288	6	-11.82	467	71.83	18.02	76.43	40.85	sp|B1AUE5|PEX10_MOUSE	Peroxisome biogenesis factor 10 OS=Mus musculus GN=Pex10 PE=2 SV=1	8e-06	gi|353231189|emb|CCD77607.1|	hypothetical protein Smp_123040 [Schistosoma mansoni]	4e-36
sha-miR-450_RF00708	MS3_07229	880	MS3_07229.2	5352	24	-11.8	580	71.83	18.02	0	0	sp|Q5F371|SBNO1_CHICK	Protein strawberry notch homolog 1 OS=Gallus gallus GN=SBNO1 PE=2 SV=1	0	gi|350854221|emb|CAZ34419.2|	strawberry notch-related, partial [Schistosoma mansoni]	0
sha-miR-450_RF00708	MS3_07229	880	MS3_07229.3	3735	24	-11.8	580	71.83	18.02	9.64	30.46	sp|Q5F371|SBNO1_CHICK	Protein strawberry notch homolog 1 OS=Gallus gallus GN=SBNO1 PE=2 SV=1	0	gi|350854221|emb|CAZ34419.2|	strawberry notch-related, partial [Schistosoma mansoni]	0
sha-miR-450_RF00708	MS3_07229	880	MS3_07229.4	5328	24	-11.8	580	71.83	18.02	11.41	46.05	sp|Q5F371|SBNO1_CHICK	Protein strawberry notch homolog 1 OS=Gallus gallus GN=SBNO1 PE=2 SV=1	0	gi|350854221|emb|CAZ34419.2|	strawberry notch-related, partial [Schistosoma mansoni]	0
sha-miR-450_RF00708	MS3_10450	1463	MS3_10450.1	1575	12	-11.63	459	71.83	18.02	19.06	21.66	sp|Q5ZIY5|2ABD_CHICK	Serine/threonine-protein phosphatase 2A 55 kDa regulatory subunit B delta isoform OS=Gallus gallus GN=PPP2R2D PE=2 SV=1	4e-132	gi|238665920|emb|CAZ36597.1|	protein phosphatase pp2a regulatory subunit B,putative, partial [Schistosoma mansoni]	0
sha-miR-450_RF00708	MS3_10450	1463	MS3_10450.2	1431	12	-11.63	459	71.83	18.02	2.97	11.02	sp|Q5ZIY5|2ABD_CHICK	Serine/threonine-protein phosphatase 2A 55 kDa regulatory subunit B delta isoform OS=Gallus gallus GN=PPP2R2D PE=2 SV=1	4e-132	gi|238665920|emb|CAZ36597.1|	protein phosphatase pp2a regulatory subunit B,putative, partial [Schistosoma mansoni]	0
sha-miR-450_RF00708	MS3_06211	1076	MS3_06211.1	390	13	-11.54	430	71.83	18.02	51.15	106.98				gi|350644807|emb|CCD60473.1|	hypothetical protein Smp_133310 [Schistosoma mansoni]	2e-69
sha-miR-450_RF00708	MS3_00821	3803	MS3_00821.1	1830	27	-11.38	865	71.83	18.02	0	0	sp|P20651|PP2BB_RAT	Serine/threonine-protein phosphatase 2B catalytic subunit beta isoform OS=Rattus norvegicus GN=Ppp3cb PE=1 SV=1	0	gi|360043838|emb|CCD81384.1|	putative protein phosphatase-2b [Schistosoma mansoni]	0
sha-miR-450_RF00708	MS3_00821	3803	MS3_00821.2	1800	27	-11.38	865	71.83	18.02	7.2	47.23	sp|P20651|PP2BB_RAT	Serine/threonine-protein phosphatase 2B catalytic subunit beta isoform OS=Rattus norvegicus GN=Ppp3cb PE=1 SV=1	0	gi|360043838|emb|CCD81384.1|	putative protein phosphatase-2b [Schistosoma mansoni]	0
sha-miR-450_RF00708	MS3_08129	1281	MS3_08129.1	2502	9	-11.36	443	71.83	18.02	21.33	53.86				gi|353228987|emb|CCD75158.1|	hypothetical protein Smp_208090 [Schistosoma mansoni]	0
sha-miR-450_RF00708	MS3_08129	1281	MS3_08129.2	2028	9	-11.36	443	71.83	18.02	17.74	32.88				gi|353228987|emb|CCD75158.1|	hypothetical protein Smp_208090 [Schistosoma mansoni]	0
sha-miR-450_RF00708	MS3_02986	593	MS3_02986.2	5943	5	-11.34	307	71.83	18.02	0	2.46	sp|Q9ESK9|RBCC1_MOUSE	RB1-inducible coiled-coil protein 1 OS=Mus musculus GN=Rb1cc1 PE=1 SV=3	3e-07	gi|350644654|emb|CCD60618.1|	hypothetical protein Smp_164300, partial [Schistosoma mansoni]	0
sha-miR-450_RF00708	MS3_05700	776	MS3_05700.2	2559	9	-11.32	451	71.83	18.02	12.7	34.93	sp|Q32PI5|2AAA_BOVIN	Serine/threonine-protein phosphatase 2A 65 kDa regulatory subunit A alpha isoform OS=Bos taurus GN=PPP2R1A PE=1 SV=1	1e-84	gi|353232688|emb|CCD80043.1|	putative serine/threonine protein phosphatase 2a regulatory subunit A [Schistosoma mansoni]	0
sha-miR-450_RF00708	MS3_03336	546	MS3_03336.2	2943	9	-11.22	315	71.83	18.02	48.55	51.18	sp|B1WAP7|DVL3_XENTR	Segment polarity protein dishevelled homolog DVL-3 OS=Xenopus tropicalis GN=dvl3 PE=2 SV=1	2e-85	gi|663044895|gb|KER21155.1|	hypothetical protein T265_15158 [Opisthorchis viverrini]	0
sha-miR-450_RF00708	MS3_00555	1330	MS3_00555.1	1641	18	-11.14	591	71.83	18.02	8.25	25.12	sp|Q8QGV6|NLK2_XENLA	Serine/threonine-protein kinase NLK2 OS=Xenopus laevis GN=nlk.2 PE=1 SV=1	3e-110	gi|663044157|gb|KER20479.1|	hypothetical protein T265_10981 [Opisthorchis viverrini]	0
sha-miR-450_RF00708	MS3_04585	1539	MS3_04585.1	4221	11	-11.08	429	71.83	18.02	3.51	112.03	sp|Q12955|ANK3_HUMAN	Ankyrin-3 OS=Homo sapiens GN=ANK3 PE=1 SV=3	3e-148	gi|353232760|emb|CCD80115.1|	putative ankyrin 2,3/unc44 [Schistosoma mansoni]	0
sha-miR-450_RF00708	MS3_04585	1539	MS3_04585.2	3483	11	-11.08	429	71.83	18.02	7.5	73.08	sp|Q12955|ANK3_HUMAN	Ankyrin-3 OS=Homo sapiens GN=ANK3 PE=1 SV=3	3e-148	gi|353232760|emb|CCD80115.1|	putative ankyrin 2,3/unc44 [Schistosoma mansoni]	0
sha-miR-450_RF00708	MS3_02367	1825	MS3_02367.1	5337	22	-11	582	71.83	18.02	3.51	12.48	sp|Q8TEW0|PARD3_HUMAN	Partitioning defective 3 homolog OS=Homo sapiens GN=PARD3 PE=1 SV=2	3e-18	gi|350645602|emb|CCD59727.1|	cell polarity protein [Schistosoma mansoni]	0
sha-miR-450_RF00708	MS3_08062	947	MS3_08062.1	1797	6	-10.94	303	71.83	18.02	45.77	80.14	sp|A7Z035|EPN4_BOVIN	Clathrin interactor 1 OS=Bos taurus GN=CLINT1 PE=2 SV=1	4e-35	gi|350646454|emb|CCD58853.1|	epsin 4/enthoprotin, putative [Schistosoma mansoni]	5e-153
sha-miR-450_RF00708	MS3_08062	947	MS3_08062.2	1533	6	-10.94	303	71.83	18.02	8	12.56	sp|A7Z035|EPN4_BOVIN	Clathrin interactor 1 OS=Bos taurus GN=CLINT1 PE=2 SV=1	4e-35	gi|350646454|emb|CCD58853.1|	epsin 4/enthoprotin, putative [Schistosoma mansoni]	5e-153
sha-miR-450_RF00708	MS3_02305	1204	MS3_02305.1	762	21	-10.93	437	71.83	18.02	51.16	75.17	sp|Q17688|TXNDL_CAEEL	Thioredoxin domain-containing protein C06A6.5 OS=Caenorhabditis elegans GN=C06A6.5 PE=1 SV=2	2e-41	gi|257205740|emb|CAX82521.1|	Thioredoxin domain-containing protein 4 precursor [Schistosoma japonicum]	1e-122
sha-miR-450_RF00708	MS3_09963	1081	MS3_09963.1	3990	8	-10.77	745	71.83	18.02	18.07	74.66				gi|360044205|emb|CCD81752.1|	hypothetical protein Smp_174220 [Schistosoma mansoni]	0
sha-miR-450_RF00708	MS3_07087	1657	MS3_07087.1	3885	8	-10.76	448	71.83	18.02	8.97	71.17				gi|360045347|emb|CCD82895.1|	hypothetical protein Smp_032280 [Schistosoma mansoni]	0
sha-miR-450_RF00708	MS3_04642	2837	MS3_04642.2	726	15	-10.65	437	71.83	18.02	564.04	50.64	sp|P78417|GSTO1_HUMAN	Glutathione S-transferase omega-1 OS=Homo sapiens GN=GSTO1 PE=1 SV=2	7e-13	gi|350644297|emb|CCD60949.1|	glutathione-s-transferase omega,putative [Schistosoma mansoni]	4e-117
sha-miR-450_RF00708	MS3_03302	1337	MS3_03302.1	4116	10	-10.65	301	71.83	18.02	0	0	sp|Q9VXY2|MADD_DROME	MAP kinase-activating death domain protein OS=Drosophila melanogaster GN=rab3-GEF PE=2 SV=1	2e-61	gi|353232545|emb|CCD79900.1|	putative map-kinase activating death domain protein [Schistosoma mansoni]	0
sha-miR-450_RF00708	MS3_03302	1337	MS3_03302.2	4332	10	-10.65	301	71.83	18.02	0.2	0.39	sp|Q9VXY2|MADD_DROME	MAP kinase-activating death domain protein OS=Drosophila melanogaster GN=rab3-GEF PE=2 SV=1	2e-61	gi|353232545|emb|CCD79900.1|	putative map-kinase activating death domain protein [Schistosoma mansoni]	0
sha-miR-450_RF00708	MS3_02134	392	MS3_02134.1	4605	3	-10.6	310	71.83	18.02	2.1	32.33				gi|353230838|emb|CCD77255.1|	putative rac guanyl-nucleotide exchange factor [Schistosoma mansoni]	0
sha-miR-450_RF00708	MS3_02134	392	MS3_02134.2	4644	3	-10.6	310	71.83	18.02	0	0				gi|353230838|emb|CCD77255.1|	putative rac guanyl-nucleotide exchange factor [Schistosoma mansoni]	0
sha-miR-450_RF00708	MS3_02134	392	MS3_02134.3	4665	3	-10.6	310	71.83	18.02	0.43	0				gi|353230838|emb|CCD77255.1|	putative rac guanyl-nucleotide exchange factor [Schistosoma mansoni]	0
sha-miR-450_RF00708	MS3_08832	702	MS3_08832.2	1425	6	-10.43	437	71.83	18.02	56.96	104.2	sp|Q8R4A1|ERO1A_RAT	ERO1-like protein alpha OS=Rattus norvegicus GN=Ero1l PE=1 SV=1	3e-107	gi|226486624|emb|CAX74389.1|	hypothetical protein [Schistosoma japonicum]	0
sha-miR-450_RF00708	MS3_10769	2115	MS3_10769.4	1251	10	-10.25	443	71.83	18.02	0.28	3.01	sp|Q9P281|BAHC1_HUMAN	BAH and coiled-coil domain-containing protein 1 OS=Homo sapiens GN=BAHCC1 PE=2 SV=3	3e-13	gi|350644520|emb|CCD60755.1|	serine-rich repeat protein , putative, partial [Schistosoma mansoni]	1e-85
sha-miR-450_RF00708	MS3_06728	187	MS3_06728.1	2844	2	-10.24	312	71.83	18.02	9.85	16.65				gi|360044064|emb|CCD81611.1|	hypothetical protein Smp_154030 [Schistosoma mansoni]	4e-120
sha-miR-450_RF00708	MS3_06728	187	MS3_06728.2	2841	2	-10.24	312	71.83	18.02	0	0				gi|360044064|emb|CCD81611.1|	hypothetical protein Smp_154030 [Schistosoma mansoni]	4e-120
sha-miR-450_RF00708	MS3_06728	187	MS3_06728.3	2151	2	-10.24	312	71.83	18.02	11.75	23.95				gi|360044064|emb|CCD81611.1|	hypothetical protein Smp_154030 [Schistosoma mansoni]	4e-120
sha-miR-450_RF00708	MS3_10769	1018	MS3_10769.2	1839	7	-10.2	443	71.83	18.02	2.42	31.91	sp|Q9P281|BAHC1_HUMAN	BAH and coiled-coil domain-containing protein 1 OS=Homo sapiens GN=BAHCC1 PE=2 SV=3	3e-13	gi|350644520|emb|CCD60755.1|	serine-rich repeat protein , putative, partial [Schistosoma mansoni]	1e-85
sha-miR-450_RF00708	MS3_10769	1018	MS3_10769.3	1908	7	-10.2	443	71.83	18.02	0	1.9	sp|Q9P281|BAHC1_HUMAN	BAH and coiled-coil domain-containing protein 1 OS=Homo sapiens GN=BAHCC1 PE=2 SV=3	3e-13	gi|350644520|emb|CCD60755.1|	serine-rich repeat protein , putative, partial [Schistosoma mansoni]	1e-85
sha-miR-450_RF00708	MS3_02718	1870	MS3_02718.1	270	16	-10.09	436	71.83	18.02	0	0	sp|P62257|UBE2H_MOUSE	Ubiquitin-conjugating enzyme E2 H OS=Mus musculus GN=Ube2h PE=2 SV=1	1e-28	gi|226481303|emb|CAX73549.1|	ubiquitin-conjugating enzyme E2H [Schistosoma japonicum]	1e-30
sha-miR-450_RF00708	MS3_02718	1870	MS3_02718.2	561	16	-10.09	436	71.83	18.02	146.57	176.05	sp|P62257|UBE2H_MOUSE	Ubiquitin-conjugating enzyme E2 H OS=Mus musculus GN=Ube2h PE=2 SV=1	1e-28	gi|226481303|emb|CAX73549.1|	ubiquitin-conjugating enzyme E2H [Schistosoma japonicum]	1e-30
sha-miR-450_RF00708	MS3_02718	1870	MS3_02718.3	360	16	-10.09	436	71.83	18.02	0	0	sp|P62257|UBE2H_MOUSE	Ubiquitin-conjugating enzyme E2 H OS=Mus musculus GN=Ube2h PE=2 SV=1	1e-28	gi|226481303|emb|CAX73549.1|	ubiquitin-conjugating enzyme E2H [Schistosoma japonicum]	1e-30
sha-miR-450_RF00708	MS3_07384	1054	MS3_07384.1	1050	17	-10.04	571	71.83	18.02	9.02	203.82	sp|P81900|KAPR2_DROME	cAMP-dependent protein kinase type II regulatory subunit OS=Drosophila melanogaster GN=Pka-R2 PE=1 SV=2	5e-93	gi|353232462|emb|CCD79817.1|	putative camp-dependent protein kinase type II regulatory subunit [Schistosoma mansoni]	8e-146
sha-miR-981	MS3_01070	1286	MS3_01070.2	1809	5	-12.56	304	66.56	0.74	51.51	56.67	sp|Q3TX08|TRM1_MOUSE	tRNA (guanine(26)-N(2))-dimethyltransferase OS=Mus musculus GN=Trmt1 PE=1 SV=2	1e-94	gi|350646093|emb|CCD59239.1|	n2,n2-dimethylguanosine tRNA methyltranserase related [Schistosoma mansoni]	0
sha-miR-981	MS3_05774	857	MS3_05774.1	1404	17	-12.14	597	66.56	0.74	0	0	sp|Q5VVW2|GARL3_HUMAN	GTPase-activating Rap/Ran-GAP domain-like protein 3 OS=Homo sapiens GN=GARNL3 PE=2 SV=2	5e-70	gi|353230899|emb|CCD77316.1|	putative rap gtpase-activating protein [Schistosoma mansoni]	0
sha-miR-981	MS3_05774	857	MS3_05774.2	1485	17	-12.14	597	66.56	0.74	1.16	3.08	sp|Q5VVW2|GARL3_HUMAN	GTPase-activating Rap/Ran-GAP domain-like protein 3 OS=Homo sapiens GN=GARNL3 PE=2 SV=2	5e-70	gi|353230899|emb|CCD77316.1|	putative rap gtpase-activating protein [Schistosoma mansoni]	0
sha-miR-981	MS3_05774	857	MS3_05774.3	1941	17	-12.14	597	66.56	0.74	0.77	4.42	sp|Q5VVW2|GARL3_HUMAN	GTPase-activating Rap/Ran-GAP domain-like protein 3 OS=Homo sapiens GN=GARNL3 PE=2 SV=2	5e-70	gi|353230899|emb|CCD77316.1|	putative rap gtpase-activating protein [Schistosoma mansoni]	0
sha-miR-981	MS3_07937	2072	MS3_07937.1	2193	10	-11.21	327	66.56	0.74	0.01	0.82	sp|Q9D2N4|DTNA_MOUSE	Dystrobrevin alpha OS=Mus musculus GN=Dtna PE=1 SV=2	9e-58	gi|360044539|emb|CCD82087.1|	putative dystrobrevin [Schistosoma mansoni]	0
sha-miR-new_44	MS3_05841	4445	MS3_05841.1	2166	17	-15.94	302	56.99	21.18	43.59	36.01	sp|Q6NZ22|MET14_DANRE	Methyltransferase-like protein 14 OS=Danio rerio GN=mettl14 PE=2 SV=1	2e-127	gi|353233042|emb|CCD80397.1|	hypothetical protein Smp_172190.2 [Schistosoma mansoni]	0
sha-miR-new_44	MS3_09211	1293	MS3_09211.3	2550	7	-13.61	438	56.99	21.18	6.53	14.85	sp|Q06190|P2R3A_HUMAN	Serine/threonine-protein phosphatase 2A regulatory subunit B'' subunit alpha OS=Homo sapiens GN=PPP2R3A PE=1 SV=1	4e-130	gi|353231325|emb|CCD77743.1|	phosphatase 2a regulatory subunit-related [Schistosoma mansoni]	0
sha-miR-new_44	MS3_09211	1293	MS3_09211.5	2991	7	-13.61	438	56.99	21.18	3.31	64.45	sp|Q06190|P2R3A_HUMAN	Serine/threonine-protein phosphatase 2A regulatory subunit B'' subunit alpha OS=Homo sapiens GN=PPP2R3A PE=1 SV=1	4e-130	gi|353231325|emb|CCD77743.1|	phosphatase 2a regulatory subunit-related [Schistosoma mansoni]	0
sha-miR-new_44	MS3_09211	1319	MS3_09211.7	2646	7	-13.61	438	56.99	21.18	2.5	11.17	sp|Q06190|P2R3A_HUMAN	Serine/threonine-protein phosphatase 2A regulatory subunit B'' subunit alpha OS=Homo sapiens GN=PPP2R3A PE=1 SV=1	4e-130	gi|353231325|emb|CCD77743.1|	phosphatase 2a regulatory subunit-related [Schistosoma mansoni]	0
sha-miR-new_44	MS3_10507	2912	MS3_10507.1	2424	9	-13.18	303	56.99	21.18	0	0				gi|238665020|emb|CAZ35805.1|	hypothetical protein Smp_168040 [Schistosoma mansoni]	0
sha-miR-new_44	MS3_10507	2739	MS3_10507.2	2688	9	-13.18	303	56.99	21.18	28.9	75.46				gi|238665020|emb|CAZ35805.1|	hypothetical protein Smp_168040 [Schistosoma mansoni]	0
sha-miR-new_44	MS3_10507	2739	MS3_10507.3	2583	9	-13.18	303	56.99	21.18	7.37	18.13				gi|238665020|emb|CAZ35805.1|	hypothetical protein Smp_168040 [Schistosoma mansoni]	0
sha-miR-new_50	MS3_03546	1498	MS3_03546.6	2241	8	-18.26	473	49.8	5.39	30.62	15.72	sp|Q27450|CYP1_BRUMA	Peptidyl-prolyl cis-trans isomerase 1 OS=Brugia malayi GN=CYP-1 PE=1 SV=1	5e-62	gi|353231936|emb|CCD79291.1|	putative cyclophilin-like protein [Schistosoma mansoni]	0
sha-miR-new_50	MS3_03546	1499	MS3_03546.1	2211	9	-18.01	473	49.8	5.39	27.35	94.85	sp|Q27450|CYP1_BRUMA	Peptidyl-prolyl cis-trans isomerase 1 OS=Brugia malayi GN=CYP-1 PE=1 SV=1	5e-62	gi|353231936|emb|CCD79291.1|	putative cyclophilin-like protein [Schistosoma mansoni]	0
sha-miR-new_50	MS3_09328	794	MS3_09328.2	1386	3	-11.85	310	49.8	5.39	19.68	46.01				gi|360045422|emb|CCD82970.1|	hypothetical protein Smp_178230 [Schistosoma mansoni]	0
sha-miR-new_53	MS3_09231	1202	MS3_09231.1	1131	3	-16.13	308	48.37	7.43	215.3	226.07	sp|Q5GIS3|GBB_PINFU	Guanine nucleotide-binding protein subunit beta OS=Pinctada fucata PE=1 SV=1	4e-107	gi|360044521|emb|CCD82069.1|	putative guanine nucleotide-binding protein beta 1, 4 (G protein beta1, 4) [Schistosoma mansoni]	0
sha-miR-new_53	MS3_10351	1456	MS3_10351.2	414	5	-12.79	317	48.37	7.43	24.32	43.9				gi|353229483|emb|CCD75654.1|	hypothetical protein Smp_152870 [Schistosoma mansoni]	4e-44
sha-miR-7b	MS3_05034	1763	MS3_05034.1	738	6	-16.09	303	38.79	24.52	622.97	361.04	sp|P82013|VDAC2_MELGA	Voltage-dependent anion-selective channel protein 2 OS=Meleagris gallopavo GN=VDAC2 PE=1 SV=1	2e-24	gi|350644141|emb|CCD61081.1|	voltage-dependent anion-selective channel,putative [Schistosoma mansoni]	6e-122
sha-miR-7b	MS3_06595	2081	MS3_06595.2	465	7	-14.84	454	38.79	24.52	0.42	10.44				gi|358341156|dbj|GAA48903.1|	protein quaking, partial [Clonorchis sinensis]	4e-13
sha-miR-7b	MS3_03302	1337	MS3_03302.1	4116	3	-13.64	308	38.79	24.52	0	0	sp|Q9VXY2|MADD_DROME	MAP kinase-activating death domain protein OS=Drosophila melanogaster GN=rab3-GEF PE=2 SV=1	2e-61	gi|353232545|emb|CCD79900.1|	putative map-kinase activating death domain protein [Schistosoma mansoni]	0
sha-miR-7b	MS3_03302	1337	MS3_03302.2	4332	3	-13.64	308	38.79	24.52	0.2	0.39	sp|Q9VXY2|MADD_DROME	MAP kinase-activating death domain protein OS=Drosophila melanogaster GN=rab3-GEF PE=2 SV=1	2e-61	gi|353232545|emb|CCD79900.1|	putative map-kinase activating death domain protein [Schistosoma mansoni]	0
sha-miR-7b	MS3_01324	651	MS3_01324.1	1890	2	-12.97	306	38.79	24.52	109.71	170.1	sp|Q9R1K5|FZR_MOUSE	Fizzy-related protein homolog OS=Mus musculus GN=Fzr1 PE=1 SV=1	2e-83	gi|360044725|emb|CCD82273.1|	cell division cycle 20 (fizzy)-related [Schistosoma mansoni]	0
sha-miR-7b	MS3_00658	1762	MS3_00658.1	2031	6	-12.81	305	38.79	24.52	0	0	sp|Q2PFW9|NOVA1_MACFA	RNA-binding protein Nova-1 OS=Macaca fascicularis GN=NOVA1 PE=2 SV=1	8e-50	gi|353231011|emb|CCD77429.1|	rna-binding protein related [Schistosoma mansoni]	0
sha-miR-7b	MS3_00658	1762	MS3_00658.2	1998	6	-12.81	305	38.79	24.52	43.83	110.64	sp|Q2PFW9|NOVA1_MACFA	RNA-binding protein Nova-1 OS=Macaca fascicularis GN=NOVA1 PE=2 SV=1	8e-50	gi|353231011|emb|CCD77429.1|	rna-binding protein related [Schistosoma mansoni]	0
sha-miR-7b	MS3_07234	986	MS3_07234.1	2541	4	-12.64	317	38.79	24.52	5.67	16.36	sp|Q8BTK5|SMYD4_MOUSE	SET and MYND domain-containing protein 4 OS=Mus musculus GN=Smyd4 PE=2 SV=2	9e-16	gi|350645320|emb|CCD59943.1|	hypothetical protein Smp_000700 [Schistosoma mansoni]	0
sha-miR-7b	MS3_08417	810	MS3_08417.1	1068	5	-12.61	312	38.79	24.52	26.6	84.57	sp|Q9UJU3|ZN112_HUMAN	Zinc finger protein 112 OS=Homo sapiens GN=ZNF112 PE=2 SV=2	4e-19	gi|360044238|emb|CCD81785.1|	putative zinc finger protein [Schistosoma mansoni]	7e-150
sha-miR-7b	MS3_00821	3803	MS3_00821.1	1830	17	-12.18	439	38.79	24.52	0	0	sp|P20651|PP2BB_RAT	Serine/threonine-protein phosphatase 2B catalytic subunit beta isoform OS=Rattus norvegicus GN=Ppp3cb PE=1 SV=1	0	gi|360043838|emb|CCD81384.1|	putative protein phosphatase-2b [Schistosoma mansoni]	0
sha-miR-7b	MS3_00821	3803	MS3_00821.2	1800	17	-12.18	439	38.79	24.52	7.2	47.23	sp|P20651|PP2BB_RAT	Serine/threonine-protein phosphatase 2B catalytic subunit beta isoform OS=Rattus norvegicus GN=Ppp3cb PE=1 SV=1	0	gi|360043838|emb|CCD81384.1|	putative protein phosphatase-2b [Schistosoma mansoni]	0
sha-miR-7b	MS3_05841	4445	MS3_05841.1	2166	25	-11.55	310	38.79	24.52	43.59	36.01	sp|Q6NZ22|MET14_DANRE	Methyltransferase-like protein 14 OS=Danio rerio GN=mettl14 PE=2 SV=1	2e-127	gi|353233042|emb|CCD80397.1|	hypothetical protein Smp_172190.2 [Schistosoma mansoni]	0
sha-miR-new_45	MS3_07265	1768	MS3_07265.2	1953	6	-15.66	314	21.55	45.88	7.8	20.98				gi|353232832|emb|CCD80188.1|	hypothetical protein Smp_143980 [Schistosoma mansoni]	1e-137
sha-miR-new_45	MS3_05364	1783	MS3_05364.2	6108	14	-14	582	21.55	45.88	1.7	21.84	sp|Q9XVN3|IASPP_CAEEL	Apoptotic enhancer 1 protein OS=Caenorhabditis elegans GN=ape-1 PE=1 SV=1	1e-41	gi|350646423|emb|CCD58920.1|	apoptosis stimulating of P53, putative [Schistosoma mansoni]	0
sha-miR-new_45	MS3_05362	2459	MS3_05362.2	3462	17	-12.29	437	21.55	45.88	2.82	15.5	sp|O08679|MARK2_RAT	Serine/threonine-protein kinase MARK2 OS=Rattus norvegicus GN=Mark2 PE=1 SV=1	2e-160	gi|350646418|emb|CCD58915.1|	serine/threonine kinase [Schistosoma mansoni]	0
sha-miR-new_45	MS3_05362	2459	MS3_05362.3	3555	17	-12.29	437	21.55	45.88	23.97	74.81	sp|O08679|MARK2_RAT	Serine/threonine-protein kinase MARK2 OS=Rattus norvegicus GN=Mark2 PE=1 SV=1	2e-160	gi|350646418|emb|CCD58915.1|	serine/threonine kinase [Schistosoma mansoni]	0
sha-miR-new_45	MS3_05362	2459	MS3_05362.5	3429	17	-12.29	437	21.55	45.88	0	0	sp|O08679|MARK2_RAT	Serine/threonine-protein kinase MARK2 OS=Rattus norvegicus GN=Mark2 PE=1 SV=1	2e-160	gi|350646418|emb|CCD58915.1|	serine/threonine kinase [Schistosoma mansoni]	0
sha-miR-new_45	MS3_02545	1273	MS3_02545.1	1569	8	-11.74	444	21.55	45.88	121.58	486.38	sp|P27674|GTR1_BOVIN	Solute carrier family 2, facilitated glucose transporter member 1 OS=Bos taurus GN=SLC2A1 PE=2 SV=1	6e-58	gi|407041|gb|AAA19731.1|	glucose transport protein [Schistosoma mansoni]	0
sha-miR-new_45	MS3_08116	1518	MS3_08116.1	849	7	-11.59	470	21.55	45.88	34.3	18.46	sp|P39098|MA1A2_MOUSE	Mannosyl-oligosaccharide 1,2-alpha-mannosidase IB OS=Mus musculus GN=Man1a2 PE=2 SV=1	1e-46	gi|360044749|emb|CCD82297.1|	putative mannosyl-oligosaccharide alpha-1,2-mannosidase [Schistosoma mansoni]	8e-109
sha-miR-new_45	MS3_09190	760	MS3_09190.1	513	7	-11.5	453	21.55	45.88	50.13	61.78	sp|Q6F596|GGPPS_RAT	Geranylgeranyl pyrophosphate synthase OS=Rattus norvegicus GN=Ggps1 PE=2 SV=1	1e-27	gi|360043723|emb|CCD81269.1|	putative geranylgeranyl pyrophosphate synthase [Schistosoma mansoni]	1e-88
sha-miR-new_45	MS3_04901	1047	MS3_04901.2	2088	6	-11.09	438	21.55	45.88	5.58	61.33	sp|Q5PQP1|RBMS1_RAT	RNA-binding motif, single-stranded-interacting protein 1 OS=Rattus norvegicus GN=Rbms1 PE=2 SV=1	1e-17	gi|360042666|emb|CCD78076.1|	putative single-stranded DNA-binding protein mssp-1 [Schistosoma mansoni]	5e-158
sha-miR-new_45	MS3_01335	1561	MS3_01335.3	4500	9	-11.03	449	21.55	45.88	0	0.34	sp|P21613|KINH_DORPE	Kinesin heavy chain OS=Doryteuthis pealeii PE=2 SV=1	0	gi|358253269|dbj|GAA52736.1|	kinesin family member 5 [Clonorchis sinensis]	0
sha-miR-new_45	MS3_01335	1561	MS3_01335.4	3951	9	-11.03	449	21.55	45.88	0	0	sp|P21613|KINH_DORPE	Kinesin heavy chain OS=Doryteuthis pealeii PE=2 SV=1	0	gi|358253269|dbj|GAA52736.1|	kinesin family member 5 [Clonorchis sinensis]	0
sha-miR-new_45	MS3_01335	1561	MS3_01335.5	3885	9	-11.03	449	21.55	45.88	5.74	38.38	sp|P21613|KINH_DORPE	Kinesin heavy chain OS=Doryteuthis pealeii PE=2 SV=1	0	gi|358253269|dbj|GAA52736.1|	kinesin family member 5 [Clonorchis sinensis]	0
sha-miR-new_45	MS3_01335	1561	MS3_01335.6	3990	9	-11.03	449	21.55	45.88	15.09	106.18	sp|P21613|KINH_DORPE	Kinesin heavy chain OS=Doryteuthis pealeii PE=2 SV=1	0	gi|358253269|dbj|GAA52736.1|	kinesin family member 5 [Clonorchis sinensis]	0
sha-miR-new_45	MS3_05574	696	MS3_05574.2	6990	3	-10.49	304	21.55	45.88	14.1	67.77	sp|Q9JHU4|DYHC1_MOUSE	Cytoplasmic dynein 1 heavy chain 1 OS=Mus musculus GN=Dync1h1 PE=1 SV=2	0	gi|353231295|emb|CCD77713.1|	hypothetical protein Smp_157410 [Schistosoma mansoni]	0
sha-miR-new_49	MS3_09816	276	MS3_09816.1	2502	3	-15.42	309	19.16	26.19	2.77	10.26	sp|Q8BGC3|MOT12_MOUSE	Monocarboxylate transporter 12 OS=Mus musculus GN=Slc16a12 PE=2 SV=1	6e-35	gi|360043849|emb|CCD81395.1|	putative monocarboxylate transporter [Schistosoma mansoni]	0
sha-miR-new_49	MS3_06869	1735	MS3_06869.2	4122	10	-13.02	436	19.16	26.19	0	0	sp|O43312|MTSS1_HUMAN	Metastasis suppressor protein 1 OS=Homo sapiens GN=MTSS1 PE=1 SV=2	4e-38	gi|360045242|emb|CCD82790.1|	actin bundling/missing in metastasis-related [Schistosoma mansoni]	0
sha-miR-new_49	MS3_06869	1735	MS3_06869.3	3423	10	-13.02	436	19.16	26.19	0	15.28	sp|O43312|MTSS1_HUMAN	Metastasis suppressor protein 1 OS=Homo sapiens GN=MTSS1 PE=1 SV=2	4e-38	gi|360045242|emb|CCD82790.1|	actin bundling/missing in metastasis-related [Schistosoma mansoni]	0
sha-miR-new_49	MS3_06869	1735	MS3_06869.4	4146	10	-13.02	436	19.16	26.19	6.58	6.73	sp|O43312|MTSS1_HUMAN	Metastasis suppressor protein 1 OS=Homo sapiens GN=MTSS1 PE=1 SV=2	4e-38	gi|360045242|emb|CCD82790.1|	actin bundling/missing in metastasis-related [Schistosoma mansoni]	0
sha-miR-new_49	MS3_06869	1735	MS3_06869.5	4158	10	-13.02	436	19.16	26.19	0	2.49	sp|O43312|MTSS1_HUMAN	Metastasis suppressor protein 1 OS=Homo sapiens GN=MTSS1 PE=1 SV=2	4e-38	gi|360045242|emb|CCD82790.1|	actin bundling/missing in metastasis-related [Schistosoma mansoni]	0
sha-miR-new_49	MS3_06869	1735	MS3_06869.6	3411	10	-13.02	436	19.16	26.19	7.06	51.54	sp|O43312|MTSS1_HUMAN	Metastasis suppressor protein 1 OS=Homo sapiens GN=MTSS1 PE=1 SV=2	4e-38	gi|360045242|emb|CCD82790.1|	actin bundling/missing in metastasis-related [Schistosoma mansoni]	0
sha-miR-new_49	MS3_06869	1735	MS3_06869.7	3900	10	-13.02	436	19.16	26.19	0	0	sp|O43312|MTSS1_HUMAN	Metastasis suppressor protein 1 OS=Homo sapiens GN=MTSS1 PE=1 SV=2	4e-38	gi|360045242|emb|CCD82790.1|	actin bundling/missing in metastasis-related [Schistosoma mansoni]	0
sha-miR-new_49	MS3_06869	1735	MS3_06869.8	2994	10	-13.02	436	19.16	26.19	0	0	sp|O43312|MTSS1_HUMAN	Metastasis suppressor protein 1 OS=Homo sapiens GN=MTSS1 PE=1 SV=2	4e-38	gi|360045242|emb|CCD82790.1|	actin bundling/missing in metastasis-related [Schistosoma mansoni]	0
sha-miR-new_36	MS3_04608	1200	MS3_04608.1	633	6	-24.49	306	15.8	48.11	15	24.1				gi|350644263|emb|CCD60992.1|	hypothetical protein Smp_165200 [Schistosoma mansoni]	6e-60
sha-miR-new_36	MS3_05295	619	MS3_05295.1	3258	5	-20.17	302	15.8	48.11	7.43	32.59	sp|Q9UDT6|CLIP2_HUMAN	CAP-Gly domain-containing linker protein 2 OS=Homo sapiens GN=CLIP2 PE=1 SV=1	6e-57	gi|353232085|emb|CCD79440.1|	putative cyln2 (cytoplasmic linker protein-115) (clip-115) [Schistosoma mansoni]	0
sha-miR-new_36	MS3_02464	2856	MS3_02464.3	3048	17	-19.44	428	15.8	48.11	10.17	10.05	sp|Q03042|KGP1_DROME	cGMP-dependent protein kinase, isozyme 1 OS=Drosophila melanogaster GN=Pkg21D PE=1 SV=2	0	gi|315466301|emb|CBY83900.1|	cGMP-dependent protein kinase 1 [Schistosoma mansoni]	0
sha-miR-new_36	MS3_10379	1248	MS3_10379.1	4077	8	-17.96	446	15.8	48.11	0	0	sp|Q8MKF0|L2GL1_BOVIN	Lethal(2) giant larvae protein homolog 1 OS=Bos taurus GN=LLGL1 PE=2 SV=1	1e-52	gi|544584050|gb|AGW24287.1|	lethal giant larvae protein [Schistosoma japonicum]	0
sha-miR-new_36	MS3_10379	1292	MS3_10379.2	3984	8	-17.96	446	15.8	48.11	70.23	339.15	sp|Q8MKF0|L2GL1_BOVIN	Lethal(2) giant larvae protein homolog 1 OS=Bos taurus GN=LLGL1 PE=2 SV=1	1e-52	gi|544584050|gb|AGW24287.1|	lethal giant larvae protein [Schistosoma japonicum]	0
sha-miR-new_36	MS3_10379	1292	MS3_10379.3	3720	8	-17.96	446	15.8	48.11	0	0	sp|Q8MKF0|L2GL1_BOVIN	Lethal(2) giant larvae protein homolog 1 OS=Bos taurus GN=LLGL1 PE=2 SV=1	1e-52	gi|544584050|gb|AGW24287.1|	lethal giant larvae protein [Schistosoma japonicum]	0
sha-miR-new_36	MS3_06940	1101	MS3_06940.1	1473	5	-16.75	315	15.8	48.11	0	0	sp|A7MBJ2|SENP7_BOVIN	Sentrin-specific protease 7 OS=Bos taurus GN=SENP7 PE=2 SV=1	8e-33	gi|226477890|emb|CAX72652.1|	putative SUMO-1 specific protease 2 [Schistosoma japonicum]	0
sha-miR-new_36	MS3_06940	1032	MS3_06940.2	1404	5	-16.75	315	15.8	48.11	0.78	2.18	sp|A7MBJ2|SENP7_BOVIN	Sentrin-specific protease 7 OS=Bos taurus GN=SENP7 PE=2 SV=1	8e-33	gi|226477890|emb|CAX72652.1|	putative SUMO-1 specific protease 2 [Schistosoma japonicum]	0
sha-miR-new_36	MS3_06940	1101	MS3_06940.4	1236	5	-16.75	315	15.8	48.11	0	0	sp|A7MBJ2|SENP7_BOVIN	Sentrin-specific protease 7 OS=Bos taurus GN=SENP7 PE=2 SV=1	8e-33	gi|226477890|emb|CAX72652.1|	putative SUMO-1 specific protease 2 [Schistosoma japonicum]	0
sha-miR-new_36	MS3_06940	417	MS3_06940.3	2124	3	-16.7	315	15.8	48.11	27.31	59.17	sp|A7MBJ2|SENP7_BOVIN	Sentrin-specific protease 7 OS=Bos taurus GN=SENP7 PE=2 SV=1	8e-33	gi|226477890|emb|CAX72652.1|	putative SUMO-1 specific protease 2 [Schistosoma japonicum]	0
sha-miR-new_36	MS3_06940	417	MS3_06940.6	1845	3	-16.7	315	15.8	48.11	1.67	0	sp|A7MBJ2|SENP7_BOVIN	Sentrin-specific protease 7 OS=Bos taurus GN=SENP7 PE=2 SV=1	8e-33	gi|226477890|emb|CAX72652.1|	putative SUMO-1 specific protease 2 [Schistosoma japonicum]	0
sha-miR-new_36	MS3_06940	417	MS3_06940.7	1665	3	-16.7	315	15.8	48.11	0	2.3	sp|A7MBJ2|SENP7_BOVIN	Sentrin-specific protease 7 OS=Bos taurus GN=SENP7 PE=2 SV=1	8e-33	gi|226477890|emb|CAX72652.1|	putative SUMO-1 specific protease 2 [Schistosoma japonicum]	0
sha-miR-new_36	MS3_02394	1355	MS3_02394.1	1122	76	-16.33	433	15.8	48.11	0	0.88	sp|Q28653|2A5D_RABIT	Serine/threonine-protein phosphatase 2A 56 kDa regulatory subunit delta isoform OS=Oryctolagus cuniculus GN=PPP2R5D PE=2 SV=1	0	gi|350646601|emb|CCD58721.1|	protein phosphatase 2A regulatory subunit,putative [Schistosoma mansoni]	0
sha-miR-new_36	MS3_02394	1355	MS3_02394.2	1878	76	-16.33	433	15.8	48.11	14.57	21.27	sp|Q28653|2A5D_RABIT	Serine/threonine-protein phosphatase 2A 56 kDa regulatory subunit delta isoform OS=Oryctolagus cuniculus GN=PPP2R5D PE=2 SV=1	0	gi|350646601|emb|CCD58721.1|	protein phosphatase 2A regulatory subunit,putative [Schistosoma mansoni]	0
sha-miR-new_36	MS3_09117	3690	MS3_09117.3	285	12	-15.96	456	15.8	48.11	289.06	115.8	sp|P25867|UBCD1_DROME	Ubiquitin-conjugating enzyme E2-17 kDa OS=Drosophila melanogaster GN=eff PE=2 SV=1	2e-29	gi|350644836|emb|CCD60467.1|	ubiquitin conjugating enzyme E2, putative [Schistosoma mansoni]	2e-39
sha-miR-new_36	MS3_06318	1256	MS3_06318.1	2136	8	-15.82	454	15.8	48.11	0.66	7.97	sp|Q4U4S6|XIRP2_MOUSE	Xin actin-binding repeat-containing protein 2 OS=Mus musculus GN=Xirp2 PE=1 SV=1	3e-13	gi|353232101|emb|CCD79456.1|	hypothetical protein Smp_153990 [Schistosoma mansoni]	4e-155
sha-miR-new_36	MS3_09364	1241	MS3_09364.1	276	8	-15.2	447	15.8	48.11	107.87	56.9				gi|360043077|emb|CCD78489.1|	hypothetical protein Smp_026340 [Schistosoma mansoni]	3e-31
sha-miR-new_36	MS3_08832	702	MS3_08832.2	1425	3	-14.84	301	15.8	48.11	56.96	104.2	sp|Q8R4A1|ERO1A_RAT	ERO1-like protein alpha OS=Rattus norvegicus GN=Ero1l PE=1 SV=1	3e-107	gi|226486624|emb|CAX74389.1|	hypothetical protein [Schistosoma japonicum]	0
sha-miR-new_36	MS3_02059	2772	MS3_02059.1	4170	15	-14.48	437	15.8	48.11	4.51	83.29	sp|P49140|SKI_CHICK	Ski oncogene OS=Gallus gallus GN=SKI PE=1 SV=1	5e-16	gi|353231182|emb|CCD77600.1|	putative sno and ski oncogene family [Schistosoma mansoni]	0
sha-miR-new_36	MS3_07070	1037	MS3_07070.1	7596	11	-14.44	435	15.8	48.11	0	0	sp|Q7LBC6|KDM3B_HUMAN	Lysine-specific demethylase 3B OS=Homo sapiens GN=KDM3B PE=1 SV=2	6e-102	gi|353230096|emb|CCD76267.1|	jumonji domain containing protein-related including hairless [Schistosoma mansoni]	0
sha-miR-new_36	MS3_07070	1037	MS3_07070.2	7671	11	-14.44	435	15.8	48.11	1.19	13.16	sp|Q7LBC6|KDM3B_HUMAN	Lysine-specific demethylase 3B OS=Homo sapiens GN=KDM3B PE=1 SV=2	6e-102	gi|353230096|emb|CCD76267.1|	jumonji domain containing protein-related including hairless [Schistosoma mansoni]	0
sha-miR-new_36	MS3_04906	2936	MS3_04906.1	3060	16	-14.24	431	15.8	48.11	36.02	138.14	sp|Q6RWA9|AT1A_TAESO	Sodium/potassium-transporting ATPase subunit alpha OS=Taenia solium PE=2 SV=1	0	gi|15824396|gb|AAL09322.1|AF303222_1	SNaK1 [Schistosoma mansoni]	0
sha-miR-new_36	MS3_04489	908	MS3_04489.1	2481	6	-14.23	454	15.8	48.11	20.59	61.78				gi|353231923|emb|CCD79278.1|	camp-response element binding protein-related [Schistosoma mansoni]	0
sha-miR-new_36	MS3_04489	908	MS3_04489.4	2553	6	-14.23	454	15.8	48.11	9.52	19.02				gi|353231923|emb|CCD79278.1|	camp-response element binding protein-related [Schistosoma mansoni]	0
sha-miR-new_36	MS3_04218	1823	MS3_04218.1	1146	9	-14.21	440	15.8	48.11	82.84	89.07	sp|Q9QXE7|TBL1X_MOUSE	F-box-like/WD repeat-containing protein TBL1X OS=Mus musculus GN=Tbl1x PE=2 SV=2	6e-151	gi|350644347|emb|CCD60914.1|	transducin beta-like [Schistosoma mansoni]	0
sha-miR-new_36	MS3_00821	3803	MS3_00821.1	1830	18	-13.93	593	15.8	48.11	0	0	sp|P20651|PP2BB_RAT	Serine/threonine-protein phosphatase 2B catalytic subunit beta isoform OS=Rattus norvegicus GN=Ppp3cb PE=1 SV=1	0	gi|360043838|emb|CCD81384.1|	putative protein phosphatase-2b [Schistosoma mansoni]	0
sha-miR-new_36	MS3_00821	3803	MS3_00821.2	1800	18	-13.93	593	15.8	48.11	7.2	47.23	sp|P20651|PP2BB_RAT	Serine/threonine-protein phosphatase 2B catalytic subunit beta isoform OS=Rattus norvegicus GN=Ppp3cb PE=1 SV=1	0	gi|360043838|emb|CCD81384.1|	putative protein phosphatase-2b [Schistosoma mansoni]	0
sha-miR-new_36	MS3_05754	2931	MS3_05754.3	1062	23	-13.83	455	15.8	48.11	39.76	100.25	sp|P38411|GNAQ_LYMST	Guanine nucleotide-binding protein G(q) subunit alpha OS=Lymnaea stagnalis PE=2 SV=1	1e-175	gi|353229716|emb|CCD75887.1|	putative gtp-binding protein (q) alpha-11 subunit, gna11 [Schistosoma mansoni]	0
sha-miR-new_36	MS3_04106	919	MS3_04106.1	1161	5	-13.59	303	15.8	48.11	26.51	63.2	sp|P81021|VIGLN_CHICK	Vigilin OS=Gallus gallus GN=HDLBP PE=2 SV=1	2e-14	gi|360045297|emb|CCD82845.1|	high-density lipoprotein receptor (hdl) [Schistosoma mansoni]	6e-159
sha-miR-new_36	MS3_06477	751	MS3_06477.1	1068	5	-13.29	312	15.8	48.11	5.62	107.19	sp|Q64322|NPDC1_MOUSE	Neural proliferation differentiation and control protein 1 OS=Mus musculus GN=Npdc1 PE=2 SV=2	4e-06	gi|350645369|emb|CCD59992.1|	hypothetical protein Smp_054170 [Schistosoma mansoni]	2e-86
sha-miR-new_36	MS3_07559	628	MS3_07559.1	2922	6	-13.21	434	15.8	48.11	5.57	52.04	sp|Q7TN98|CPEB4_MOUSE	Cytoplasmic polyadenylation element-binding protein 4 OS=Mus musculus GN=Cpeb4 PE=1 SV=1	8e-144	gi|360043071|emb|CCD78483.1|	putative cytoplasmic polyadenylation element binding protein (cpeb) [Schistosoma mansoni]	0
sha-miR-new_36	MS3_01986	1430	MS3_01986.3	1302	14	-13.14	450	15.8	48.11	26.97	40.79				gi|353233689|emb|CCD81043.1|	hypothetical protein Smp_134580 [Schistosoma mansoni]	6e-49
sha-miR-new_36	MS3_09828	707	MS3_09828.2	519	8	-12.92	302	15.8	48.11	194.5	210.57	sp|Q5XI73|GDIR1_RAT	Rho GDP-dissociation inhibitor 1 OS=Rattus norvegicus GN=Arhgdia PE=1 SV=1	2e-28	gi|353232729|emb|CCD80084.1|	rho GDP-dissociation inhibitor-related [Schistosoma mansoni]	4e-87
sha-miR-new_36	MS3_06704	918	MS3_06704.1	1116	4	-12.88	428	15.8	48.11	21.11	7.77	sp|P27808|MGAT1_MOUSE	Alpha-1,3-mannosyl-glycoprotein 2-beta-N-acetylglucosaminyltransferase OS=Mus musculus GN=Mgat1 PE=2 SV=1	2e-94	gi|360043437|emb|CCD78850.1|	putative alpha-1,3-mannosyl-glycoprotein beta-1,2-n-acetylglucosaminyltransferase [Schistosoma mansoni]	0
sha-miR-new_36	MS3_06704	918	MS3_06704.3	1329	4	-12.88	428	15.8	48.11	26.54	46.21	sp|P27808|MGAT1_MOUSE	Alpha-1,3-mannosyl-glycoprotein 2-beta-N-acetylglucosaminyltransferase OS=Mus musculus GN=Mgat1 PE=2 SV=1	2e-94	gi|360043437|emb|CCD78850.1|	putative alpha-1,3-mannosyl-glycoprotein beta-1,2-n-acetylglucosaminyltransferase [Schistosoma mansoni]	0
sha-miR-new_36	MS3_10592	1512	MS3_10592.2	516	9	-12.73	599	15.8	48.11	67.6	146.76				gi|353229305|emb|CCD75476.1|	hypothetical protein Smp_060080 [Schistosoma mansoni]	3e-49
sha-miR-new_36	MS3_02889	1169	MS3_02889.1	1410	9	-12.28	440	15.8	48.11	34.58	362.61	sp|Q6ZNA5|FRRS1_HUMAN	Ferric-chelate reductase 1 OS=Homo sapiens GN=FRRS1 PE=2 SV=2	8e-38	gi|360044596|emb|CCD82144.1|	ceramidase [Schistosoma mansoni]	2e-168
sha-miR-new_36	MS3_05715	767	MS3_05715.1	1443	6	-11.95	432	15.8	48.11	25.69	58.51				gi|350646356|emb|CCD58986.1|	hypothetical protein Smp_155620 [Schistosoma mansoni]	0
sha-miR-new_36	MS3_06053	604	MS3_06053.3	2529	6	-11.94	303	15.8	48.11	0	0	sp|Q17RS7|GEN_HUMAN	Flap endonuclease GEN homolog 1 OS=Homo sapiens GN=GEN1 PE=1 SV=2	1e-56	gi|360043194|emb|CCD78606.1|	putative xp-G/rad2 DNA repair endonuclease family member [Schistosoma mansoni]	9e-163
sha-miR-new_36	MS3_06053	604	MS3_06053.4	2505	6	-11.94	303	15.8	48.11	14.77	19.63	sp|Q17RS7|GEN_HUMAN	Flap endonuclease GEN homolog 1 OS=Homo sapiens GN=GEN1 PE=1 SV=2	1e-56	gi|360043194|emb|CCD78606.1|	putative xp-G/rad2 DNA repair endonuclease family member [Schistosoma mansoni]	9e-163
sha-miR-new_36	MS3_00720	1808	MS3_00720.2	1794	9	-11.78	305	15.8	48.11	0	1.08	sp|P16554|NUMB_DROME	Protein numb OS=Drosophila melanogaster GN=numb PE=1 SV=2	9e-78	gi|350645705|emb|CCD59680.1|	cell polarity protein [Schistosoma mansoni]	0
sha-miR-new_36	MS3_00720	1808	MS3_00720.3	1788	9	-11.78	305	15.8	48.11	25.32	68.38	sp|P16554|NUMB_DROME	Protein numb OS=Drosophila melanogaster GN=numb PE=1 SV=2	9e-78	gi|350645705|emb|CCD59680.1|	cell polarity protein [Schistosoma mansoni]	0
sha-miR-new_36	MS3_09811	674	MS3_09811.1	1017	3	-11.66	311	15.8	48.11	24.94	0	sp|Q8VCZ2|TM45B_MOUSE	Transmembrane protein 45B OS=Mus musculus GN=Tmem45b PE=2 SV=1	9e-09	gi|350646201|emb|CCD59112.1|	hypothetical protein Smp_085410 [Schistosoma mansoni]	1e-119
sha-miR-new_36	MS3_03684	1059	MS3_03684.1	4335	7	-11.64	301	15.8	48.11	5.46	20.92	sp|D3ZHS6|BAP1_RAT	Ubiquitin carboxyl-terminal hydrolase BAP1 OS=Rattus norvegicus GN=Bap1 PE=3 SV=2	1e-48	gi|353230006|emb|CCD76177.1|	ubiquitinyl hydrolase-BAP1 (C12 family) [Schistosoma mansoni]	0
sha-miR-new_36	MS3_04536	1318	MS3_04536.1	555	4	-11.46	314	15.8	48.11	235.9	5406.53	sp|P24032|MLRN_CHICK	Myosin regulatory light chain 2, smooth muscle minor isoform OS=Gallus gallus PE=2 SV=2	3e-38	gi|350646810|emb|CCD58531.1|	myosin regulatory light chain, putative [Schistosoma mansoni]	1e-66
sha-miR-new_36	MS3_09391	403	MS3_09391.1	1077	4	-11.44	307	15.8	48.11	1.48	2.57	sp|Q96JL9|ZN333_HUMAN	Zinc finger protein 333 OS=Homo sapiens GN=ZNF333 PE=2 SV=3	1e-16	gi|227287421|emb|CAY17699.1|	zinc finger protein, putative [Schistosoma mansoni]	0
sha-miR-new_36	MS3_08329	1707	MS3_08329.1	6633	11	-11.38	605	15.8	48.11	2.58	19.31				gi|350854930|emb|CAZ39082.2|	hypothetical protein Smp_194420 [Schistosoma mansoni]	0
sha-miR-new_36	MS3_02054	1958	MS3_02054.1	6168	15	-11.14	440	15.8	48.11	6.63	25.75				gi|350644478|emb|CCD60791.1|	hypothetical protein Smp_127620 [Schistosoma mansoni]	0
sha-miR-new_36	MS3_00361	1108	MS3_00361.1	2049	5	-10.61	306	15.8	48.11	31.52	101.14	sp|P18091|ACTN_DROME	Alpha-actinin, sarcomeric OS=Drosophila melanogaster GN=Actn PE=2 SV=2	6e-165	gi|353230971|emb|CCD77388.1|	putative alpha-actinin [Schistosoma mansoni]	0
sha-miR-new_36	MS3_00361	1108	MS3_00361.2	2385	5	-10.61	306	15.8	48.11	14.29	44.47	sp|P18091|ACTN_DROME	Alpha-actinin, sarcomeric OS=Drosophila melanogaster GN=Actn PE=2 SV=2	6e-165	gi|353230971|emb|CCD77388.1|	putative alpha-actinin [Schistosoma mansoni]	0
sha-miR-new_36	MS3_00143	510	MS3_00143.1	960	4	-10.18	317	15.8	48.11	4.63	7.3	sp|P13086|SUCA_RAT	Succinyl-CoA ligase [ADP/GDP-forming] subunit alpha, mitochondrial OS=Rattus norvegicus GN=Suclg1 PE=2 SV=2	9e-113	gi|353231712|emb|CCD79067.1|	succinyl-CoA synthetase-related [Schistosoma mansoni]	2e-158
sha-miR-new_36	MS3_00143	510	MS3_00143.2	975	4	-10.18	317	15.8	48.11	409.06	313.32	sp|P13086|SUCA_RAT	Succinyl-CoA ligase [ADP/GDP-forming] subunit alpha, mitochondrial OS=Rattus norvegicus GN=Suclg1 PE=2 SV=2	9e-113	gi|353231712|emb|CCD79067.1|	succinyl-CoA synthetase-related [Schistosoma mansoni]	2e-158
sha-miR-new_36	MS3_01987	1456	MS3_01987.2	8043	10	-10.11	438	15.8	48.11	3.89	53.43	sp|P49762|DOA_DROME	Serine/threonine-protein kinase Doa OS=Drosophila melanogaster GN=Doa PE=1 SV=2	2e-134	gi|353233691|emb|CCD81045.1|	serine/threonine kinase [Schistosoma mansoni]	0
sha-miR-new_36	MS3_01987	1456	MS3_01987.3	8049	10	-10.11	438	15.8	48.11	3.54	11.56	sp|P49762|DOA_DROME	Serine/threonine-protein kinase Doa OS=Drosophila melanogaster GN=Doa PE=1 SV=2	2e-134	gi|353233691|emb|CCD81045.1|	serine/threonine kinase [Schistosoma mansoni]	0
sha-miR-785_RF02244	MS3_05034	1763	MS3_05034.1	738	2	-16.29	310	13.41	11.89	622.97	361.04	sp|P82013|VDAC2_MELGA	Voltage-dependent anion-selective channel protein 2 OS=Meleagris gallopavo GN=VDAC2 PE=1 SV=1	2e-24	gi|350644141|emb|CCD61081.1|	voltage-dependent anion-selective channel,putative [Schistosoma mansoni]	6e-122
sha-miR-785_RF02244	MS3_01070	1286	MS3_01070.2	1809	7	-12.71	305	13.41	11.89	51.51	56.67	sp|Q3TX08|TRM1_MOUSE	tRNA (guanine(26)-N(2))-dimethyltransferase OS=Mus musculus GN=Trmt1 PE=1 SV=2	1e-94	gi|350646093|emb|CCD59239.1|	n2,n2-dimethylguanosine tRNA methyltranserase related [Schistosoma mansoni]	0
sha-miR-new_41	MS3_09298	2620	MS3_09298.1	369	7	-11.83	448	4.79	17.46	93.66	66.77	sp|Q9NW81|AT5SL_HUMAN	ATP synthase subunit s-like protein OS=Homo sapiens GN=ATP5SL PE=2 SV=3	1e-12	gi|353231490|emb|CCD77908.1|	hypothetical protein Smp_039390 [Schistosoma mansoni]	3e-64
