# Supplementary material for: The small RNA complement of adult Schistosoma haematobium
Source: PLoS Negl Trop Dis. 2018 May 29;12(5):e0006535. doi: 10.1371/journal.pntd.0006535 (PMC5993326; doi:10.1371/journal.pntd.0006535)
Supplement: S3 Table — (XLSX) [file pntd.0006535.s003.xlsx]

## Sheet: Table S3
Table S3. rRNA-like clusters of mapped sRNA reads in the genome of S. haematobium
Cluster identifier	Scaffold	Start	End	Hairpin?	Strand	Total number of mapped reads	DicerCall	Male transcription level (CPM)	Female transcription level (CPM)	Infernal	Rfam
Cluster_65049	AMPZ01022448.1	16483	17086	.	.	556	N	6.517	11.25		HE601624.1/28172352-28172233_RF00001;5S_rRNA;
Cluster_70454	AMPZ01024659.1	13028	13159	.	-	2469	N	38.905	37.546		AY157263.1/500-1200_RFXXXXX;28S_rRNA;
Cluster_78736	AMPZ01028705.1	3147	3446	.	.	143	20	0.895	3.866		ACQM01128028.1/18150-18281_RF00001;5S_rRNA;
Cluster_80709	AMPZ01029957.1	1503	1520	.	-	18	18	0.112	0.488		AFSQ01008985.1/2043-2149_RF00001;5S_rRNA;
Cluster_81692	AMPZ01030794.1	3926	3941	.	+	16	N	0.168	0.348		Z11976.1/500-900_RFXXXXX;18S_rRNA;
Cluster_81889	AMPZ01030990.1	10	302	.	.	511	21	3.189	13.827		AEKV01006897.1/283-387_RF00001;5S_rRNA;
Cluster_83053	AMPZ01032496.1	6	300	.	+	3925	N	48.863	75.858	SSU_rRNA_eukarya;RF01960	Z11976.1/500-900_RFXXXXX;18S_rRNA;
Cluster_83787	AMPZ01034039.1	1372	1396	.	+	79	23	1.762	0.557		HE601631.1/5719314-5719194_RF00001;5S_rRNA;
Cluster_83926	AMPZ01034365.1	401	519	HP	-	2785	23	27.326	62.972		Z11976.1/500-900_RFXXXXX;18S_rRNA;
Cluster_84168	AMPZ01034992.1	634	655	.	+	51	20	0.923	0.627		HE601631.1/34967483-34967597_RF00001;5S_rRNA;
Cluster_84658	AMPZ01036489.1	231	1586	.	+	91951	21	1205.313	1701.66		AY157263.1/500-1200_RFXXXXX;28S_rRNA;
Cluster_84676	AMPZ01036534.1	1862	1881	.	+	31	N	0.168	0.871		FJ174535.1/834-1016_RF00002;5_8S_rRNA;
Cluster_84699	AMPZ01036576.1	50	2473	.	.	1432	21	12.698	34.063		HE601631.1/5719314-5719194_RF00001;5S_rRNA;
Cluster_84761	AMPZ01036753.1	4	200	.	+	11236	N	148.993	205.807		AY157263.1/500-1200_RFXXXXX;28S_rRNA;
Cluster_84839	AMPZ01037972.1	1	42	HP	+	64	21	0.28	1.881		HE601631.1/5719314-5719194_RF00001;5S_rRNA;
Cluster_84846	AMPZ01038072.1	174	208	.	-	1033	18	15.831	16.265		HE601631.1/13000672-13000799_RF00001;5S_rRNA;
Cluster_85145	AMPZ01042623.1	1	29	.	+	163	24	1.902	3.309		Z11976.1/500-900_RFXXXXX;18S_rRNA;
Cluster_85225	AMPZ01043700.1	2	24	.	-	24	20	0.168	0.627		Z11976.1/500-900_RFXXXXX;18S_rRNA;
Cluster_85311	AMPZ01044840.1	13	270	.	-	22353	N	365.28	323.67		AY157263.1/500-1200_RFXXXXX;28S_rRNA;
Cluster_85339	AMPZ01045225.1	8	275	.	.	505	21	1.734	15.429		ADNI01001253.1/29867-29986_RF00001;5S_rRNA;
Cluster_85551	AMPZ01048022.1	18	327	.	.	5672	21	35.046	153.911		CR354556.11/88872-88768_RF00001;5S_rRNA;
Cluster_85618	AMPZ01048850.1	315	332	.	+	28	N	0.084	0.871		HE601631.1/13000672-13000799_RF00001;5S_rRNA;
Cluster_85689	AMPZ01049826.1	309	325	.	-	15	N	0.112	0.383		AFYH01147870.1/2472-2378_RF00001;5S_rRNA;
Cluster_85759	AMPZ01050664.1	2	21	.	-	134	N	0.755	3.727		AY157263.1/500-1200_RFXXXXX;28S_rRNA;
Cluster_85819	AMPZ01051428.1	38	250	.	+	131	20	2.098	1.95		ABDC01193440.1/2604-2502_RF00001;5S_rRNA;
Cluster_85937	AMPZ01052846.1	5	62	HP	-	77	25	1.65	0.627		AY446082.1/13860-14979_RFXXXXX;5_8S_rRNA;
Cluster_86015	AMPZ01053642.1	454	520	.	+	2330	N	44.331	25.948	SSU_rRNA_eukarya;RF01960	Z11976.1/500-900_RFXXXXX;18S_rRNA;
Cluster_86038	AMPZ01053970.1	16	389	.	-	487	21	9.37	5.294		ACYM01067985.1/677-569_RF00001;5S_rRNA;
Cluster_86041	AMPZ01053974.1	529	544	.	-	42	N	0.503	0.836		HE601631.1/13000672-13000799_RF00001;5S_rRNA;
Cluster_86336	AMPZ01056906.1	4	540	.	-	423	N	4.363	9.299	SSU_rRNA_eukarya;RF01960	Z11976.1/500-900_RFXXXXX;18S_rRNA;
Cluster_86602	AMPZ01058315.1	1380	1413	.	+	887	19	17.313	9.334		HE601631.1/34967483-34967597_RF00001;5S_rRNA;
Cluster_86628	AMPZ01058413.1	1398	1456	HP	+	20	23	0.028	0.662		HE601630.1/4056467-4056555_RF00001;5S_rRNA;
Cluster_86777	AMPZ01058900.1	15	30	.	-	53	N	0.503	1.219		HE601631.1/13000672-13000799_RF00001;5S_rRNA;
Cluster_24821	KL250487.1	848497	848561	HP	-	52	22	0.392	1.324		HE601624.1/28172352-28172233_RF00001;5S_rRNA;
Cluster_24791	KL250487.1	655569	655584	.	-	41	N	0.448	0.871		AY157263.1/500-1200_RFXXXXX;28S_rRNA;
Cluster_18480	KL250488.1	556368	556419	.	+	3249	N	42.402	60.359	SSU_rRNA_eukarya;RF01960	Z11976.1/500-900_RFXXXXX;18S_rRNA;
Cluster_18745	KL250488.1	1687076	1687167	.	.	113	22	0.587	3.204		AAWZ02021652.1/5509-5394_RF00001;5S_rRNA;
Cluster_18760	KL250488.1	1766736	1766921	.	.	49	22	0.615	0.94		HE601624.1/28172352-28172233_RF00001;5S_rRNA;
Cluster_2815	KL250489.1	1434254	1434462	.	.	109	N	0.392	3.309		HE601624.1/28172352-28172233_RF00001;5S_rRNA;
Cluster_12019	KL250490.1	283229	283507	.	+	36951	N	502.694	660.992	SSU_rRNA_eukarya;RF01960	Z11976.1/500-900_RFXXXXX;18S_rRNA;
Cluster_12067	KL250490.1	496524	496736	.	-	1484	N	17.453	29.953	SSU_rRNA_eukarya;RF01960	Z11976.1/500-900_RFXXXXX;18S_rRNA;
Cluster_12170	KL250490.1	988732	988748	.	-	193	N	0.895	5.608		Z11976.1/500-900_RFXXXXX;18S_rRNA;
Cluster_12192	KL250490.1	1101130	1101145	.	-	23	N	0.252	0.488		Z11976.1/500-900_RFXXXXX;18S_rRNA;
Cluster_3914	KL250491.1	5996	6122	.	+	1021	N	7.999	25.6	5_8S_rRNA;RF00002	AY446082.1/13860-14979_RFXXXXX;5_8S_rRNA;
Cluster_3915	KL250491.1	6478	6631	.	+	134892	19	2440.469	1659.168		AY157263.1/500-1200_RFXXXXX;28S_rRNA;
Cluster_4115	KL250491.1	883480	883496	.	-	14	N	0.084	0.383		AY157263.1/500-1200_RFXXXXX;28S_rRNA;
Cluster_27539	KL250492.1	457547	457626	.	-	26	N	0.168	0.697		AGTN01236422.1/3-68_RF00001;5S_rRNA;
Cluster_23663	KL250493.1	249554	249571	.	-	191	N	1.426	4.876		Z11976.1/500-900_RFXXXXX;18S_rRNA;
Cluster_23702	KL250493.1	626650	626743	.	-	207	N	1.846	4.911		JN652989.1/155-307_RF00002;5_8S_rRNA;
Cluster_15630	KL250494.1	142026	142076	.	-	120	N	1.287	2.577	5S_rRNA;RF00001	CABG01000003.1/1492501-1492616_RF00001;5S_rRNA;
Cluster_15797	KL250494.1	745136	745740	.	-	698	21	7.188	15.36		AY157263.1/500-1200_RFXXXXX;28S_rRNA;
Cluster_1731	KL250496.1	491415	491531	.	-	1559	25	26.459	21.35	SSU_rRNA_eukarya;RF01960	Z11976.1/500-900_RFXXXXX;18S_rRNA;
Cluster_6866	KL250498.1	108718	109163	.	.	360	21	2.461	9.474		HE601631.1/56951360-56951497_RF00001;5S_rRNA;
Cluster_6918	KL250498.1	307906	307923	.	-	310	N	4.112	5.677		AY157263.1/500-1200_RFXXXXX;28S_rRNA;
Cluster_50399	KL250499.1	41210	41227	.	.	15	19	0.112	0.383		ABRP01055423.1/12421-12521_RF00001;5S_rRNA;
Cluster_16146	KL250500.1	147539	147957	.	.	125	21	0.811	3.344		HE601631.1/56951360-56951497_RF00001;5S_rRNA;
Cluster_10210	KL250501.1	588421	588438	.	-	1181	N	14.936	22.535		AY157263.1/500-1200_RFXXXXX;28S_rRNA;
Cluster_45010	KL250502.1	77579	77668	HP	-	23945	27	445.049	279.785	5S_rRNA;RF00001	HE601630.1/6511517-6511635_RF00001;5S_rRNA;
Cluster_44999	KL250502.1	40523	40802	.	-	2583888	21	55789.76	20522.043		AY157263.1/500-1200_RFXXXXX;28S_rRNA;
Cluster_45000	KL250502.1	41044	41371	.	-	596638	20	8666.232	9988.76	5_8S_rRNA;RF00002	FJ588861.1/400-1200_RFXXXXX;5_8S_rRNA
Cluster_45050	KL250502.1	242539	242627	.	+	229	N	1.762	5.782		CABG01000064.1/173652-173768_RF00001;5S_rRNA;
Cluster_45135	KL250502.1	550798	550829	.	+	284	19	4.139	4.737		AY157263.1/500-1200_RFXXXXX;28S_rRNA;
Cluster_45142	KL250502.1	587308	587331	.	+	90	20	1.958	0.697		AY446082.1/13860-14979_RFXXXXX;5_8S_rRNA;
Cluster_45201	KL250502.1	807834	807851	.	+	35	N	0.196	0.975		Z11976.1/500-900_RFXXXXX;18S_rRNA;
Cluster_36889	KL250503.1	551080	551255	.	.	78	21	0.42	2.194		HE601631.1/56951360-56951497_RF00001;5S_rRNA;
Cluster_36951	KL250503.1	866490	867382	.	.	681	20	4.531	18.076		AAWZ02025740.1/147173-147296_RF00001;5S_rRNA;
Cluster_55210	KL250504.1	680995	681094	HP	-	102	18	0.951	2.368	SSU_rRNA_eukarya;RF01960	Z11976.1/500-900_RFXXXXX;18S_rRNA;
Cluster_55089	KL250504.1	97765	97790	.	+	1071	25	18.907	13.758	SSU_rRNA_eukarya;RF01960	Z11976.1/500-900_RFXXXXX;18S_rRNA;
Cluster_55090	KL250504.1	103631	104264	.	.	589	20	2.685	17.171		AAWZ02006069.1/51688-51570_RF00001;5S_rRNA;
Cluster_55122	KL250504.1	190658	190675	.	+	50	N	1.147	0.313		ACQM01081308.1/861-978_RF00001;5S_rRNA;
Cluster_48715	KL250505.1	579035	579160	HP	-	29	22	0.671	0.174		AFTD01118133.1/143403-143267_RF00001;5S_rRNA;
Cluster_48736	KL250505.1	663848	663865	.	+	32	N	0.196	0.871		AY157263.1/500-1200_RFXXXXX;28S_rRNA;
Cluster_46816	KL250506.1	637028	637044	.	-	71	N	0.783	1.498		AY157263.1/500-1200_RFXXXXX;28S_rRNA;
Cluster_15139	KL250509.1	388645	388717	HP	-	506	23	7.58	8.185		HE601624.1/28172352-28172233_RF00001;5S_rRNA;
Cluster_15188	KL250509.1	692907	693291	.	.	110	21	0.783	2.856		HE601631.1/56951360-56951497_RF00001;5S_rRNA;
Cluster_19366	KL250510.1	609861	609915	.	+	206430	N	3152.374	3264.282		AY157263.1/500-1200_RFXXXXX;28S_rRNA;
Cluster_1019	KL250511.1	758482	758695	.	+	7347	N	70.902	167.599	SSU_rRNA_eukarya;RF01960	Z11976.1/500-900_RFXXXXX;18S_rRNA;
Cluster_1041	KL250511.1	819236	819312	.	-	123	18	1.091	2.926		Z11976.1/500-900_RFXXXXX;18S_rRNA;
Cluster_878	KL250511.1	130277	130317	.	+	961	N	13.929	16.126		HE601631.1/50625302-50625423_RF00001;5S_rRNA;
Cluster_963	KL250511.1	469902	469986	.	-	144962	N	2017.097	2537.113		AY157263.1/500-1200_RFXXXXX;28S_rRNA;
Cluster_34219	KL250512.1	277240	277263	.	+	205	22	1.818	4.876		HE601631.1/56951360-56951497_RF00001;5S_rRNA;
Cluster_34221	KL250512.1	280229	280253	.	+	202	22	1.734	4.876		HE601631.1/56951360-56951497_RF00001;5S_rRNA;
Cluster_10641	KL250514.1	42795	42818	.	-	1263	20	23.942	14.176		AY157263.1/500-1200_RFXXXXX;28S_rRNA;
Cluster_10768	KL250514.1	597622	597646	.	+	33	25	0.14	0.975		AEQU010976872.1/358-472_RF00001;5S_rRNA;
Cluster_10785	KL250514.1	689590	689605	.	-	19	N	0.028	0.627		FJ475728.1/245-398_RF00002;5_8S_rRNA;
Cluster_10789	KL250514.1	705873	705916	.	-	1364	18	22.208	19.853		HE601631.1/34967483-34967597_RF00001;5S_rRNA;
Cluster_20850	KL250515.1	216219	216260	.	+	501	N	6.265	9.648		AAFR03015278.1/250576-250459_RF00001;5S_rRNA;
Cluster_20853	KL250515.1	218521	218838	.	.	1106	21	12.614	22.813		AAFR03015278.1/250576-250459_RF00001;5S_rRNA;
Cluster_20855	KL250515.1	221618	221936	.	.	1106	20	12.726	22.674		AAFR03015278.1/250576-250459_RF00001;5S_rRNA;
Cluster_20923	KL250515.1	554468	554603	.	+	41	23	1.147	0		AGQN01071741.1/811-674_RF00001;5S_rRNA;
Cluster_18257	KL250516.1	504552	504570	.	+	372	N	4.028	7.941		AY157263.1/500-1200_RFXXXXX;28S_rRNA;
Cluster_23306	KL250517.1	855581	855698	.	+	73411	20	1253.784	995.564	5_8S_rRNA;RF00002	FJ588861.1/400-1200_RFXXXXX;5_8S_rRNA
Cluster_33055	KL250520.1	166005	166020	.	-	57	N	0.503	1.358		AY157263.1/500-1200_RFXXXXX;28S_rRNA;
Cluster_33121	KL250520.1	497846	498309	.	+	133950	N	1976.093	2204.632	SSU_rRNA_eukarya;RF01960	Z11976.1/500-900_RFXXXXX;18S_rRNA;
Cluster_8876	KL250522.1	354299	354321	.	+	20	23	0.308	0.313		HE601624.1/28172352-28172233_RF00001;5S_rRNA;
Cluster_8960	KL250522.1	618818	621130	.	.	91613	21	561.01	2492.218		CR354556.11/88872-88768_RF00001;5S_rRNA;
Cluster_8961	KL250522.1	621596	623498	.	.	64065	21	390.145	1745.511		CR354556.11/88872-88768_RF00001;5S_rRNA;
Cluster_4351	KL250523.1	12550	12570	.	-	84	N	0.951	1.741		HE601631.1/34967483-34967597_RF00001;5S_rRNA;
Cluster_4398	KL250523.1	253730	253959	.	+	52	N	1.063	0.488		AFYH01259037.1/8199-8065_RF00001;5S_rRNA;
Cluster_4413	KL250523.1	313353	313410	.	-	92	N	1.091	1.846	5S_rRNA;RF00001	HE601630.1/288638-288523_RF00001;5S_rRNA;
Cluster_4500	KL250523.1	678935	678954	.	+	499	N	2.601	14.141		AY157263.1/500-1200_RFXXXXX;28S_rRNA;
Cluster_4507	KL250523.1	694070	694527	.	.	273	N	1.315	7.871		AAWZ02025740.1/147173-147296_RF00001;5S_rRNA;
Cluster_4541	KL250523.1	831334	831562	.	.	235	20	1.147	6.757		AAWZ02006069.1/51688-51570_RF00001;5S_rRNA;
Cluster_41571	KL250525.1	208482	209028	.	-	1208256	18	19281.203	18072.561		AY157263.1/500-1200_RFXXXXX;28S_rRNA;
Cluster_35085	KL250526.1	303380	303533	.	+	4576	N	58.959	85.959	SSU_rRNA_eukarya;RF01960	Z11976.1/500-900_RFXXXXX;18S_rRNA;
Cluster_30058	KL250527.1	350647	350662	.	+	31	N	0.084	0.975		Z11976.1/500-900_RFXXXXX;18S_rRNA;
Cluster_30174	KL250527.1	754666	755089	.	.	317	20	0.951	9.857		AAWZ02006069.1/51688-51570_RF00001;5S_rRNA;
Cluster_44206	KL250528.1	28051	28899	.	.	875	23	8.615	19.748		HE601624.1/65356404-65356511_RF00001;5S_rRNA;
Cluster_43913	KL250529.1	204306	204454	.	.	36	N	0.308	0.871		HE601631.1/5719314-5719194_RF00001;5S_rRNA;
Cluster_43963	KL250529.1	415276	415494	.	.	249	21	0.811	7.662		AAWZ02021058.1/67400-67517_RF00001;5S_rRNA;
Cluster_3061	KL250530.1	637331	637346	.	-	33	N	0.252	0.836		AY157263.1/500-1200_RFXXXXX;28S_rRNA;
Cluster_48061	KL250531.1	190227	190887	.	.	448	N	2.405	12.608		AAQR03059504.1/2599-2486_RF00001;5S_rRNA;
Cluster_48064	KL250531.1	196253	196916	.	.	461	N	2.266	13.235		AAQR03059504.1/2599-2486_RF00001;5S_rRNA;
Cluster_48065	KL250531.1	200873	201161	.	.	290	N	1.007	8.847		AAQR03059504.1/2599-2486_RF00001;5S_rRNA;
Cluster_48091	KL250531.1	333947	334056	.	.	29	21	0.336	0.592		HE601631.1/56951360-56951497_RF00001;5S_rRNA;
Cluster_48112	KL250531.1	409000	409089	.	+	792	N	10.74	14.21		Z11976.1/500-900_RFXXXXX;18S_rRNA;
Cluster_48176	KL250531.1	752858	753196	.	-	490	N	4.895	10.971		AY157263.1/500-1200_RFXXXXX;28S_rRNA;
Cluster_14798	KL250533.1	135339	136017	.	-	268884	19	5459.709	2566.265	SSU_rRNA_eukarya;RF01960	Z11976.1/500-900_RFXXXXX;18S_rRNA;
Cluster_14845	KL250533.1	329437	329620	.	+	6066	21	79.069	112.812	SSU_rRNA_eukarya;RF01960	Z11976.1/500-900_RFXXXXX;18S_rRNA;
Cluster_14992	KL250533.1	712116	712141	.	+	43	24	1.091	0.139		AANN01163494.1/6523-6422_RF00001;5S_rRNA;
Cluster_55036	KL250535.1	712292	712582	.	+	235	21	2.769	4.737		HE601631.1/56951360-56951497_RF00001;5S_rRNA;
Cluster_609	KL250536.1	91036	91055	.	+	1600	N	24.949	24.659		AY157263.1/500-1200_RFXXXXX;28S_rRNA;
Cluster_649	KL250536.1	259511	259531	.	-	63	21	1.622	0.174		HE601631.1/5719314-5719194_RF00001;5S_rRNA;
Cluster_722	KL250536.1	598506	598750	.	+	292	26	5.09	3.831	U6;RF00026	HE601625.1/887639-887556_RF00001;5S_rRNA;
Cluster_33968	KL250537.1	205669	205693	.	+	113	23	2.349	1.01		HE601631.1/5719314-5719194_RF00001;5S_rRNA;
Cluster_34099	KL250537.1	676923	677126	.	.	150	22	1.902	2.856		CABG01000013.1/976486-976362_RF00001;5S_rRNA;
Cluster_48835	KL250538.1	182456	183376	.	-	28707	21	391.683	512.097	SSU_rRNA_eukarya;RF01960	Z11976.1/500-900_RFXXXXX;18S_rRNA;
Cluster_48922	KL250538.1	631694	631773	.	-	8646	N	126.002	144.229	5S_rRNA;RF00001	CABG01000243.1/4873-4991_RF00001;5S_rRNA;
Cluster_20318	KL250539.1	353791	353806	.	+	51	N	0.783	0.801		Z11976.1/500-900_RFXXXXX;18S_rRNA;
Cluster_20719	KL250542.1	443731	443797	HP	+	16111	18	276.813	216.43	5S_rRNA;RF00001	CABG01000243.1/4873-4991_RF00001;5S_rRNA;
Cluster_20629	KL250542.1	124877	124897	.	-	23516	N	438.476	273.028		HE601627.1/1086048-1086166_RF00001;5S_rRNA;
Cluster_20671	KL250542.1	219173	219190	.	+	140	N	0.587	4.145		FJ475728.1/245-398_RF00002;5_8S_rRNA;
Cluster_20746	KL250542.1	597375	597774	.	+	326	23	3.804	6.618		HE601631.1/56951360-56951497_RF00001;5S_rRNA;
Cluster_29765	KL250543.1	708215	708307	HP	+	33235	22	491.478	545.533		Z11976.1/500-900_RFXXXXX;18S_rRNA;
Cluster_29618	KL250543.1	74475	74510	.	-	1353	N	12.698	31.312		AY157263.1/500-1200_RFXXXXX;28S_rRNA;
Cluster_29687	KL250543.1	364371	364722	.	+	1001535	25	15548.436	15520.889		AY157263.1/500-1200_RFXXXXX;28S_rRNA;
Cluster_29689	KL250543.1	382065	382176	.	-	95	19	1.035	2.02		FJ588861.1/400-1200_RFXXXXX;5_8S_rRNA
Cluster_18806	KL250548.1	166854	166874	.	+	23	N	0.168	0.592		AY446082.1/13860-14979_RFXXXXX;5_8S_rRNA;
Cluster_18886	KL250548.1	647933	648004	.	-	8431	N	100.382	168.644	5S_rRNA;RF00001	HE601630.1/6511517-6511635_RF00001;5S_rRNA;
Cluster_47655	KL250549.1	296289	296405	HP	-	17	24	0.475	0		CP001429.2/361929-361775_RF00002;5_8S_rRNA;
Cluster_19453	KL250550.1	66194	67308	.	.	869	21	3.72	25.634		AAWZ02025740.1/147173-147296_RF00001;5S_rRNA;
Cluster_19458	KL250550.1	72686	72973	.	.	293	20	1.371	8.498		AAWZ02021058.1/67400-67517_RF00001;5S_rRNA;
Cluster_19459	KL250550.1	73777	74087	.	.	268	21	0.951	8.15		AAWZ02006069.1/51688-51570_RF00001;5S_rRNA;
Cluster_19462	KL250550.1	78812	78827	.	-	30	N	0.28	0.697		Z11976.1/500-900_RFXXXXX;18S_rRNA;
Cluster_19518	KL250550.1	496534	496761	.	-	1334	N	12.81	30.511	SSU_rRNA_eukarya;RF01960	Z11976.1/500-900_RFXXXXX;18S_rRNA;
Cluster_44493	KL250551.1	322943	323103	HP	-	110923	19	1709.741	1734.295	5S_rRNA;RF00001	CABG01000243.1/4873-4991_RF00001;5S_rRNA;
Cluster_44501	KL250551.1	355853	356013	HP	+	111104	19	1708.678	1741.923	5S_rRNA;RF00001	CABG01000243.1/4873-4991_RF00001;5S_rRNA;
Cluster_44581	KL250551.1	674053	674077	.	+	40	24	1.091	0.035		AANN01813147.1/523-405_RF00001;5S_rRNA;
Cluster_32547	KL250553.1	20179	20199	.	-	48	N	0.755	0.731		HE601631.1/34967483-34967597_RF00001;5S_rRNA;
Cluster_7315	KL250555.1	260659	260720	HP	-	680	23	7.971	13.758		HE601624.1/28172352-28172233_RF00001;5S_rRNA;
Cluster_7382	KL250555.1	546242	546393	.	-	51995	N	725.302	907.759		AY157263.1/500-1200_RFXXXXX;28S_rRNA;
Cluster_35720	KL250556.1	237998	238397	.	.	13497	N	168.823	259.862	SSU_rRNA_eukarya;RF01960	Z11976.1/500-900_RFXXXXX;18S_rRNA;
Cluster_19688	KL250557.1	377420	377661	.	+	17391	21	217.518	334.85	SSU_rRNA_eukarya;RF01960	Z11976.1/500-900_RFXXXXX;18S_rRNA;
Cluster_19711	KL250557.1	498194	498349	.	+	1603	N	19.774	31.207	SSU_rRNA_eukarya;RF01960	Z11976.1/500-900_RFXXXXX;18S_rRNA;
Cluster_19740	KL250557.1	630399	630523	.	-	28124	N	264.562	650.091		Z11976.1/500-900_RFXXXXX;18S_rRNA;
Cluster_1905	KL250558.1	32853	32877	.	-	105	21	1.119	2.264		AY157263.1/500-1200_RFXXXXX;28S_rRNA;
Cluster_4652	KL250561.1	334262	334284	.	-	59	N	0.531	1.393		Z11976.1/500-900_RFXXXXX;18S_rRNA;
Cluster_10339	KL250563.1	219297	219410	HP	-	2167	21	28.333	40.193	SSU_rRNA_eukarya;RF01960	Z11976.1/500-900_RFXXXXX;18S_rRNA;
Cluster_10320	KL250563.1	95534	95551	.	-	185	N	2.238	3.657		AY157263.1/500-1200_RFXXXXX;28S_rRNA;
Cluster_10378	KL250563.1	459438	460102	.	-	1078199	21	17908.773	15251.797	SSU_rRNA_eukarya;RF01960	Z11976.1/500-900_RFXXXXX;18S_rRNA;
Cluster_42279	KL250564.1	567654	567743	HP	+	91426	19	896.643	2067.752		Z11976.1/500-900_RFXXXXX;18S_rRNA;
Cluster_3654	KL250566.1	583545	583602	HP	+	67	21	1.678	0.244		AEQU010899205.1/371-468_RF00001;5S_rRNA;
Cluster_17816	KL250567.1	176134	176373	.	-	1259	N	15.887	24.067		AY157263.1/500-1200_RFXXXXX;28S_rRNA;
Cluster_17828	KL250567.1	220111	220137	.	+	64	21	0.364	1.776		ABIM01031877.1/2796-2912_RF00001;5S_rRNA;
Cluster_17571	KL250569.1	602724	602843	HP	-	10	23	0.224	0.07		HE601624.1/65356404-65356511_RF00001;5S_rRNA;
Cluster_65846	KL250570.1	458080	458444	.	.	271	21	1.091	8.08		AAWZ02006069.1/51688-51570_RF00001;5S_rRNA;
Cluster_11468	KL250571.1	484655	484676	.	+	34	22	0.168	0.975		AFYH01147870.1/2472-2378_RF00001;5S_rRNA;
Cluster_40431	KL250572.1	49494	50004	.	.	558	N	2.601	16.196		AAWZ02025740.1/147173-147296_RF00001;5S_rRNA;
Cluster_40495	KL250572.1	408475	408792	.	-	39116	18	638.345	567.476		AY157263.1/500-1200_RFXXXXX;28S_rRNA;
Cluster_2431	KL250573.1	45487	45756	.	-	3370	N	48.499	56.981	SSU_rRNA_eukarya;RF01960	Z11976.1/500-900_RFXXXXX;18S_rRNA;
Cluster_2434	KL250573.1	53296	53311	.	-	42	N	0.475	0.871		HE601631.1/13000672-13000799_RF00001;5S_rRNA;
Cluster_2463	KL250573.1	233197	233547	.	.	166	N	0.979	4.563		HE601631.1/56951360-56951497_RF00001;5S_rRNA;
Cluster_2468	KL250573.1	251994	252012	.	+	110	18	1.594	1.846		CABZ01033686.1/3027-2932_RF00001;5S_rRNA;
Cluster_47477	KL250575.1	346961	347021	HP	+	24	20	0.14	0.662		HE601631.1/5719314-5719194_RF00001;5S_rRNA;
Cluster_11249	KL250576.1	540079	540151	HP	-	289	19	5.342	3.413		FJ588861.1/400-1200_RFXXXXX;5_8S_rRNA
Cluster_25287	KL250578.1	328841	328862	.	-	67	21	1.398	0.592		AY446082.1/13860-14979_RFXXXXX;5_8S_rRNA;
Cluster_13376	KL250581.1	153487	153511	.	+	122	19	1.51	2.368		AY446082.1/13860-14979_RFXXXXX;5_8S_rRNA;
Cluster_61442	KL250583.1	305554	305571	.	+	12990	N	255.78	133.919		Z11976.1/500-900_RFXXXXX;18S_rRNA;
Cluster_7650	KL250586.1	70632	70726	HP	-	33	22	0.196	0.906		HE601631.1/5719314-5719194_RF00001;5S_rRNA;
Cluster_7689	KL250586.1	267674	267753	HP	-	92976	19	1422.999	1466.283		CABG01000243.1/4873-4991_RF00001;5S_rRNA;
Cluster_7714	KL250586.1	417451	417536	.	-	174	19	2.937	2.403		FJ588861.1/400-1200_RFXXXXX;5_8S_rRNA
Cluster_40571	KL250587.1	142723	142743	.	-	65	21	1.566	0.313		HE601631.1/5719314-5719194_RF00001;5S_rRNA;
Cluster_6195	KL250588.1	289725	289747	.	-	107	19	1.426	1.95		AY446082.1/13860-14979_RFXXXXX;5_8S_rRNA;
Cluster_28451	KL250589.1	296267	296587	.	-	2814	24	25.061	66.803	mir-324;RF01063	FJ588861.1/400-1200_RFXXXXX;5_8S_rRNA
Cluster_24222	KL250591.1	35315	35661	.	.	274	21	1.231	8.011		AAWZ02006069.1/51688-51570_RF00001;5S_rRNA;
Cluster_17635	KL250592.1	224204	224726	.	-	537424	20	8415.402	8238.722		AY157263.1/500-1200_RFXXXXX;28S_rRNA;
Cluster_36242	KL250593.1	113122	113374	.	.	66	21	0.587	1.567		HE601631.1/5719314-5719194_RF00001;5S_rRNA;
Cluster_36364	KL250593.1	463313	463542	.	+	41	23	0.364	0.975		CR293509.11/116457-116546_RF00001;5S_rRNA;
Cluster_53791	KL250594.1	53772	53787	.	-	32	N	0.224	0.836		Z11976.1/500-900_RFXXXXX;18S_rRNA;
Cluster_53837	KL250594.1	283393	283422	.	+	42	N	0.392	0.975		CABZ01013136.1/19914-20028_RF00001;5S_rRNA;
Cluster_20150	KL250595.1	419261	419282	.	-	62	21	1.231	0.627		AY446082.1/13860-14979_RFXXXXX;5_8S_rRNA;
Cluster_54406	KL250596.1	339578	339594	.	+	14	N	0.084	0.383		AY446082.1/13860-14979_RFXXXXX;5_8S_rRNA;
Cluster_54458	KL250596.1	539411	539426	.	+	59	N	0.615	1.289		AY157263.1/500-1200_RFXXXXX;28S_rRNA;
Cluster_8580	KL250598.1	10394	10409	.	-	180	N	2.349	3.344		AY157263.1/500-1200_RFXXXXX;28S_rRNA;
Cluster_22220	KL250600.1	518179	518286	HP	-	15	18	0.14	0.348		HE601631.1/5719314-5719194_RF00001;5S_rRNA;
Cluster_22074	KL250600.1	9199	9681	.	.	297	20	1.343	8.673		AAWZ02006069.1/51688-51570_RF00001;5S_rRNA;
Cluster_22103	KL250600.1	72446	72724	.	-	291	20	5.118	3.762		FJ588861.1/400-1200_RFXXXXX;5_8S_rRNA
Cluster_22159	KL250600.1	287161	287176	.	+	129	N	1.035	3.204		AY157263.1/500-1200_RFXXXXX;28S_rRNA;
Cluster_27143	KL250601.1	548404	548426	.	+	22	21	0.364	0.313		HE601631.1/5719314-5719194_RF00001;5S_rRNA;
Cluster_29005	KL250603.1	514169	514724	.	+	1834643	23	29924.731	26635.196		AY157263.1/500-1200_RFXXXXX;28S_rRNA;
Cluster_60373	KL250604.1	57088	57103	.	+	32	N	0.112	0.975		AY446082.1/13860-14979_RFXXXXX;5_8S_rRNA;
Cluster_28105	KL250605.1	145332	145354	.	-	37	N	0.755	0.348		Z11976.1/500-900_RFXXXXX;18S_rRNA;
Cluster_47309	KL250606.1	81690	81856	.	+	546	N	4.951	12.852	SSU_rRNA_eukarya;RF01960	Z11976.1/500-900_RFXXXXX;18S_rRNA;
Cluster_21416	KL250608.1	14594	14618	.	+	25	22	0.224	0.592		AY446082.1/13860-14979_RFXXXXX;5_8S_rRNA;
Cluster_7184	KL250609.1	328871	328901	.	-	339	19	3.44	7.523		AY446082.1/13860-14979_RFXXXXX;5_8S_rRNA;
Cluster_12638	KL250610.1	120120	120383	.	.	238	23	2.293	5.433		HE601631.1/56951360-56951497_RF00001;5S_rRNA;
Cluster_12671	KL250610.1	270467	270482	.	-	31	N	0.364	0.627		Z11976.1/500-900_RFXXXXX;18S_rRNA;
Cluster_12689	KL250610.1	370090	370113	.	+	7092	N	60.414	171.779		Z11976.1/500-900_RFXXXXX;18S_rRNA;
Cluster_51848	KL250611.1	335548	335893	.	-	684423	23	12225.644	8613.835		AY157263.1/500-1200_RFXXXXX;28S_rRNA;
Cluster_72964	KL250612.1	387838	387872	.	-	922	19	17.705	10.066		HE601631.1/34967483-34967597_RF00001;5S_rRNA;
Cluster_37934	KL250613.1	65788	65859	HP	-	2178	21	34.263	33.192	5S_rRNA;RF00001	CABG01000243.1/4873-4991_RF00001;5S_rRNA;
Cluster_38005	KL250613.1	482201	482273	.	+	3150	N	56.023	39.949	5S_rRNA;RF00001	HE601624.1/65356404-65356511_RF00001;5S_rRNA;
Cluster_15322	KL250614.1	67735	68098	.	.	265	21	1.426	7.453		AAWZ02006069.1/51688-51570_RF00001;5S_rRNA;
Cluster_43448	KL250615.1	110729	110751	.	+	79	20	1.762	0.557		AY446082.1/13860-14979_RFXXXXX;5_8S_rRNA;
Cluster_2085	KL250616.1	21835	22088	.	-	121947	20	1705.769	2123.201		AY157263.1/500-1200_RFXXXXX;28S_rRNA;
Cluster_2131	KL250616.1	315288	315305	.	+	51	N	0.475	1.184		AY157263.1/500-1200_RFXXXXX;28S_rRNA;
Cluster_47839	KL250617.1	485045	486067	.	-	1312	N	10.684	32.391		CABZ01051786.1/66770-66655_RF00001;5S_rRNA;
Cluster_6581	KL250620.1	77322	77371	HP	+	10	23	0.224	0.07		ABRP01102594.1/14245-14127_RF00001;5S_rRNA;
Cluster_26712	KL250621.1	179090	179156	HP	+	17	22	0.084	0.488		HE601625.1/887639-887556_RF00001;5S_rRNA;
Cluster_26727	KL250621.1	218265	218533	.	-	120142	22	2423.1	1167.064		AY157263.1/500-1200_RFXXXXX;28S_rRNA;
Cluster_29342	KL250622.1	369355	369658	.	.	274	21	1.259	7.976		AAWZ02006069.1/51688-51570_RF00001;5S_rRNA;
Cluster_9789	KL250623.1	221664	221808	.	-	2543	N	19.159	64.713	SSU_rRNA_eukarya;RF01960	Z11976.1/500-900_RFXXXXX;18S_rRNA;
Cluster_16333	KL250625.1	71689	71755	HP	-	19	23	0.475	0.07		HE601631.1/5719314-5719194_RF00001;5S_rRNA;
Cluster_16334	KL250625.1	75552	75618	HP	-	27	23	0.671	0.104		HE601631.1/5719314-5719194_RF00001;5S_rRNA;
Cluster_16343	KL250625.1	111539	111569	.	.	40	23	0.783	0.418		HE601631.1/5719314-5719194_RF00001;5S_rRNA;
Cluster_9105	KL250628.1	119000	119151	.	+	2212	23	24.249	46.846		Z11976.1/500-900_RFXXXXX;18S_rRNA;
Cluster_9209	KL250628.1	503512	503642	.	.	36	20	0.14	1.08		HE601631.1/56951360-56951497_RF00001;5S_rRNA;
Cluster_31836	KL250629.1	57014	57100	HP	-	102	22	0.727	2.647		AEQU010338730.1/639-733_RF00001;5S_rRNA;
Cluster_64887	KL250632.1	234408	234425	.	-	41	N	0.364	0.975		AY157263.1/500-1200_RFXXXXX;28S_rRNA;
Cluster_22646	KL250633.1	196959	196975	.	-	34	N	0.364	0.731		AY446082.1/13860-14979_RFXXXXX;5_8S_rRNA;
Cluster_35932	KL250634.1	447930	448582	.	-	287443	21	4002.476	5027.311	SSU_rRNA_eukarya;RF01960	Z11976.1/500-900_RFXXXXX;18S_rRNA;
Cluster_5140	KL250635.1	69260	69400	.	+	2420	N	17.733	62.205	SSU_rRNA_eukarya;RF01960	Z11976.1/500-900_RFXXXXX;18S_rRNA;
Cluster_68080	KL250636.1	276249	276264	.	+	26	N	0.168	0.697		Z11976.1/500-900_RFXXXXX;18S_rRNA;
Cluster_64334	KL250639.1	447949	448068	.	-	1550	N	10.712	40.646		AY157263.1/500-1200_RFXXXXX;28S_rRNA;
Cluster_64337	KL250639.1	490854	491049	.	+	2625	24	22.012	64.016		AY157263.1/500-1200_RFXXXXX;28S_rRNA;
Cluster_5078	KL250641.1	380189	380360	.	.	356	N	1.594	10.414		AAWZ02025740.1/147173-147296_RF00001;5S_rRNA;
Cluster_39629	KL250642.1	84193	84393	.	.	42	20	0.364	1.01		AFSP01038673.1/2785-2673_RF00001;5S_rRNA;
Cluster_8237	KL250643.1	44197	44449	.	+	736	N	10.74	12.26		HE601631.1/34967483-34967597_RF00001;5S_rRNA;
Cluster_8303	KL250643.1	308812	309089	.	+	332	N	5.007	5.329		HE601624.1/65356404-65356511_RF00001;5S_rRNA;
Cluster_8318	KL250643.1	395868	396135	.	-	98	22	0.923	2.264		BACK01006308.1/1761-1639_RF00001;5S_rRNA;
Cluster_8330	KL250643.1	412574	412644	.	+	39	22	0.28	1.01		HE601631.1/56951360-56951497_RF00001;5S_rRNA;
Cluster_38266	KL250644.1	132747	132763	.	+	12	N	0.252	0.104		AEAC01000155.1/4478-4351_RF00001;5S_rRNA;
Cluster_18996	KL250645.1	142276	142291	.	+	188	N	2.042	4.005		AY446082.1/13860-14979_RFXXXXX;5_8S_rRNA;
Cluster_19012	KL250645.1	195753	195835	.	-	1441	19	11.691	35.63	5S_rRNA;RF00001	CABG01000059.1/428020-427906_RF00001;5S_rRNA;
Cluster_19046	KL250645.1	341141	341472	.	+	120294	20	1919.12	1799.949	SSU_rRNA_eukarya;RF01960	Z11976.1/500-900_RFXXXXX;18S_rRNA;
Cluster_45298	KL250646.1	130629	130651	.	+	29	23	0.503	0.383		HE601631.1/5719314-5719194_RF00001;5S_rRNA;
Cluster_31097	KL250647.1	369033	369057	.	+	86	23	1.986	0.522		HE601631.1/5719314-5719194_RF00001;5S_rRNA;
Cluster_26975	KL250648.1	269932	269948	.	-	743	N	6.433	17.867		AY157263.1/500-1200_RFXXXXX;28S_rRNA;
Cluster_22540	KL250650.1	448807	448822	.	+	15	N	0.224	0.244		AY157263.1/500-1200_RFXXXXX;28S_rRNA;
Cluster_12319	KL250651.1	48637	48707	HP	+	185	23	3.552	2.02		AY446082.1/13860-14979_RFXXXXX;5_8S_rRNA;
Cluster_12394	KL250651.1	424330	424391	.	.	46	23	0.168	1.393		HE601631.1/56951360-56951497_RF00001;5S_rRNA;
Cluster_20505	KL250652.1	453906	454125	.	.	266	21	1.091	7.906		AAWZ02006069.1/51688-51570_RF00001;5S_rRNA;
Cluster_52971	KL250653.1	251468	251484	.	+	55	N	1.175	0.453		ACFV01081755.1/2662-2783_RF00001;5S_rRNA;
Cluster_52982	KL250653.1	308700	309091	.	+	220325	21	3027.379	3903.889	SSU_rRNA_eukarya;RF01960	Z11976.1/500-900_RFXXXXX;18S_rRNA;
Cluster_43285	KL250655.1	276688	276923	.	.	227	20	1.119	6.513		AAWZ02006069.1/51688-51570_RF00001;5S_rRNA;
Cluster_43318	KL250655.1	382284	382452	.	+	28	N	0.14	0.801		ABRP01098782.1/9231-9132_RF00001;5S_rRNA;
Cluster_43339	KL250655.1	472453	472520	.	.	51	24	0.559	1.08		AJ518853.1/132-285_RF00002;5_8S_rRNA;
Cluster_40262	KL250656.1	411074	411226	.	-	205	N	1.79	4.911	SSU_rRNA_eukarya;RF01960	Z11976.1/500-900_RFXXXXX;18S_rRNA;
Cluster_13112	KL250658.1	118779	118874	.	+	321	23	4.279	5.851	SSU_rRNA_eukarya;RF01960	Z11976.1/500-900_RFXXXXX;18S_rRNA;
Cluster_13143	KL250658.1	225071	225276	.	+	67506	23	1034.084	1063.481	SSU_rRNA_eukarya;RF01960	Z11976.1/500-900_RFXXXXX;18S_rRNA;
Cluster_25100	KL250659.1	185260	185522	.	.	86	N	0.448	2.438		HE601631.1/56951360-56951497_RF00001;5S_rRNA;
Cluster_25110	KL250659.1	231757	231772	.	+	67	N	0.671	1.498		Z11976.1/500-900_RFXXXXX;18S_rRNA;
Cluster_37058	KL250660.1	52837	53031	.	+	171	N	1.622	3.936	SSU_rRNA_eukarya;RF01960	AY446082.1/13860-14979_RFXXXXX;5_8S_rRNA;
Cluster_37065	KL250660.1	95775	95795	.	-	16	18	0.196	0.313		ABNU01023077.1/44-120_RF00001;5S_rRNA;
Cluster_24037	KL250664.1	373628	373780	.	+	133	N	2.377	1.672		HE601624.1/28172352-28172233_RF00001;5S_rRNA;
Cluster_24041	KL250664.1	380110	380131	.	+	51	22	0.811	0.766		BACK01006308.1/1761-1639_RF00001;5S_rRNA;
Cluster_9394	KL250665.1	88086	88102	.	-	43	N	0.224	1.219		AY157263.1/500-1200_RFXXXXX;28S_rRNA;
Cluster_9465	KL250665.1	327639	327777	.	-	17725	N	209.938	355.922	SSU_rRNA_eukarya;RF01960	Z11976.1/500-900_RFXXXXX;18S_rRNA;
Cluster_59917	KL250669.1	20931	20946	.	-	106	N	0.587	2.96		AY157263.1/500-1200_RFXXXXX;28S_rRNA;
Cluster_59954	KL250669.1	285471	285486	.	-	23	N	0.364	0.348		Z11976.1/500-900_RFXXXXX;18S_rRNA;
Cluster_17117	KL250670.1	328003	328021	.	-	81	N	0.531	2.159		AY157263.1/500-1200_RFXXXXX;28S_rRNA;
Cluster_28584	KL250672.1	246015	246576	.	.	736	21	3.72	21.002		AAWZ02006069.1/51688-51570_RF00001;5S_rRNA;
Cluster_45427	KL250674.1	125004	125021	.	+	5867	N	50.876	140.989		AY157263.1/500-1200_RFXXXXX;28S_rRNA;
Cluster_30819	KL250675.1	100976	101438	.	.	218	21	1.622	5.573		ACYM01029676.1/176-287_RF00001;5S_rRNA;
Cluster_30869	KL250675.1	266444	266549	.	.	29	N	0.196	0.766		AAWZ02008878.1/51211-51328_RF00001;5S_rRNA;
Cluster_30902	KL250675.1	401500	401517	.	+	33	N	0.587	0.418		AY157263.1/500-1200_RFXXXXX;28S_rRNA;
Cluster_16466	KL250677.1	6023	6342	.	.	318	21	1.594	9.09		ABRQ01320792.1/5538-5422_RF00001;5S_rRNA;
Cluster_16487	KL250677.1	73178	74011	.	+	1048	22	9.398	24.799		HE601631.1/56951360-56951497_RF00001;5S_rRNA;
Cluster_16500	KL250677.1	171193	171210	.	-	371	N	5.23	6.409		Z11976.1/500-900_RFXXXXX;18S_rRNA;
Cluster_3286	KL250678.1	63881	63966	.	+	265	19	5.202	2.752		FJ588861.1/400-1200_RFXXXXX;5_8S_rRNA
Cluster_3299	KL250678.1	142846	142978	.	-	1213	N	9.929	29.884		AY157263.1/500-1200_RFXXXXX;28S_rRNA;
Cluster_48267	KL250679.1	82993	83046	HP	-	10	18	0.196	0.104		AFYH01191092.1/4247-4134_RF00001;5S_rRNA;
Cluster_53699	KL250680.1	360418	360435	.	-	2132	N	16.53	53.672		AY446082.1/13860-14979_RFXXXXX;5_8S_rRNA;
Cluster_11599	KL250682.1	150850	150867	.	-	115	N	1.203	2.508		AY157263.1/500-1200_RFXXXXX;28S_rRNA;
Cluster_38737	KL250684.1	58834	58940	.	+	1857	18	32.361	24.381		HE601631.1/13000672-13000799_RF00001;5S_rRNA;
Cluster_38798	KL250684.1	373294	373309	.	-	34	N	0.503	0.557		Z11976.1/500-900_RFXXXXX;18S_rRNA;
Cluster_39827	KL250685.1	432074	432089	.	-	32	N	0.392	0.627		Z11976.1/500-900_RFXXXXX;18S_rRNA;
Cluster_5857	KL250686.1	265015	265657	.	.	216	21	0.951	6.339		AAWZ02022371.1/5976-5865_RF00001;5S_rRNA;
Cluster_17424	KL250687.1	224555	224588	.	+	1836	22	29.592	27.097		AY157263.1/500-1200_RFXXXXX;28S_rRNA;
Cluster_39169	KL250688.1	26815	27056	.	+	53	21	0.559	1.149		HE601631.1/5719314-5719194_RF00001;5S_rRNA;
Cluster_39209	KL250688.1	257175	257192	.	-	1059	N	10.964	23.231		AY157263.1/500-1200_RFXXXXX;28S_rRNA;
Cluster_13982	KL250690.1	421568	421621	.	+	7427	N	107.71	124.55		CABG01000243.1/4873-4991_RF00001;5S_rRNA;
Cluster_22035	KL250691.1	334864	334879	.	-	34	N	0.252	0.871		AY157263.1/500-1200_RFXXXXX;28S_rRNA;
Cluster_54489	KL250693.1	80514	80654	.	.	167	N	0.531	5.155		AAWZ02025740.1/147173-147296_RF00001;5S_rRNA;
Cluster_54500	KL250693.1	132072	132133	.	.	27	21	0.364	0.488		HE601625.1/887639-887556_RF00001;5S_rRNA;
Cluster_54502	KL250693.1	137336	137537	.	+	168	N	2.489	2.752	SSU_rRNA_eukarya;RF01960	Z11976.1/500-900_RFXXXXX;18S_rRNA;
Cluster_25731	KL250694.1	411971	412049	HP	+	55	20	0.224	1.637		ABDC01335182.1/951-829_RF00001;5S_rRNA;
Cluster_25644	KL250694.1	123901	125117	.	.	3674	20	22.907	99.438		AAWZ02002891.1/72222-72334_RF00001;5S_rRNA;
Cluster_25660	KL250694.1	177793	177814	.	-	31	22	0.14	0.906		HE601631.1/5719314-5719194_RF00001;5S_rRNA;
Cluster_25663	KL250694.1	187569	187587	.	-	27	N	0.224	0.662		AY157263.1/500-1200_RFXXXXX;28S_rRNA;
Cluster_25672	KL250694.1	213995	214024	.	.	53	21	0.14	1.672		AFYH01147870.1/2472-2378_RF00001;5S_rRNA;
Cluster_25710	KL250694.1	343213	343451	.	.	251	21	0.895	7.628		AAWZ02006069.1/51688-51570_RF00001;5S_rRNA;
Cluster_1475	KL250695.1	147249	147336	HP	-	12	20	0.336	0		HE601631.1/5719314-5719194_RF00001;5S_rRNA;
Cluster_73111	KL250698.1	296215	296233	.	-	17	N	0.42	0.07		AAGW02046633.1/93595-93481_RF00001;5S_rRNA;
Cluster_30944	KL250699.1	102047	102064	.	+	177	N	2.238	3.378		Z11976.1/500-900_RFXXXXX;18S_rRNA;
Cluster_6814	KL250700.1	325066	325084	.	-	31	19	0.615	0.313		AFYH01132598.1/242-146_RF00001;5S_rRNA;
Cluster_57199	KL250702.1	151675	151694	.	+	16	20	0.448	0		AAGW02046633.1/93595-93481_RF00001;5S_rRNA;
Cluster_57237	KL250702.1	280375	281052	.	.	3451	21	10.6	106.996		HE601631.1/5719314-5719194_RF00001;5S_rRNA;
Cluster_57238	KL250702.1	281577	282091	.	.	1056	21	3.244	32.74		HE601631.1/5719314-5719194_RF00001;5S_rRNA;
Cluster_57243	KL250702.1	294164	294850	.	.	3460	21	10.405	107.553		HE601631.1/5719314-5719194_RF00001;5S_rRNA;
Cluster_18968	KL250705.1	362726	362746	.	+	21	N	0.112	0.592		AY446082.1/13860-14979_RFXXXXX;5_8S_rRNA;
Cluster_56613	KL250706.1	375954	377001	.	.	1486	21	5.762	44.582		ABRP01183573.1/182-62_RF00001;5S_rRNA;
Cluster_46031	KL250707.1	8825	9150	.	.	130	N	1.175	3.065		HE601631.1/56951360-56951497_RF00001;5S_rRNA;
Cluster_63380	KL250708.1	413518	413811	.	.	89	22	0.867	2.02		HE601631.1/56951360-56951497_RF00001;5S_rRNA;
Cluster_49418	KL250712.1	172829	172844	.	-	247	N	1.762	6.409		AY157263.1/500-1200_RFXXXXX;28S_rRNA;
Cluster_49443	KL250712.1	255829	256321	.	-	36091	N	501.295	632.781		AY157263.1/500-1200_RFXXXXX;28S_rRNA;
Cluster_49448	KL250712.1	285046	285061	.	+	11	N	0.168	0.174		Z11976.1/500-900_RFXXXXX;18S_rRNA;
Cluster_36460	KL250713.1	220858	220928	HP	+	209	20	2.769	3.831		Z11976.1/500-900_RFXXXXX;18S_rRNA;
Cluster_36424	KL250713.1	34786	35150	.	.	299	21	1.259	8.847		AAWZ02006069.1/51688-51570_RF00001;5S_rRNA;
Cluster_36425	KL250713.1	36831	37154	.	.	288	20	1.371	8.324		AAWZ02006069.1/51688-51570_RF00001;5S_rRNA;
Cluster_36470	KL250713.1	279630	280209	.	-	122514	22	2334.102	1360.506		AY157263.1/500-1200_RFXXXXX;28S_rRNA;
Cluster_67554	KL250714.1	10551	10570	.	+	12	24	0.336	0		ADND01320357.1/2606-2492_RF00001;5S_rRNA;
Cluster_56531	KL250715.1	289914	290005	.	+	24	22	0.336	0.418		HE601631.1/56951360-56951497_RF00001;5S_rRNA;
Cluster_33522	KL250718.1	39942	39965	.	+	211	N	3.776	2.647		AY446082.1/13860-14979_RFXXXXX;5_8S_rRNA;
Cluster_66179	KL250719.1	3309	3324	.	-	48	N	0.727	0.766		AY157263.1/500-1200_RFXXXXX;28S_rRNA;
Cluster_66231	KL250719.1	219635	220030	.	+	68773	N	957.085	1203.495		AY157263.1/500-1200_RFXXXXX;28S_rRNA;
Cluster_38058	KL250720.1	4479	4576	.	+	12126	N	162.39	220.122		AY157263.1/500-1200_RFXXXXX;28S_rRNA;
Cluster_56803	KL250724.1	182550	183997	.	.	2244	21	9.845	65.897		AAWZ02025740.1/147173-147296_RF00001;5S_rRNA;
Cluster_68194	KL250725.1	266648	266666	.	-	20	19	0.14	0.522		AY157263.1/500-1200_RFXXXXX;28S_rRNA;
Cluster_72601	KL250726.1	91527	91752	.	.	56	21	0.28	1.602		GU183958.1/209-371_RF00002;5_8S_rRNA;
Cluster_72603	KL250726.1	107616	107726	.	.	67	21	0.475	1.741		HE601631.1/56951360-56951497_RF00001;5S_rRNA;
Cluster_25500	KL250729.1	193319	193778	.	.	437	21	2.042	12.678		AAWZ02006069.1/51688-51570_RF00001;5S_rRNA;
Cluster_25517	KL250729.1	261209	261417	.	.	124	21	0.951	3.135		HE601631.1/56951360-56951497_RF00001;5S_rRNA;
Cluster_25532	KL250729.1	310913	311094	.	-	236	22	2.042	5.677		ABRP01098782.1/9231-9132_RF00001;5S_rRNA;
Cluster_46438	KL250730.1	117213	117230	.	+	81	N	0.448	2.264		AY446082.1/13860-14979_RFXXXXX;5_8S_rRNA;
Cluster_1361	KL250731.1	138583	138729	HP	-	1932	26	31.326	28.281		FJ588861.1/400-1200_RFXXXXX;5_8S_rRNA
Cluster_1406	KL250731.1	337492	337642	.	+	2064	N	23.243	42.945		Z11976.1/500-900_RFXXXXX;18S_rRNA;
Cluster_1407	KL250731.1	337864	338119	.	+	4234	19	66.259	64.957	SSU_rRNA_eukarya;RF01960	Z11976.1/500-900_RFXXXXX;18S_rRNA;
Cluster_56358	KL250732.1	77941	77959	.	-	30	18	0.392	0.557		AY157263.1/500-1200_RFXXXXX;28S_rRNA;
Cluster_56407	KL250732.1	332751	333889	.	-	705628	19	12779.522	8662.665		AY157263.1/500-1200_RFXXXXX;28S_rRNA;
Cluster_61884	KL250734.1	105072	105093	.	+	2503	N	26.04	54.752		AY157263.1/500-1200_RFXXXXX;28S_rRNA;
Cluster_9633	KL250735.1	183098	183116	.	+	792	N	5.51	20.723		AY157263.1/500-1200_RFXXXXX;28S_rRNA;
Cluster_9643	KL250735.1	238319	238336	.	+	16	N	0.168	0.348		Z11976.1/500-900_RFXXXXX;18S_rRNA;
Cluster_27843	KL250736.1	242630	242990	.	.	309	21	1.091	9.404		AAWZ02006069.1/51688-51570_RF00001;5S_rRNA;
Cluster_27844	KL250736.1	243405	243682	.	.	306	21	1.343	8.986		AAWZ02006069.1/51688-51570_RF00001;5S_rRNA;
Cluster_9921	KL250738.1	332150	332259	HP	+	6259	22	90.145	105.742	SSU_rRNA_eukarya;RF01960	Z11976.1/500-900_RFXXXXX;18S_rRNA;
Cluster_41987	KL250739.1	367423	367438	.	+	13	N	0.112	0.313		Z11976.1/500-900_RFXXXXX;18S_rRNA;
Cluster_16000	KL250741.1	128110	128199	HP	-	2551	25	47.24	30.023		FJ588861.1/400-1200_RFXXXXX;5_8S_rRNA
Cluster_16001	KL250741.1	131483	131513	.	.	89	21	0.28	2.752		HE601631.1/5719314-5719194_RF00001;5S_rRNA;
Cluster_12923	KL250743.1	109941	109956	.	-	893	N	9.258	19.574		HE601630.1/288638-288523_RF00001;5S_rRNA;
Cluster_12925	KL250743.1	113659	113674	.	+	942	N	10.265	20.027		HE601630.1/288638-288523_RF00001;5S_rRNA;
Cluster_12947	KL250743.1	170927	171269	.	.	74	21	0.364	2.125	mir-194;RF00257	HE601631.1/5719314-5719194_RF00001;5S_rRNA;
Cluster_12992	KL250743.1	336764	337293	.	+	31417	22	437.469	549.469		AY157263.1/500-1200_RFXXXXX;28S_rRNA;
Cluster_68754	KL250744.1	55989	57289	.	.	2911	N	21.76	74.291		HE601631.1/5719314-5719194_RF00001;5S_rRNA;
Cluster_42408	KL250745.1	66901	67128	.	.	66	21	0.364	1.846		HE601631.1/56951360-56951497_RF00001;5S_rRNA;
Cluster_42462	KL250745.1	301090	301434	.	-	837	N	11.104	15.325	SSU_rRNA_eukarya;RF01960	Z11976.1/500-900_RFXXXXX;18S_rRNA;
Cluster_27909	KL250746.1	102823	102840	.	-	472	N	2.238	13.653		Z11976.1/500-900_RFXXXXX;18S_rRNA;
Cluster_12772	KL250747.1	66282	66297	.	-	88	N	2.042	0.522		AAGW02049219.1/58436-58554_RF00001;5S_rRNA;
Cluster_32159	KL250748.1	214388	214672	.	.	76	24	0.531	1.985		HE601631.1/56951360-56951497_RF00001;5S_rRNA;
Cluster_5617	KL250749.1	52728	52841	.	+	28	19	0.308	0.592		AAWZ02023997.1/41949-41842_RF00001;5S_rRNA;
Cluster_5681	KL250749.1	255331	255354	.	-	28	24	0.28	0.627		AFYH01101372.1/2027-2141_RF00001;5S_rRNA;
Cluster_63166	KL250750.1	159411	159432	.	-	49	N	0.308	1.324		GU083098.1/285-438_RF00002;5_8S_rRNA;
Cluster_53291	KL250752.1	257929	257949	.	+	29	N	0.308	0.627		ABAV01039099.1/300-389_RF00001;5S_rRNA;
Cluster_41411	KL250756.1	219077	219174	HP	+	17	21	0.28	0.244		HE601631.1/5719314-5719194_RF00001;5S_rRNA;
Cluster_41422	KL250756.1	270081	270122	HP	+	73	21	0.42	2.02		HE601631.1/5719314-5719194_RF00001;5S_rRNA;
Cluster_35381	KL250760.1	106848	106965	.	+	41	20	0.839	0.383		ABIM01034998.1/490-608_RF00001;5S_rRNA;
Cluster_20198	KL250762.1	177900	177952	HP	+	19	22	0.336	0.244		HE601631.1/5719314-5719194_RF00001;5S_rRNA;
Cluster_8019	KL250763.1	194646	194671	.	+	126	N	1.594	2.403		Z11976.1/500-900_RFXXXXX;18S_rRNA;
Cluster_33276	KL250765.1	160249	160537	.	.	43	N	0.28	1.149		HE601631.1/56951360-56951497_RF00001;5S_rRNA;
Cluster_35260	KL250766.1	313724	313763	HP	-	15	20	0.392	0.035		HE601631.1/5719314-5719194_RF00001;5S_rRNA;
Cluster_35237	KL250766.1	226093	226115	.	-	5048	N	37.395	129.252		CABG01000063.1/582103-582221_RF00001;5S_rRNA;
Cluster_5285	KL250767.1	53892	54475	.	.	1228	19	6.489	34.69		ABRP01183573.1/182-62_RF00001;5S_rRNA;
Cluster_5324	KL250767.1	226619	226635	.	-	48	N	0.364	1.219		Z11976.1/500-900_RFXXXXX;18S_rRNA;
Cluster_12456	KL250771.1	78850	78959	HP	+	4189	23	74.538	53.08	SSU_rRNA_eukarya;RF01960	Z11976.1/500-900_RFXXXXX;18S_rRNA;
Cluster_12466	KL250771.1	108206	108313	.	-	50	N	0.336	1.324		AY446082.1/13860-14979_RFXXXXX;5_8S_rRNA;
Cluster_12493	KL250771.1	230980	231781	.	.	788	21	4.167	22.256		AAWZ02006069.1/51688-51570_RF00001;5S_rRNA;
Cluster_67994	KL250775.1	270461	270516	.	-	4476	19	40.444	105.533		Z11976.1/500-900_RFXXXXX;18S_rRNA;
Cluster_52861	KL250776.1	342335	342379	.	+	125198	18	1024.099	3085.293		HE601631.1/34967483-34967597_RF00001;5S_rRNA;
Cluster_52862	KL250776.1	348055	348818	.	-	1054897	24	21987.353	9361.274	SSU_rRNA_eukarya;RF01960	Z11976.1/500-900_RFXXXXX;18S_rRNA;
Cluster_9546	KL250779.1	188028	188287	.	.	341	N	1.035	10.588		AAWZ02025740.1/147173-147296_RF00001;5S_rRNA;
Cluster_9579	KL250779.1	316673	316688	.	-	24	N	0.14	0.662		Z11976.1/500-900_RFXXXXX;18S_rRNA;
Cluster_5747	KL250780.1	215730	215826	.	-	668293	20	7492.636	13945.903		AY157263.1/500-1200_RFXXXXX;28S_rRNA;
Cluster_5748	KL250780.1	216196	216336	.	-	11671	N	176.767	186.372		AY157263.1/500-1200_RFXXXXX;28S_rRNA;
Cluster_75894	KL250781.1	216101	216404	.	.	294	20	1.119	8.847		AAWZ02006069.1/51688-51570_RF00001;5S_rRNA;
Cluster_61595	KL250784.1	38383	38405	.	-	76	22	0.643	1.846		HE601624.1/28172352-28172233_RF00001;5S_rRNA;
Cluster_4742	KL250789.1	58921	59480	.	.	214	N	1.902	5.085		ACYM01003055.1/1168-1294_RF00001;5S_rRNA;
Cluster_5802	KL250791.1	193270	193298	.	.	61	21	0.392	1.637		AGCE01025288.1/72629-72747_RF00001;5S_rRNA;
Cluster_22799	KL250792.1	229390	229410	.	-	101	N	0.531	2.856		AY157263.1/500-1200_RFXXXXX;28S_rRNA;
Cluster_22802	KL250792.1	234684	234704	.	-	107	N	0.727	2.821		AY157263.1/500-1200_RFXXXXX;28S_rRNA;
Cluster_58211	KL250793.1	217033	217174	.	+	933	N	3.692	27.898	SSU_rRNA_eukarya;RF01960	Z11976.1/500-900_RFXXXXX;18S_rRNA;
Cluster_31438	KL250795.1	101629	101652	.	-	201	N	1.035	5.712		HM803239.1/503-655_RF00002;5_8S_rRNA;
Cluster_31459	KL250795.1	245908	245924	.	+	15	20	0.336	0.104		AFYH01035778.1/20869-20997_RF00001;5S_rRNA;
Cluster_67374	KL250796.1	313269	313445	HP	-	44	21	0.28	1.184		CABG01000013.1/976486-976362_RF00001;5S_rRNA;
Cluster_28012	KL250797.1	207719	207765	.	-	309	N	4.112	5.642	SSU_rRNA_eukarya;RF01960	Z11976.1/500-900_RFXXXXX;18S_rRNA;
Cluster_34487	KL250798.1	173002	173071	HP	-	2553	21	28.557	53.359		AY157263.1/500-1200_RFXXXXX;28S_rRNA;
Cluster_17709	KL250800.1	35381	35423	.	-	1876	18	33.563	23.545		HE601631.1/34967483-34967597_RF00001;5S_rRNA;
Cluster_17710	KL250800.1	45769	45811	.	+	1868	19	33.2	23.719		HE601631.1/34967483-34967597_RF00001;5S_rRNA;
Cluster_52590	KL250801.1	190679	190695	.	-	201	N	1.818	4.737		AY157263.1/500-1200_RFXXXXX;28S_rRNA;
Cluster_24589	KL250804.1	116319	116387	HP	-	79	23	0.923	1.602		HE601624.1/28172352-28172233_RF00001;5S_rRNA;
Cluster_62187	KL250805.1	20358	20378	.	.	15	21	0.056	0.453		AFSP01023455.1/5065-4965_RF00001;5S_rRNA;
Cluster_30368	KL250807.1	282818	282922	HP	-	2105	24	16.026	53.359		AY157263.1/500-1200_RFXXXXX;28S_rRNA;
Cluster_30329	KL250807.1	110065	110085	.	-	79	N	0.979	1.532		HE601631.1/34967483-34967597_RF00001;5S_rRNA;
Cluster_30335	KL250807.1	150811	150830	.	-	14	21	0.308	0.104		HE601631.1/5719314-5719194_RF00001;5S_rRNA;
Cluster_57421	KL250808.1	260554	260584	.	-	22	N	0.364	0.313		AY157263.1/500-1200_RFXXXXX;28S_rRNA;
Cluster_55747	KL250809.1	247911	248030	.	.	60	20	0.42	1.567		ACYM01086012.1/9059-8943_RF00001;5S_rRNA;
Cluster_25562	KL250811.1	29047	29067	.	-	153	19	1.063	4.005		AY157263.1/500-1200_RFXXXXX;28S_rRNA;
Cluster_25590	KL250811.1	235660	235798	.	-	28	18	0.28	0.627		HE601631.1/5719314-5719194_RF00001;5S_rRNA;
Cluster_70054	KL250813.1	233057	233173	HP	+	35104	22	505.715	592.901	SSU_rRNA_eukarya;RF01960	Z11976.1/500-900_RFXXXXX;18S_rRNA;
Cluster_36083	KL250814.1	212562	212682	.	+	270	19	2.489	6.304		HE601631.1/56951360-56951497_RF00001;5S_rRNA;
Cluster_10864	KL250815.1	242569	242776	.	.	43	N	0.364	1.045		HE601624.1/28172352-28172233_RF00001;5S_rRNA;
Cluster_10883	KL250815.1	302908	305035	.	.	915	21	8.447	21.35		HE601631.1/5719314-5719194_RF00001;5S_rRNA;
Cluster_49550	KL250816.1	313622	313648	.	+	212	23	2.182	4.667		HE601631.1/58608409-58608541_RF00001;5S_rRNA;
Cluster_22862	KL250817.1	122774	122821	HP	+	20	20	0.531	0.035		HE601631.1/5719314-5719194_RF00001;5S_rRNA;
Cluster_57087	KL250821.1	130879	130910	.	-	4514	18	44.471	101.841		HE601628.1/7136143-7136029_RF00001;5S_rRNA;
Cluster_53567	KL250824.1	40200	40217	.	+	14	N	0.028	0.453		AY157263.1/500-1200_RFXXXXX;28S_rRNA;
Cluster_40018	KL250825.1	23987	24340	.	+	3071	N	46.066	49.597	SSU_rRNA_eukarya;RF01960	Z11976.1/500-900_RFXXXXX;18S_rRNA;
Cluster_40043	KL250825.1	170134	170363	.	.	212	21	1.259	5.817		AAWZ02006069.1/51688-51570_RF00001;5S_rRNA;
Cluster_8082	KL250828.1	73380	73402	.	+	72	21	1.482	0.662		AY446082.1/13860-14979_RFXXXXX;5_8S_rRNA;
Cluster_53045	KL250829.1	111147	111530	.	-	457	21	2.321	13.026		AAWZ02006069.1/51688-51570_RF00001;5S_rRNA;
Cluster_53078	KL250829.1	311914	311931	.	-	72	N	0.336	2.09		AY157263.1/500-1200_RFXXXXX;28S_rRNA;
Cluster_33378	KL250835.1	187247	187637	.	.	136	22	1.119	3.344		HE601631.1/56951360-56951497_RF00001;5S_rRNA;
Cluster_79890	KL250836.1	186005	186021	.	-	172	N	0.42	5.468		Z11976.1/500-900_RFXXXXX;18S_rRNA;
Cluster_45737	KL250845.1	210663	210764	.	.	291	21	1.007	8.881		HE601631.1/56951360-56951497_RF00001;5S_rRNA;
Cluster_13855	KL250847.1	56145	56160	.	-	36	N	0.196	1.01		AY157263.1/500-1200_RFXXXXX;28S_rRNA;
Cluster_66737	KL250848.1	249224	250046	.	.	242	22	1.538	6.513		AFSP01038673.1/2785-2673_RF00001;5S_rRNA;
Cluster_47933	KL250849.1	26778	26848	.	+	4566	N	63.854	79.516	SSU_rRNA_eukarya;RF01960	Z11976.1/500-900_RFXXXXX;18S_rRNA;
Cluster_47955	KL250849.1	84951	85265	.	.	283	21	0.839	8.812		AAWZ02006069.1/51688-51570_RF00001;5S_rRNA;
Cluster_47956	KL250849.1	85719	85956	.	.	249	21	1.454	6.861		AAWZ02006069.1/51688-51570_RF00001;5S_rRNA;
Cluster_11934	KL250854.1	255651	255670	.	-	411	N	1.846	12.016		AY157263.1/500-1200_RFXXXXX;28S_rRNA;
Cluster_6535	KL250857.1	284326	284348	.	+	128	23	0.587	3.727		AEQU010703327.1/241-110_RF00001;5S_rRNA;
Cluster_59094	KL250863.1	985	1006	.	+	24	22	0.196	0.592		AEQU010703327.1/241-110_RF00001;5S_rRNA;
Cluster_52429	KL250864.1	177628	177647	.	-	24	20	0.112	0.697		AY157263.1/500-1200_RFXXXXX;28S_rRNA;
Cluster_52434	KL250864.1	199622	200149	.	+	131812	24	2083.804	1996.038	SSU_rRNA_eukarya;RF01960	Z11976.1/500-900_RFXXXXX;18S_rRNA;
Cluster_7562	KL250867.1	72565	72630	HP	+	1388	20	18.991	24.694		FJ588861.1/400-1200_RFXXXXX;5_8S_rRNA
Cluster_54750	KL250868.1	224879	224898	.	-	19	20	0.475	0.07		AAGW02069865.1/18030-18146_RF00001;5S_rRNA;
Cluster_40097	KL250869.1	19904	20128	.	.	1015	N	13.957	17.972		AAWZ02016455.1/145084-145199_RF00001;5S_rRNA;
Cluster_37833	KL250871.1	109131	109172	HP	-	361	19	3.244	8.533		FJ588861.1/400-1200_RFXXXXX;5_8S_rRNA
Cluster_37870	KL250871.1	252927	252949	.	-	94	22	0.699	2.403		HE601624.1/28172352-28172233_RF00001;5S_rRNA;
Cluster_4827	KL250872.1	77645	77692	.	.	175	22	1.119	4.702		AFYH01147870.1/2472-2378_RF00001;5S_rRNA;
Cluster_58244	KL250873.1	32946	33287	.	.	301	20	1.426	8.707		AAWZ02006069.1/51688-51570_RF00001;5S_rRNA;
Cluster_6440	KL250880.1	135724	135747	.	-	5114	N	38.318	130.401		CABG01000063.1/582103-582221_RF00001;5S_rRNA;
Cluster_86993	KL250882.1	212946	213089	.	.	115	20	1.678	1.916		AFSP01038673.1/2785-2673_RF00001;5S_rRNA;
Cluster_49129	KL250883.1	223507	223599	HP	-	40046	18	568.981	686.244		AY157263.1/500-1200_RFXXXXX;28S_rRNA;
Cluster_49121	KL250883.1	195322	195707	.	-	6542	N	68.833	142.139	SSU_rRNA_eukarya;RF01960	Z11976.1/500-900_RFXXXXX;18S_rRNA;
Cluster_66112	KL250888.1	281376	281391	.	-	54	N	0.42	1.358		Z11976.1/500-900_RFXXXXX;18S_rRNA;
Cluster_41028	KL250895.1	163470	163603	.	-	117	N	0.42	3.553		Z11976.1/500-900_RFXXXXX;18S_rRNA;
Cluster_70414	KL250901.1	86710	86725	.	-	30	N	0.028	1.01		AY446082.1/13860-14979_RFXXXXX;5_8S_rRNA;
Cluster_70422	KL250901.1	155116	155131	.	+	19	N	0.196	0.418		AY157263.1/500-1200_RFXXXXX;28S_rRNA;
Cluster_323	KL250902.1	26836	26853	.	+	92	N	0.392	2.717		Z11976.1/500-900_RFXXXXX;18S_rRNA;
Cluster_387	KL250902.1	231890	231905	.	-	258	N	0.867	7.906		AY157263.1/500-1200_RFXXXXX;28S_rRNA;
Cluster_73604	KL250906.1	39660	39675	.	+	15	N	0.056	0.453		AY157263.1/500-1200_RFXXXXX;28S_rRNA;
Cluster_63925	KL250907.1	219512	219548	.	-	28437	N	413.639	475.352		AY157263.1/500-1200_RFXXXXX;28S_rRNA;
Cluster_62314	KL250912.1	3229	3546	.	.	61	20	0.224	1.846		AFSP01038673.1/2785-2673_RF00001;5S_rRNA;
Cluster_62329	KL250912.1	31789	31807	.	+	81	N	0.727	1.916		HE601631.1/34967483-34967597_RF00001;5S_rRNA;
Cluster_62331	KL250912.1	40860	41028	.	+	4038	20	55.268	71.818	SSU_rRNA_eukarya;RF01960	Z11976.1/500-900_RFXXXXX;18S_rRNA;
Cluster_48947	KL250917.1	35994	36061	HP	+	166	20	3.636	1.254		FJ588861.1/400-1200_RFXXXXX;5_8S_rRNA
Cluster_47907	KL250918.1	217958	217981	.	-	5460	N	62.4	112.464		AY157263.1/500-1200_RFXXXXX;28S_rRNA;
Cluster_25009	KL250920.1	18702	18775	HP	+	11732	20	206.302	151.717		HE601624.1/65356404-65356511_RF00001;5S_rRNA;
Cluster_25015	KL250920.1	45632	45730	HP	+	15	23	0.308	0.139		CABG01000013.1/976486-976362_RF00001;5S_rRNA;
Cluster_65534	KL250921.1	212742	212758	.	+	56	N	0.503	1.324		Z11976.1/500-900_RFXXXXX;18S_rRNA;
Cluster_15253	KL250922.1	95774	95997	.	.	52	N	0.699	0.94		HE601624.1/28172352-28172233_RF00001;5S_rRNA;
Cluster_78236	KL250927.1	86822	87088	.	+	9616	18	118.255	187.661		AY157263.1/500-1200_RFXXXXX;28S_rRNA;
Cluster_15002	KL250930.1	1	25	.	-	126	21	2.098	1.776		ACYM01104810.1/4458-4583_RF00001;5S_rRNA;
Cluster_15015	KL250930.1	86266	86281	.	+	15	N	0.196	0.279		AY157263.1/500-1200_RFXXXXX;28S_rRNA;
Cluster_66308	KL250932.1	227467	227506	.	+	75	21	0.42	2.09		ABIM01031877.1/2796-2912_RF00001;5S_rRNA;
Cluster_13815	KL250933.1	148335	148577	.	-	79	21	0.755	1.811		AAFR03015278.1/250576-250459_RF00001;5S_rRNA;
Cluster_66339	KL250939.1	33322	33478	.	+	6487	N	42.569	172.928	5_8S_rRNA;RF00002	FJ588861.1/400-1200_RFXXXXX;5_8S_rRNA
Cluster_25833	KL250941.1	28326	28353	.	-	398	24	6.321	5.991		FJ588861.1/400-1200_RFXXXXX;5_8S_rRNA
Cluster_29436	KL250945.1	177715	177730	.	-	30	N	0.112	0.906		AY157263.1/500-1200_RFXXXXX;28S_rRNA;
Cluster_45513	KL250950.1	146353	146419	HP	-	38	24	0.699	0.453		CR293534.5/62904-62786_RF00001;5S_rRNA;
Cluster_37492	KL250951.1	185162	185303	HP	+	99	24	1.622	1.428		ABRP01258261.1/6291-6402_RF00001;5S_rRNA;
Cluster_15053	KL250952.1	13816	13832	.	-	14	N	0.168	0.279		FJ588861.1/400-1200_RFXXXXX;5_8S_rRNA
Cluster_60342	KL250953.1	161749	161954	.	.	26	21	0.224	0.627		HM998311.1/180-330_RF00002;5_8S_rRNA;
Cluster_74470	KL250955.1	44846	45164	.	.	1716	N	9.594	47.821		DQ914717.1/101-245_RF00002;5_8S_rRNA;
Cluster_59066	KL250962.1	151918	151936	.	+	46	N	0.392	1.115		AY157263.1/500-1200_RFXXXXX;28S_rRNA;
Cluster_19601	KL250973.1	149059	149191	.	-	21326	19	223.615	464.311	5_8S_rRNA;RF00002	AY446082.1/13860-14979_RFXXXXX;5_8S_rRNA;
Cluster_12271	KL250975.1	101426	101697	.	.	104	21	0.671	2.786		HE601631.1/56951360-56951497_RF00001;5S_rRNA;
Cluster_26328	KL250976.1	69859	69880	.	-	58	N	0.867	0.94		HE601628.1/7136143-7136029_RF00001;5S_rRNA;
Cluster_26363	KL250976.1	198715	199343	.	.	801	21	4.643	22.117		AAWZ02006069.1/51688-51570_RF00001;5S_rRNA;
Cluster_16078	KL250979.1	45802	45822	.	+	537	N	5.062	12.399		AY157263.1/500-1200_RFXXXXX;28S_rRNA;
Cluster_26145	KL250983.1	23932	23948	.	+	62	N	0.475	1.567		AY157263.1/500-1200_RFXXXXX;28S_rRNA;
Cluster_41069	KL250986.1	25555	25571	.	-	33	N	0.392	0.662		AY157263.1/500-1200_RFXXXXX;28S_rRNA;
Cluster_19177	KL250993.1	126210	126333	HP	-	12	19	0.028	0.383		AFSA01055892.1/2576-2689_RF00001;5S_rRNA;
Cluster_64836	KL250995.1	140965	140985	.	-	90	19	1.398	1.393		AY446082.1/13860-14979_RFXXXXX;5_8S_rRNA;
Cluster_31176	KL250997.1	166914	167328	.	.	292	21	1.482	8.324		AAWZ02006069.1/51688-51570_RF00001;5S_rRNA;
Cluster_58587	KL250998.1	155522	155603	.	.	25	21	0.252	0.557		BACK01014807.1/9485-9606_RF00001;5S_rRNA;
Cluster_44135	KL250999.1	113021	113039	.	+	41	N	0.196	1.184		AY446082.1/13860-14979_RFXXXXX;5_8S_rRNA;
Cluster_43537	KL251003.1	102175	102196	.	+	31	22	0.28	0.731		HE601631.1/5719314-5719194_RF00001;5S_rRNA;
Cluster_65215	KL251006.1	189622	190168	.	+	885	22	7.104	21.977		AAKN02030948.1/101197-101086_RF00001;5S_rRNA;
Cluster_67437	KL251012.1	59862	59877	.	-	44	N	0.224	1.254		AY157263.1/500-1200_RFXXXXX;28S_rRNA;
Cluster_24677	KL251013.1	216309	216440	.	-	222	20	2.741	4.319		AAWZ02002864.1/13100-13216_RF00001;5S_rRNA;
Cluster_70329	KL251014.1	58978	58995	.	+	144	N	1.398	3.274		Z11976.1/500-900_RFXXXXX;18S_rRNA;
Cluster_51475	KL251016.1	158354	158369	.	+	69	N	0.615	1.637		Z11976.1/500-900_RFXXXXX;18S_rRNA;
Cluster_49031	KL251018.1	1	60	.	+	2047	N	31.466	32.113		AY157263.1/500-1200_RFXXXXX;28S_rRNA;
Cluster_36647	KL251021.1	135296	135318	.	+	555	N	8.81	8.359		HE601624.1/65356404-65356511_RF00001;5S_rRNA;
Cluster_43234	KL251028.1	96608	96633	.	-	119	21	2.881	0.557		AY157263.1/500-1200_RFXXXXX;28S_rRNA;
Cluster_57279	KL251029.1	2147	2367	.	-	1561432	19	36049.272	9492.72	SSU_rRNA_eukarya;RF01960	Z11976.1/500-900_RFXXXXX;18S_rRNA;
Cluster_37631	KL251031.1	6114	6345	.	.	246	20	1.287	6.966		AAWZ02006069.1/51688-51570_RF00001;5S_rRNA;
Cluster_65335	KL251033.1	72668	72689	.	-	224	N	2.182	5.085		Z11976.1/500-900_RFXXXXX;18S_rRNA;
Cluster_50999	KL251034.1	6989	7066	HP	+	53	25	0.951	0.662		AY446082.1/13860-14979_RFXXXXX;5_8S_rRNA;
Cluster_43407	KL251036.1	102130	102226	.	+	7903	19	108.214	140.502		AY157263.1/500-1200_RFXXXXX;28S_rRNA;
Cluster_48557	KL251048.1	80305	80340	.	+	138789	N	2421.45	1818.583		CABG01000243.1/4873-4991_RF00001;5S_rRNA;
Cluster_60008	KL251050.1	118522	119407	.	-	518127	N	8080.245	7983.98	SSU_rRNA_eukarya;RF01960	Z11976.1/500-900_RFXXXXX;18S_rRNA;
Cluster_60018	KL251050.1	181744	181763	.	-	17	20	0.448	0.035		AAGW02046633.1/93595-93481_RF00001;5S_rRNA;
Cluster_70894	KL251051.1	95533	95710	.	.	258	20	4.671	3.169		FJ588861.1/400-1200_RFXXXXX;5_8S_rRNA
Cluster_70899	KL251051.1	119817	119836	.	.	19	20	0.028	0.627		AAWZ02000488.1/4878-4998_RF00001;5S_rRNA;
Cluster_32884	KL251055.1	146535	146556	.	-	116	19	1.622	2.02		AY446082.1/13860-14979_RFXXXXX;5_8S_rRNA;
Cluster_64630	KL251057.1	58409	58655	.	.	255	21	1.371	7.175		AAWZ02006069.1/51688-51570_RF00001;5S_rRNA;
Cluster_54812	KL251065.1	46081	46216	.	-	5100	20	91.768	63.355	SSU_rRNA_eukarya;RF01960	Z11976.1/500-900_RFXXXXX;18S_rRNA;
Cluster_50271	KL251069.1	187498	187515	.	+	72	N	0.252	2.194		Z11976.1/500-900_RFXXXXX;18S_rRNA;
Cluster_64722	KL251074.1	33282	33877	.	.	501	21	2.014	14.942		AAWZ02006069.1/51688-51570_RF00001;5S_rRNA;
Cluster_64740	KL251074.1	143721	144313	.	+	168	21	1.398	4.11		HE601631.1/56951360-56951497_RF00001;5S_rRNA;
Cluster_14415	KL251076.1	143982	144305	.	-	17490	N	223.811	330.461	SSU_rRNA_eukarya;RF01960	Z11976.1/500-900_RFXXXXX;18S_rRNA;
Cluster_6708	KL251079.1	79431	79513	HP	-	14	21	0.364	0.035		HE601631.1/5719314-5719194_RF00001;5S_rRNA;
Cluster_21209	KL251080.1	133751	133866	HP	-	136	23	1.958	2.299		HE601631.1/5719314-5719194_RF00001;5S_rRNA;
Cluster_32290	KL251085.1	126251	126338	.	.	45	21	0.168	1.358		AFSP01023455.1/5065-4965_RF00001;5S_rRNA;
Cluster_32292	KL251085.1	127426	127691	.	+	100	21	1.203	1.985		BACK01038339.1/5918-5810_RF00001;5S_rRNA;
Cluster_51180	KL251090.1	99436	99474	.	-	72735	N	1278.9	940.742		CABF01088501.1/1424-1357_RF00001;5S_rRNA;
Cluster_51197	KL251090.1	164121	164164	.	+	263	N	2.881	5.573		AY157263.1/500-1200_RFXXXXX;28S_rRNA;
Cluster_35009	KL251092.1	134530	134547	.	+	114	N	0.895	2.856		Z11976.1/500-900_RFXXXXX;18S_rRNA;
Cluster_70471	KL251095.1	47650	47790	.	.	32	23	0.14	0.94		AF348053.1/261-416_RF00002;5_8S_rRNA;
Cluster_12531	KL251101.1	12067	12440	.	-	202	20	0.923	5.886		AERX01013502.1/28156-28263_RF00001;5S_rRNA;
Cluster_43162	KL251110.1	58991	59064	.	+	100	23	0.392	2.995		ABBZ01001458.1/1399-1292_RF01118;PK-G12rRNA;
Cluster_65095	KL251115.1	103833	104198	.	+	124967	N	2270.415	1525.249	SSU_rRNA_eukarya;RF01960	Z11976.1/500-900_RFXXXXX;18S_rRNA;
Cluster_65096	KL251115.1	106333	106413	.	+	125000	N	2273.856	1522.115	SSU_rRNA_eukarya;RF01960	Z11976.1/500-900_RFXXXXX;18S_rRNA;
Cluster_64001	KL251116.1	1899	1916	.	+	23	N	0.336	0.383		BABH01005279.1/9830-9955_RF00001;5S_rRNA;
Cluster_33713	KL251118.1	24231	24578	.	-	2810	N	44.052	43.014		Z11976.1/500-900_RFXXXXX;18S_rRNA;
Cluster_33731	KL251118.1	69285	69724	.	.	377	21	2.769	9.683		HE601624.1/28172352-28172233_RF00001;5S_rRNA;
Cluster_58895	KL251119.1	59986	60011	.	+	32	25	0.839	0.07		CABZ01081096.1/1619-1737_RF00001;5S_rRNA;
Cluster_54868	KL251127.1	114000	114069	.	+	4147	N	48.918	83.521		AY157263.1/500-1200_RFXXXXX;28S_rRNA;
Cluster_46481	KL251128.1	845	922	HP	-	1595	23	7.859	45.766		AC091324.10/137436-137525_RF00001;5S_rRNA;
Cluster_46495	KL251128.1	39035	39057	.	+	1289	N	7.692	35.317		Z11976.1/500-900_RFXXXXX;18S_rRNA;
Cluster_38490	KL251135.1	85765	85973	.	.	38	19	0.392	0.836		HE601631.1/5719314-5719194_RF00001;5S_rRNA;
Cluster_53740	KL251136.1	89904	89919	.	+	169	N	1.007	4.632		AY157263.1/500-1200_RFXXXXX;28S_rRNA;
Cluster_78339	KL251138.1	10226	10500	.	.	117	20	0.895	2.96		HE601631.1/5719314-5719194_RF00001;5S_rRNA;
Cluster_40672	KL251142.1	33410	33430	.	-	44	19	0.28	1.184		AY157263.1/500-1200_RFXXXXX;28S_rRNA;
Cluster_31532	KL251148.1	28027	28092	HP	+	76	20	1.762	0.453		FJ588861.1/400-1200_RFXXXXX;5_8S_rRNA
Cluster_31543	KL251148.1	61604	61631	.	+	159	20	3.44	1.254		AY446082.1/13860-14979_RFXXXXX;5_8S_rRNA;
Cluster_51121	KL251152.1	34488	34509	.	+	369	N	2.21	10.101		AY157263.1/500-1200_RFXXXXX;28S_rRNA;
Cluster_70718	KL251154.1	42922	42976	HP	-	20	23	0.084	0.592		HE601631.1/56951360-56951497_RF00001;5S_rRNA;
Cluster_8160	KL251155.1	98024	98049	.	-	95	23	1.454	1.498		HE601631.1/5719314-5719194_RF00001;5S_rRNA;
Cluster_63854	KL251160.1	123218	123633	.	.	275	20	1.818	7.314		ABIM01038502.1/1813-1696_RF00001;5S_rRNA;
Cluster_52290	KL251161.1	62695	62711	.	+	60	N	0.531	1.428		AY157263.1/500-1200_RFXXXXX;28S_rRNA;
Cluster_28289	KL251165.1	802	817	.	-	26	N	0.252	0.592		Z11976.1/500-900_RFXXXXX;18S_rRNA;
Cluster_75734	KL251175.1	663	691	.	.	31	22	0.196	0.836		AFYH01147870.1/2472-2378_RF00001;5S_rRNA;
Cluster_32014	KL251177.1	56871	57108	.	.	69	N	0.308	2.02		AAFC03123674.1/13238-13352_RF00001;5S_rRNA;
Cluster_1277	KL251179.1	130764	130986	.	.	162	21	1.035	4.354		HE601631.1/5719314-5719194_RF00001;5S_rRNA;
Cluster_1280	KL251179.1	135008	135545	.	.	220	21	1.343	5.991		HE601631.1/5719314-5719194_RF00001;5S_rRNA;
Cluster_62498	KL251183.1	88024	88051	.	+	169	20	3.776	1.184		AY446082.1/13860-14979_RFXXXXX;5_8S_rRNA;
Cluster_60178	KL251184.1	28720	28825	.	-	34	21	0.168	0.975		HE601624.1/28172352-28172233_RF00001;5S_rRNA;
Cluster_59667	KL251188.1	79846	79863	.	+	180	N	2.601	3.03		Z11976.1/500-900_RFXXXXX;18S_rRNA;
Cluster_59681	KL251188.1	149664	150278	.	.	209	N	0.895	6.165		AFSP01023455.1/5065-4965_RF00001;5S_rRNA;
Cluster_53347	KL251191.1	152042	152484	.	.	120	23	1.371	2.473		BACK01038339.1/5918-5810_RF00001;5S_rRNA;
Cluster_19977	KL251194.1	9043	9066	.	+	97	21	2.601	0.139		HE601631.1/5719314-5719194_RF00001;5S_rRNA;
Cluster_19994	KL251194.1	123423	123445	.	+	649	19	6.601	14.385		AY157263.1/500-1200_RFXXXXX;28S_rRNA;
Cluster_6079	KL251195.1	5664	5684	.	+	507	N	8.027	7.662		AY157263.1/500-1200_RFXXXXX;28S_rRNA;
Cluster_72239	KL251200.1	49274	49292	.	-	61	N	0.867	1.045		AY157263.1/500-1200_RFXXXXX;28S_rRNA;
Cluster_76691	KL251201.1	153285	153300	.	-	18	N	0.028	0.592		FJ475728.1/245-398_RF00002;5_8S_rRNA;
Cluster_10086	KL251203.1	130878	131219	.	.	308	21	1.426	8.951		ACYM01053986.1/14739-14623_RF00001;5S_rRNA;
Cluster_35348	KL251214.1	82960	83104	HP	-	2003	20	15.411	50.572		AY157263.1/500-1200_RFXXXXX;28S_rRNA;
Cluster_71978	KL251229.1	109489	109506	.	-	3261	N	45.003	57.538		AY157263.1/500-1200_RFXXXXX;28S_rRNA;
Cluster_68307	KL251230.1	140734	141038	.	.	116	N	1.93	1.637		HE601624.1/28172352-28172233_RF00001;5S_rRNA;
Cluster_57786	KL251241.1	108150	108337	.	-	71	23	0.28	2.125		AERX01016171.1/10807-10690_RF00001;5S_rRNA;
Cluster_57787	KL251241.1	113217	113404	.	-	75	23	0.392	2.125		AERX01016171.1/10807-10690_RF00001;5S_rRNA;
Cluster_10935	KL251244.1	95056	95071	.	-	183	N	0.643	5.573		AAYZ01478359.1/1989-1853_RF00001;5S_rRNA;
Cluster_10944	KL251244.1	124361	124709	.	.	270	20	1.287	7.802		AAWZ02021058.1/67400-67517_RF00001;5S_rRNA;
Cluster_24542	KL251253.1	102337	102678	.	+	12962	22	165.998	244.746		AY157263.1/500-1200_RFXXXXX;28S_rRNA;
Cluster_60554	KL251259.1	78229	78251	.	+	4166	N	33.927	102.851		AY157263.1/500-1200_RFXXXXX;28S_rRNA;
Cluster_71798	KL251265.1	86611	86626	.	+	21	N	0.14	0.557		Z11976.1/500-900_RFXXXXX;18S_rRNA;
Cluster_42110	KL251269.1	130668	130721	HP	-	18	26	0.475	0.035		AFSA01071374.1/3332-3219_RF00001;5S_rRNA;
Cluster_42101	KL251269.1	108692	108731	.	.	37	21	0.364	0.836		FP929039.1/3068249-3068142_RF01118;PK-G12rRNA;
Cluster_56629	KL251275.1	12959	12978	.	+	226	N	2.042	5.329		Z11976.1/500-900_RFXXXXX;18S_rRNA;
Cluster_76624	KL251280.1	117236	117299	HP	-	76	21	0.839	1.602		AAWZ02008739.1/7797-7684_RF00001;5S_rRNA;
Cluster_76614	KL251280.1	74090	74372	.	.	224	21	1.203	6.304		AAWZ02006069.1/51688-51570_RF00001;5S_rRNA;
Cluster_53122	KL251291.1	3859	3970	.	.	63	21	0.503	1.567		HE601631.1/56951360-56951497_RF00001;5S_rRNA;
Cluster_66619	KL251292.1	5033	5233	.	-	297	N	2.853	6.792	SSU_rRNA_eukarya;RF01960	Z11976.1/500-900_RFXXXXX;18S_rRNA;
Cluster_74138	KL251294.1	62582	62598	.	+	30	N	0.448	0.488		AY157263.1/500-1200_RFXXXXX;28S_rRNA;
Cluster_74144	KL251294.1	85418	85582	.	-	351	N	1.035	10.936		CU467655.8/117070-116960_RF00001;5S_rRNA;
Cluster_67038	KL251297.1	106726	106744	.	-	350	N	1.566	10.24		AY157263.1/500-1200_RFXXXXX;28S_rRNA;
Cluster_70006	KL251298.1	83556	83615	HP	-	1347	19	23.802	17.275		HE601631.1/13000672-13000799_RF00001;5S_rRNA;
Cluster_15592	KL251301.1	58375	58390	.	+	72	N	0.392	2.02		AY157263.1/500-1200_RFXXXXX;28S_rRNA;
Cluster_15601	KL251301.1	88754	88770	.	-	140	N	0.28	4.528		AY157263.1/500-1200_RFXXXXX;28S_rRNA;
Cluster_62456	KL251317.1	93156	93176	.	-	39	21	0.252	1.045		GU942163.1/266-418_RF00002;5_8S_rRNA;
Cluster_62461	KL251317.1	117874	118131	.	.	89	20	0.475	2.508		AFSP01038673.1/2785-2673_RF00001;5S_rRNA;
Cluster_64705	KL251320.1	36648	36951	.	.	250	20	1.175	7.245		AAWZ02006069.1/51688-51570_RF00001;5S_rRNA;
Cluster_64192	KL251324.1	76106	76127	.	+	74	20	0.951	1.393		HE601631.1/34967483-34967597_RF00001;5S_rRNA;
Cluster_77647	KL251325.1	117441	117464	.	-	254	N	4.335	3.448		AY446082.1/13860-14979_RFXXXXX;5_8S_rRNA;
Cluster_58339	KL251331.1	19759	19855	HP	+	75	25	1.622	0.592		AY446082.1/13860-14979_RFXXXXX;5_8S_rRNA;
Cluster_69124	KL251336.1	18147	18436	.	+	1668	21	21.508	31.312		AANN01598710.1/2505-2395_RF00001;5S_rRNA;
Cluster_60883	KL251345.1	10427	10443	.	-	24	N	0.056	0.766		AY157263.1/500-1200_RFXXXXX;28S_rRNA;
Cluster_60894	KL251345.1	58246	58541	.	.	142	20	0.615	4.18		HE601631.1/56951360-56951497_RF00001;5S_rRNA;
Cluster_52514	KL251347.1	77266	77472	.	.	404	N	4.671	8.255		Z11976.1/500-900_RFXXXXX;18S_rRNA;
Cluster_52379	KL251359.1	80698	81549	.	.	834	21	4.531	23.405		AAWZ02006069.1/51688-51570_RF00001;5S_rRNA;
Cluster_70688	KL251374.1	66066	66094	.	-	142	19	3.049	1.149		AY446082.1/13860-14979_RFXXXXX;5_8S_rRNA;
Cluster_75933	KL251375.1	45047	45110	HP	+	298	18	3.608	5.886		CABG01000003.1/1492501-1492616_RF00001;5S_rRNA;
Cluster_75926	KL251375.1	25915	26013	.	-	179755	22	3139.816	2350.846		AY157263.1/500-1200_RFXXXXX;28S_rRNA;
Cluster_25969	KL251392.1	68911	69028	.	+	50	21	0.448	1.184	SSU_rRNA_eukarya;RF01960	Z11976.1/500-900_RFXXXXX;18S_rRNA;
Cluster_25972	KL251392.1	99419	99443	.	+	82	23	1.902	0.488		HE601631.1/5719314-5719194_RF00001;5S_rRNA;
Cluster_48408	KL251395.1	109140	109163	.	-	27	22	0.028	0.906		Z11976.1/500-900_RFXXXXX;18S_rRNA;
Cluster_9221	KL251404.1	18095	18196	.	+	242	N	1.287	6.827		HE601631.1/56951360-56951497_RF00001;5S_rRNA;
Cluster_75275	KL251409.1	83486	83591	.	.	48	N	0.643	0.871		CABG01000013.1/976486-976362_RF00001;5S_rRNA;
Cluster_76051	KL251414.1	36653	36710	HP	-	2470	19	23.746	56.458		CABG01000003.1/1492501-1492616_RF00001;5S_rRNA;
Cluster_39922	KL251416.1	50733	50860	.	.	126	20	1.79	2.159		CABG01000005.1/856882-856759_RF00001;5S_rRNA;
Cluster_8192	KL251417.1	21928	22586	.	.	723	N	7.188	16.231		HE601631.1/34967483-34967597_RF00001;5S_rRNA;
Cluster_70189	KL251418.1	6573	6812	.	-	54	19	0.336	1.463		HE601631.1/56951360-56951497_RF00001;5S_rRNA;
Cluster_62301	KL251419.1	68977	69025	HP	+	14	22	0.28	0.139		CABG01000005.1/856882-856759_RF00001;5S_rRNA;
Cluster_62285	KL251419.1	31759	31775	.	+	331	N	1.315	9.892		AY157263.1/500-1200_RFXXXXX;28S_rRNA;
Cluster_75959	KL251423.1	28252	29065	.	+	1155188	23	17691.031	18204.425	SSU_rRNA_eukarya;RF01960	Z11976.1/500-900_RFXXXXX;18S_rRNA;
Cluster_53474	KL251426.1	60643	61066	.	-	77784	N	1062.445	1386.141	SSU_rRNA_eukarya;RF01960	Z11976.1/500-900_RFXXXXX;18S_rRNA;
Cluster_48993	KL251427.1	9201	9746	.	.	306	21	1.734	8.498		HE601631.1/56951360-56951497_RF00001;5S_rRNA;
Cluster_50670	KL251430.1	4300	4924	.	.	380	20	1.958	10.797		AAWZ02011473.1/22520-22439_RF00001;5S_rRNA;
Cluster_59184	KL251433.1	61307	62027	.	.	334	N	1.315	9.996		AAWZ02025740.1/147173-147296_RF00001;5S_rRNA;
Cluster_1314	KL251439.1	70416	70437	.	+	29	22	0.252	0.697		HE601631.1/56951360-56951497_RF00001;5S_rRNA;
Cluster_68436	KL251441.1	53470	53490	.	-	55	21	1.287	0.313		HE601631.1/5719314-5719194_RF00001;5S_rRNA;
Cluster_32104	KL251459.1	65874	65902	.	+	923	18	14.236	14.419		HE601631.1/13000672-13000799_RF00001;5S_rRNA;
Cluster_32105	KL251459.1	68098	68485	.	+	1257	18	17.733	21.699		HE601631.1/13000672-13000799_RF00001;5S_rRNA;
Cluster_2062	KL251462.1	69867	69883	.	-	44	N	0.42	1.01		Z11976.1/500-900_RFXXXXX;18S_rRNA;
Cluster_68726	KL251464.1	48699	48961	.	+	2517	20	9.146	76.276		CABG01000005.1/856882-856759_RF00001;5S_rRNA;
Cluster_41747	KL251471.1	3582	3698	.	+	801	N	10.489	14.837	SSU_rRNA_eukarya;RF01960	Z11976.1/500-900_RFXXXXX;18S_rRNA;
Cluster_34373	KL251484.1	88328	88437	HP	-	14503	22	269.793	169.166	SSU_rRNA_eukarya;RF01960	Z11976.1/500-900_RFXXXXX;18S_rRNA;
Cluster_71666	KL251485.1	76817	77011	.	.	31	21	0.168	0.871		HE601631.1/56951360-56951497_RF00001;5S_rRNA;
Cluster_77912	KL251492.1	23499	24400	.	.	1726	21	7.803	50.398		ABRP01183573.1/182-62_RF00001;5S_rRNA;
Cluster_4880	KL251495.1	14213	14372	HP	-	27861	22	420.212	447.105	SSU_rRNA_eukarya;RF01960	Z11976.1/500-900_RFXXXXX;18S_rRNA;
Cluster_4894	KL251495.1	77369	77492	.	-	56	21	0.364	1.498		AP010586.1/6031-5935_RF00001;5S_rRNA;
Cluster_38714	KL251496.1	69130	69174	HP	+	45	21	0.503	0.94		HE601624.1/28172352-28172233_RF00001;5S_rRNA;
Cluster_22726	KL251499.1	34666	34984	.	.	114	21	0.364	3.518		HE601631.1/56951360-56951497_RF00001;5S_rRNA;
Cluster_74414	KL251503.1	8991	9080	HP	-	25	22	0.392	0.383		HE601625.1/887639-887556_RF00001;5S_rRNA;
Cluster_74422	KL251503.1	59453	59523	HP	-	321	N	5.734	4.04		AY446082.1/13860-14979_RFXXXXX;5_8S_rRNA;
Cluster_74418	KL251503.1	29177	29194	.	-	152	N	2.517	2.159		AY157263.1/500-1200_RFXXXXX;28S_rRNA;
Cluster_76956	KL251504.1	6864	6879	.	+	55	N	0.839	0.871		AY157263.1/500-1200_RFXXXXX;28S_rRNA;
Cluster_76957	KL251504.1	13276	13291	.	+	46	N	0.811	0.592		AY157263.1/500-1200_RFXXXXX;28S_rRNA;
Cluster_77240	KL251505.1	63864	63908	HP	+	10	22	0.112	0.209		AAWZ02003101.1/4600-4484_RF00001;5S_rRNA;
Cluster_77237	KL251505.1	51435	51451	.	-	31	N	0.252	0.766		AY157263.1/500-1200_RFXXXXX;28S_rRNA;
Cluster_61121	KL251513.1	57937	58080	.	+	8753	N	121.835	153.145		AY157263.1/500-1200_RFXXXXX;28S_rRNA;
Cluster_61123	KL251513.1	60197	60228	.	+	1424	N	15.411	30.406		AY157263.1/500-1200_RFXXXXX;28S_rRNA;
Cluster_48213	KL251525.1	34740	35124	.	.	380	21	4.056	8.185		HE601631.1/56951360-56951497_RF00001;5S_rRNA;
Cluster_33237	KL251526.1	78321	78340	.	+	427	N	5.594	7.906		HE601631.1/34967483-34967597_RF00001;5S_rRNA;
Cluster_31361	KL251534.1	65816	65990	.	+	46	N	0.14	1.428		AAPY01377270.1/358-246_RF00001;5S_rRNA;
Cluster_73557	KL251538.1	19244	20018	.	-	938	21	3.748	28.003		HE601631.1/5719314-5719194_RF00001;5S_rRNA;
Cluster_75769	KL251542.1	37094	37368	.	.	134	21	0.587	3.936		AACY021295458.1/92-208_RF00001;5S_rRNA;
Cluster_61205	KL251557.1	28292	28837	.	-	76601	21	1456.73	853.947	SSU_rRNA_eukarya;RF01960	Z11976.1/500-900_RFXXXXX;18S_rRNA;
Cluster_79951	KL251561.1	73204	73225	.	+	3101	19	46.541	50.05		AY157263.1/500-1200_RFXXXXX;28S_rRNA;
Cluster_19753	KL251563.1	4077	4468	.	+	2835	24	46.569	40.75		AFSP01038673.1/2785-2673_RF00001;5S_rRNA;
Cluster_77835	KL251566.1	22774	22914	.	.	38	19	0.14	1.149		HE601631.1/56951360-56951497_RF00001;5S_rRNA;
Cluster_77846	KL251566.1	74597	74622	.	+	105	19	1.622	1.637		AY446082.1/13860-14979_RFXXXXX;5_8S_rRNA;
Cluster_69572	KL251568.1	44371	44391	.	+	102	19	1.678	1.463		AY446082.1/13860-14979_RFXXXXX;5_8S_rRNA;
Cluster_79089	KL251571.1	59629	60137	.	.	351	22	1.398	10.484		AFSP01038673.1/2785-2673_RF00001;5S_rRNA;
Cluster_79091	KL251571.1	63676	64241	.	-	7911	N	103.235	146.98	SSU_rRNA_eukarya;RF01960	Z11976.1/500-900_RFXXXXX;18S_rRNA;
Cluster_55633	KL251576.1	27349	27506	.	+	271821	N	4322.585	4084.584	SSU_rRNA_eukarya;RF01960	Z11976.1/500-900_RFXXXXX;18S_rRNA;
Cluster_45588	KL251577.1	76569	76601	.	-	80	21	0.308	2.403		AAWZ02021058.1/67400-67517_RF00001;5S_rRNA;
Cluster_45589	KL251577.1	77386	77750	.	.	309	20	1.315	9.125		AAWZ02006069.1/51688-51570_RF00001;5S_rRNA;
Cluster_51504	KL251595.1	75949	75973	.	+	29	23	0.028	0.975		AEQU010976872.1/358-472_RF00001;5S_rRNA;
Cluster_75002	KL251604.1	74183	74404	.	.	92	21	0.531	2.543		HE601631.1/56951360-56951497_RF00001;5S_rRNA;
Cluster_72298	KL251606.1	7511	7703	.	.	87	20	0.42	2.508		ACYM01070560.1/38721-38828_RF00001;5S_rRNA;
Cluster_61144	KL251609.1	62989	63015	.	-	888	18	13.174	14.524		HE601631.1/13000672-13000799_RF00001;5S_rRNA;
Cluster_63976	KL251610.1	42170	42233	.	.	26	21	0.252	0.592		HE601631.1/56951360-56951497_RF00001;5S_rRNA;
Cluster_52555	KL251616.1	35267	35323	HP	+	12229	25	247.753	117.41		HE601624.1/65356404-65356511_RF00001;5S_rRNA;
Cluster_52566	KL251616.1	75508	75524	.	-	54	N	1.091	0.522		ACFV01081755.1/2662-2783_RF00001;5S_rRNA;
Cluster_64617	KL251624.1	70410	70434	.	-	33	23	0.839	0.104		AGKD01074816.1/9195-9081_RF00001;5S_rRNA;
Cluster_42971	KL251654.1	48431	48768	.	.	250	20	1.398	6.966		AAWZ02025740.1/147173-147296_RF00001;5S_rRNA;
Cluster_40395	KL251661.1	14538	14559	.	-	23	21	0.643	0		HE601631.1/5719314-5719194_RF00001;5S_rRNA;
Cluster_40404	KL251661.1	42029	42052	.	+	99	24	1.594	1.463		HE601631.1/5719314-5719194_RF00001;5S_rRNA;
Cluster_80840	KL251676.1	27174	27264	HP	+	29	21	0.224	0.731		ABIM01031877.1/2796-2912_RF00001;5S_rRNA;
Cluster_76929	KL251680.1	9244	10497	.	.	2495	22	11.272	72.863		AAWZ02025740.1/147173-147296_RF00001;5S_rRNA;
Cluster_37554	KL251685.1	10531	10842	.	.	292	20	1.091	8.812		AAWZ02006069.1/51688-51570_RF00001;5S_rRNA;
Cluster_37556	KL251685.1	19483	19583	.	-	33375	N	319.243	764.889		Z11976.1/500-900_RFXXXXX;18S_rRNA;
Cluster_28060	KL251690.1	62028	62114	.	-	33028	N	400.773	651.275	5S_rRNA;RF00001	CABG01000243.1/4873-4991_RF00001;5S_rRNA;
Cluster_77773	KL251702.1	60858	60873	.	-	31	N	0.336	0.662		Z11976.1/500-900_RFXXXXX;18S_rRNA;
Cluster_78699	KL251708.1	39142	39615	.	.	486	22	2.377	13.967		HE601631.1/5719314-5719194_RF00001;5S_rRNA;
Cluster_80505	KL251709.1	25749	26770	.	.	1395	21	6.545	40.437		HE601631.1/56951360-56951497_RF00001;5S_rRNA;
Cluster_80513	KL251709.1	33621	34645	.	.	1356	21	6.992	38.521		HE601631.1/56951360-56951497_RF00001;5S_rRNA;
Cluster_71185	KL251711.1	52447	52669	.	-	41	22	0.587	0.697		HE601631.1/56951360-56951497_RF00001;5S_rRNA;
Cluster_77325	KL251718.1	62855	62875	.	+	96	N	0.727	2.438		AY157263.1/500-1200_RFXXXXX;28S_rRNA;
Cluster_43842	KL251719.1	45648	45663	.	-	169	N	3.72	1.254		AADB02020093.1/266982-267074_RF00001;5S_rRNA;
Cluster_50756	KL251729.1	7943	7967	.	.	38	20	0.14	1.149		AFYH01147870.1/2472-2378_RF00001;5S_rRNA;
Cluster_79860	KL251748.1	59716	59771	.	+	2649	21	31.633	52.871	SSU_rRNA_eukarya;RF01960	Z11976.1/500-900_RFXXXXX;18S_rRNA;
Cluster_71074	KL251752.1	34613	34734	.	+	20238	N	349.617	269.51	5S_rRNA;RF00001	CABG01000243.1/4873-4991_RF00001;5S_rRNA;
Cluster_72807	KL251754.1	19534	19598	.	+	777	N	7.3	17.972		AY157263.1/500-1200_RFXXXXX;28S_rRNA;
Cluster_72808	KL251754.1	19938	20147	.	+	213607	22	3894.402	2590.228		AY157263.1/500-1200_RFXXXXX;28S_rRNA;
Cluster_74548	KL251756.1	24	77	HP	-	192081	N	2906.439	3070.769		AY157263.1/500-1200_RFXXXXX;28S_rRNA;
Cluster_74549	KL251756.1	627	1018	.	-	286669	19	3555.133	5557.415		AY157263.1/500-1200_RFXXXXX;28S_rRNA;
Cluster_45915	KL251759.1	26904	26929	.	+	164	19	2.21	2.96		AY446082.1/13860-14979_RFXXXXX;5_8S_rRNA;
Cluster_45922	KL251759.1	48304	48970	.	-	67057	N	976.859	1119.104	SSU_rRNA_eukarya;RF01960	Z11976.1/500-900_RFXXXXX;18S_rRNA;
Cluster_78628	KL251779.1	9711	9812	.	-	1346	20	6.88	38.312		AAFC03123674.1/13238-13352_RF00001;5S_rRNA;
Cluster_73158	KL251786.1	35549	35981	.	-	187	19	1.147	5.085		HE601631.1/5719314-5719194_RF00001;5S_rRNA;
Cluster_77526	KL251787.1	45562	45851	.	-	214	N	1.482	5.608		AAWZ02011473.1/22520-22439_RF00001;5S_rRNA;
Cluster_82325	KL251788.1	14534	14674	HP	-	12	21	0.084	0.313		HE601631.1/5719314-5719194_RF00001;5S_rRNA;
Cluster_10622	KL251793.1	2486	2586	.	-	32839	N	318.432	747.23		Z11976.1/500-900_RFXXXXX;18S_rRNA;
Cluster_12747	KL251797.1	46870	47279	.	+	547	N	5.846	11.772		AY157263.1/500-1200_RFXXXXX;28S_rRNA;
Cluster_28208	KL251818.1	16779	16873	.	.	57	N	0.587	1.254		HE601625.1/887639-887556_RF00001;5S_rRNA;
Cluster_68582	KL251823.1	7686	7758	HP	-	11	22	0.112	0.244		HE601631.1/5719314-5719194_RF00001;5S_rRNA;
Cluster_42963	KL251824.1	24641	24668	.	+	173	20	3.72	1.393		AY446082.1/13860-14979_RFXXXXX;5_8S_rRNA;
Cluster_75118	KL251840.1	47690	47708	.	.	15	20	0.056	0.453		AFYH01147870.1/2472-2378_RF00001;5S_rRNA;
Cluster_62754	KL251849.1	41814	41836	.	-	1413	N	15.663	29.709		HE601630.1/6511517-6511635_RF00001;5S_rRNA;
Cluster_38828	KL251851.1	2846	2863	.	-	46	N	0.587	0.871		AY157263.1/500-1200_RFXXXXX;28S_rRNA;
Cluster_79144	KL251852.1	2465	2526	HP	+	542	21	2.07	16.3		AFSP01023455.1/5065-4965_RF00001;5S_rRNA;
Cluster_65132	KL251870.1	21324	21368	.	+	115	N	1.203	2.508	5_8S_rRNA;RF00002	HE601631.1/7561559-7561710_RF00002;5_8S_rRNA;
Cluster_64767	KL251892.1	10474	10491	.	-	60	N	0.671	1.254		AY157263.1/500-1200_RFXXXXX;28S_rRNA;
Cluster_81865	KL251904.1	40597	40615	.	-	87	19	1.175	1.567		AY446082.1/13860-14979_RFXXXXX;5_8S_rRNA;
Cluster_83166	KL251914.1	16268	16877	.	.	229	21	1.315	6.339		HE601631.1/56951360-56951497_RF00001;5S_rRNA;
Cluster_1636	KL251934.1	42072	42089	.	+	34	N	0.28	0.836		AY157263.1/500-1200_RFXXXXX;28S_rRNA;
Cluster_81544	KL251939.1	35834	37127	.	.	790	21	3.189	23.545		ABRP01098782.1/9231-9132_RF00001;5S_rRNA;
Cluster_81734	KL252015.1	6080	6671	.	.	473	21	3.496	12.121		HE601631.1/56951360-56951497_RF00001;5S_rRNA;
Cluster_71334	KL252020.1	10191	10211	.	-	14	20	0.392	0		HE601631.1/5719314-5719194_RF00001;5S_rRNA;
Cluster_73326	KL252024.1	23646	24006	.	+	182	N	1.706	4.214		HE601631.1/56951360-56951497_RF00001;5S_rRNA;
Cluster_79002	KL252026.1	10007	10367	.	.	104	21	0.839	2.577		HE601631.1/56951360-56951497_RF00001;5S_rRNA;
Cluster_71580	KL252031.1	19183	20374	.	.	477	21	2.685	13.27		HE601631.1/56951360-56951497_RF00001;5S_rRNA;
Cluster_74053	KL252057.1	1489	1538	.	-	357	N	5.454	5.642		AFSP01023455.1/5065-4965_RF00001;5S_rRNA;
Cluster_81329	KL252059.1	28879	29350	.	.	236	21	1.231	6.687		AAWZ02006069.1/51688-51570_RF00001;5S_rRNA;
Cluster_76573	KL252083.1	6795	6811	.	-	56	N	0.196	1.707		AY157263.1/500-1200_RFXXXXX;28S_rRNA;
Cluster_9358	KL252124.1	6369	6413	HP	+	52966	20	809.322	836.951		AY157263.1/500-1200_RFXXXXX;28S_rRNA;
Cluster_37506	KL252126.1	5138	5420	.	.	99	21	1.119	2.055		HE601631.1/56951360-56951497_RF00001;5S_rRNA;
Cluster_36985	KL252149.1	18250	18325	HP	+	64	25	1.343	0.557		AY446082.1/13860-14979_RFXXXXX;5_8S_rRNA;
Cluster_80095	KL252157.1	2395	2660	.	.	227	21	1.091	6.548		GQ274000.1/309-463_RF00002;5_8S_rRNA;
Cluster_80097	KL252157.1	18752	18780	.	-	377	N	3.44	8.847		AY157263.1/500-1200_RFXXXXX;28S_rRNA;
Cluster_80098	KL252157.1	20626	20822	.	-	92942	20	1415.055	1474.991		AY157263.1/500-1200_RFXXXXX;28S_rRNA;
Cluster_80100	KL252157.1	23275	23353	.	-	40960	22	588.196	694.15		AY157263.1/500-1200_RFXXXXX;28S_rRNA;
Cluster_78867	KL252174.1	11977	12267	.	.	1624	20	7.636	47.055		AAYZ01485207.1/178-300_RF00001;5S_rRNA;
Cluster_81479	KL252178.1	8697	9400	.	+	5253	19	54.093	115.599	5_8S_rRNA;RF00002	FJ588861.1/400-1200_RFXXXXX;5_8S_rRNA
Cluster_58925	KL252199.1	3621	3638	.	+	21	N	0.056	0.662		HE601631.1/13000672-13000799_RF00001;5S_rRNA;
Cluster_78372	KL252210.1	2255	2301	.	.	41	20	0.923	0.279		HE601630.1/6511517-6511635_RF00001;5S_rRNA;
Cluster_46999	KL252219.1	392	409	.	+	20	18	0.112	0.557		HE601631.1/13000672-13000799_RF00001;5S_rRNA;
Cluster_69774	KL252249.1	21377	21990	.	.	396	21	2.126	11.145		AAWZ02006069.1/51688-51570_RF00001;5S_rRNA;
Cluster_54175	KL252269.1	19085	19104	.	+	247	N	2.405	5.608		Z11976.1/500-900_RFXXXXX;18S_rRNA;
Cluster_15962	KL252303.1	3247	3474	.	-	207	N	2.154	4.528		Z11976.1/500-900_RFXXXXX;18S_rRNA;
Cluster_64755	KL252337.1	13413	13428	.	-	18	N	0.112	0.488		AY157263.1/500-1200_RFXXXXX;28S_rRNA;
Cluster_81342	KL252404.1	7047	8966	.	.	1865	21	11.775	50.294		HE601631.1/5719314-5719194_RF00001;5S_rRNA;
Cluster_80634	KL252428.1	13013	13097	.	.	21	N	0.112	0.592		AFYH01172980.1/745-864_RF00001;5S_rRNA;
Cluster_77494	KL252454.1	3084	3301	.	-	260	N	3.105	5.19		AAWZ02000762.1/30669-30780_RF00001;5S_rRNA;
Cluster_53489	KL252532.1	1101	2349	.	.	2187	21	11.635	61.683		AAWZ02006069.1/51688-51570_RF00001;5S_rRNA;
Cluster_66795	KL252551.1	770	948	.	.	57	21	0.42	1.463		AAWZ02011237.1/27737-27619_RF00001;5S_rRNA;
Cluster_58408	KL252576.1	6944	6963	.	+	275	N	2.685	6.234		Z11976.1/500-900_RFXXXXX;18S_rRNA;
Cluster_75588	KL252603.1	183	249	HP	-	53	24	0.615	1.08		AFYH01107219.1/2478-2362_RF00001;5S_rRNA;
Cluster_57698	KL252618.1	756	771	.	-	21	N	0.196	0.488		AY157263.1/500-1200_RFXXXXX;28S_rRNA;
Cluster_74877	KL252666.1	9211	9267	.	+	2861	19	40.416	49.318	5S_rRNA;RF00001	HE601630.1/6511517-6511635_RF00001;5S_rRNA;
Cluster_80036	KL252712.1	4153	4324	.	+	184	24	1.147	4.981		HE601624.1/65356404-65356511_RF00001;5S_rRNA;
Cluster_81886	KL252730.1	3306	3328	.	+	16	22	0.196	0.313		HE601624.1/28172352-28172233_RF00001;5S_rRNA;
Cluster_77373	KL252785.1	7300	8010	.	.	903	N	3.412	27.202		AAWZ02025740.1/147173-147296_RF00001;5S_rRNA;
Cluster_77890	KL252800.1	1273	1555	.	-	982	N	18.096	11.668	5S_rRNA;RF00001	HE601631.1/13000672-13000799_RF00001;5S_rRNA;
Cluster_83088	KL252814.1	4724	4944	HP	+	38	19	0.448	0.766		Z11976.1/500-900_RFXXXXX;18S_rRNA;
Cluster_83084	KL252814.1	750	823	.	+	44	18	0.643	0.731		Z11976.1/500-900_RFXXXXX;18S_rRNA;
Cluster_83086	KL252814.1	1813	2489	.	+	916627	18	14345.221	14061.92		AY157263.1/500-1200_RFXXXXX;28S_rRNA;
Cluster_34331	KL253222.1	985	1110	.	+	327913	19	4180.92	6214.646		AY157263.1/500-1200_RFXXXXX;28S_rRNA;
Cluster_84155	KL253349.1	471	488	.	+	47	N	0.336	1.219		AY157263.1/500-1200_RFXXXXX;28S_rRNA;
Cluster_84172	KL253367.1	1792	1807	.	-	458	N	4.503	10.344		CABG01000058.1/565919-565839_RF00001;5S_rRNA;
Cluster_79511	KL253703.1	661	747	HP	+	41	20	0.308	1.045		AFYH01249581.1/6268-6383_RF00001;5S_rRNA;
Cluster_84297	KL254208.1	656	813	.	+	705	N	10.74	11.18		HE601631.1/13000672-13000799_RF00001;5S_rRNA;
