# Supplementary material for: The small RNA complement of adult Schistosoma haematobium
Source: PLoS Negl Trop Dis. 2018 May 29;12(5):e0006535. doi: 10.1371/journal.pntd.0006535 (PMC5993326; doi:10.1371/journal.pntd.0006535)
Supplement: S4 Table — (XLSX) [file pntd.0006535.s004.xlsx]

## Sheet: Table S4
Table S4. tRNA-like clusters of mapped sRNA reads in the genome of S. haematobium
Cluster	Scaffold	Start	End	HP	Strand	Total number of mapped reads	DicerCall	Male transcription level (CPM)	Female transcription level (CPM)	Infernal	Rfam	tRNA type	tRNA start	tRNA end	Cove score	tRNA strand	tRNA map type
Cluster_51417	AMPZ01017349.1	32572	32670	.	-	44	21	0.392	1.045		HE601631.1/46057491-46057425_RF00005;tRNA;
Cluster_69620	AMPZ01024291.1	291	307	.	-	374	N	7.915	3.169		AF033815.1/8362-8297_RF00005;tRNA;
Cluster_74340	AMPZ01026399.1	1	9038	.	-	137148	22	3256.672	721.352	tRNA;RF00005	L03649.1/16860-16979_RFXXXXX;18S_rRNA;
Cluster_74341	AMPZ01026399.1	9275	17515	.	-	237081	21	5161.611	1829.798	tRNA;RF00005
Cluster_80170	AMPZ01029608.1	1248	1353	HP	+	17	19	0.448	0.035		AAEX03007907.1/78769-78687_RF00005;tRNA;
Cluster_81253	AMPZ01030398.1	303	358	.	-	59	N	1.147	0.627		HE601628.1/6673351-6673279_RF00005;tRNA;
Cluster_81868	AMPZ01030957.1	1183	1200	.	-	92	N	1.622	1.184		CR790382.13/84328-84258_RF00005;tRNA;
Cluster_82368	AMPZ01031576.1	1126	1166	.	.	36	N	0.448	0.697		ACIV011200934.1/486-548_RF00005;tRNA;
Cluster_82573	AMPZ01031829.1	2594	2649	.	-	64	N	0.923	1.08		HE601628.1/6673351-6673279_RF00005;tRNA;
Cluster_83002	AMPZ01032446.1	3247	3263	.	-	28	N	0.308	0.592		HE601625.1/33579672-33579599_RF00005;tRNA;	Pseudo:ATT_AMPZ01032446.1_3230	3230	3303	33.77	-	Overlap full
Cluster_83059	AMPZ01032505.1	392	409	.	+	132	N	1.482	2.752		HE601625.1/24515861-24515926_RF00005;tRNA;
Cluster_83200	AMPZ01032747.1	673	699	.	-	1390	N	26.459	15.464		HE601630.1/7730223-7730141_RF00005;tRNA;
Cluster_83502	AMPZ01033380.1	7	56	HP	-	1598	19	24.697	24.903		HE601628.1/4891555-4891627_RF00005;tRNA;
Cluster_84151	AMPZ01034916.1	1039	1067	.	.	38	N	0.503	0.697		CABD02019651.1/3660-3728_RF00005;tRNA;
Cluster_84339	AMPZ01035537.1	992	1009	.	-	165	N	1.678	3.657		HE601625.1/24515861-24515926_RF00005;tRNA;
Cluster_84682	AMPZ01036550.1	161	206	HP	+	2657	20	48.471	32.182		HE601624.1/38589555-38589626_RF00005;tRNA;
Cluster_84773	AMPZ01036941.1	73	178	.	-	34853	18	533.572	549.469	tRNA;RF00005	HE601628.1/6673351-6673279_RF00005;tRNA;
Cluster_84884	AMPZ01038548.1	3	37	.	+	3221	20	62.54	34.307		HE601628.1/4891555-4891627_RF00005;tRNA;
Cluster_85117	AMPZ01042308.1	87	106	.	-	151	18	3.3	1.149		CP002525.1/19720-19649_RF00005;tRNA;
Cluster_85189	AMPZ01043239.1	91	249	.	+	59300	20	917.368	923.014		AAEX03017609.1/69124-69214_RF00005;tRNA;
Cluster_85247	AMPZ01043941.1	127	154	.	-	1926	N	30.85	28.665		AC187528.3/163317-163381_RF00005;tRNA;
Cluster_85287	AMPZ01044604.1	95	112	.	-	132	N	1.818	2.334		HE601625.1/24515861-24515926_RF00005;tRNA;
Cluster_85301	AMPZ01044753.1	130	268	.	-	1165	23	21.564	13.723	tRNA;RF00005	HE601627.1/31642680-31642619_RF00005;tRNA;
Cluster_85357	AMPZ01045446.1	10	108	HP	-	27383	20	561.961	253.941	tRNA;RF00005	HE601627.1/14715439-14715366_RF00005;tRNA;
Cluster_85429	AMPZ01046262.1	165	261	.	+	6657	N	119.01	83.66	tRNA;RF00005	HE601627.1/4438349-4438421_RF00005;tRNA;
Cluster_85436	AMPZ01046402.1	1	22	.	-	2862	19	30.515	61.683		AAFC03059982.1/22569-22497_RF00005;tRNA;
Cluster_85483	AMPZ01047004.1	1	26	.	+	35744	N	527.223	588.408		AAEX03017609.1/69124-69214_RF00005;tRNA;
Cluster_85512	AMPZ01047499.1	2	94	.	+	30753	22	633.898	281.735	tRNA;RF00005	AAEU02000102.1/347445-347517_RF00005;tRNA;
Cluster_85604	AMPZ01048653.1	129	262	.	-	30232	20	518.497	407.295	tRNA;RF00005	HE601625.1/26157359-26157431_RF00005;tRNA;
Cluster_85642	AMPZ01049236.1	3	75	HP	-	2748	19	29.536	58.931		AAFC03059982.1/22569-22497_RF00005;tRNA;
Cluster_85661	AMPZ01049515.1	128	363	.	-	634	N	11.384	7.906		AAHF01000002.1/1869105-1868998_RF00005;tRNA;
Cluster_85675	AMPZ01049666.1	56	352	.	-	31439	N	647.435	288.771	tRNA;RF00005	AADE01000084.1/11536-11607_RF00005;tRNA;
Cluster_85788	AMPZ01050971.1	40	208	HP	+	91	22	2.098	0.557	Hammerhead_1;RF00163	HE601624.1/38589555-38589626_RF00005;tRNA;
Cluster_85794	AMPZ01051180.1	269	401	.	.	23	21	0.392	0.313	Hammerhead_1;RF00163	HE601624.1/38589555-38589626_RF00005;tRNA;
Cluster_85963	AMPZ01053189.1	1	42	.	+	1522	N	26.935	19.47		HE601631.1/14442135-14442202_RF00005;tRNA;
Cluster_86026	AMPZ01053816.1	2	89	HP	-	7545	20	124.911	107.24		HE601624.1/44352189-44352260_RF00005;tRNA;
Cluster_86111	AMPZ01054659.1	157	188	.	+	487	19	7.272	7.906		HE601626.1/14739371-14739302_RF00005;tRNA;
Cluster_86121	AMPZ01054763.1	256	532	.	-	22253	N	213.91	508.683	tRNA;RF00005	FR823391.1/4897369-4897441_RF00005;tRNA;
Cluster_86514	AMPZ01057918.1	355	591	.	-	278847	21	4573.079	4017.363	tRNA;RF00005	HE601625.1/26565913-26565843_RF00005;tRNA;
Cluster_86786	AMPZ01058923.1	144	224	.	-	56	N	0.42	1.428		AAFC03059982.1/24260-24189_RF00005;tRNA;
Cluster_24844	KL250487.1	942794	942817	.	-	49	N	0.839	0.662		HE601625.1/3464595-3464667_RF00005;tRNA;
Cluster_18689	KL250488.1	1431104	1431170	HP	+	615	25	15.103	2.612		BADR02001994.1/17447-17362_RF01852;tRNA-Sec;
Cluster_18424	KL250488.1	247134	247168	.	-	74	20	1.762	0.383		HE601627.1/5039463-5039391_RF00005;tRNA;
Cluster_18526	KL250488.1	768863	768879	.	-	575	N	8.866	8.986		AE000657.1/972005-972094_RF00005;tRNA;
Cluster_18590	KL250488.1	988196	988219	.	-	294	N	3.44	5.956		AF162221.1/60137-60066_RF00005;tRNA;
Cluster_18664	KL250488.1	1294795	1294849	.	+	95	21	1.371	1.602	tRNA;RF00005	HE601628.1/1275651-1275579_RF00005;tRNA;	Pseudo:TTC_KL250488.1_1294795	1294795	1294867	39.7	+	Overlap full
Cluster_18686	KL250488.1	1427307	1427394	.	-	7973	20	174.697	60.15	tRNA-Sec;RF01852	CABF01018097.1/941-856_RF01852;tRNA-Sec;
Cluster_18727	KL250488.1	1618652	1618671	.	+	20	21	0	0.697		HE601631.1/46057491-46057425_RF00005;tRNA;
Cluster_18747	KL250488.1	1690354	1690427	.	+	337	25	8.363	1.324	tRNA-Sec;RF01852	BADR02001994.1/17447-17362_RF01852;tRNA-Sec;	SeC(e):TCA_KL250488.1_1690340	1690340	1690425	43.09	+	Overlap end
Cluster_2810	KL250489.1	1385392	1385488	.	.	78	21	0.392	2.229		CP000586.1/136828-136757_RF00005;tRNA;
Cluster_12051	KL250490.1	406333	406415	HP	-	311	22	5.398	4.11		HE601626.1/27458833-27458752_RF00005;tRNA;
Cluster_12142	KL250490.1	842135	842309	HP	+	23	24	0.531	0.139		AP011532.1/2053530-2053604_RF00005;tRNA;
Cluster_11990	KL250490.1	141094	141114	.	-	15	21	0.308	0.139		CP001071.1/2518117-2518046_RF00005;tRNA;
Cluster_12020	KL250490.1	284225	284244	.	-	15	21	0.056	0.453		HE601631.1/46057491-46057425_RF00005;tRNA;
Cluster_12069	KL250490.1	509550	509567	.	-	47	N	0.587	0.906		HE601625.1/3464595-3464667_RF00005;tRNA;
Cluster_12116	KL250490.1	697645	697661	.	+	32	N	0.587	0.383		AAHX01032302.1/29545-29618_RF00005;tRNA;
Cluster_4129	KL250491.1	962628	962683	HP	+	21	18	0.28	0.383		CP002156.1/2073251-2073324_RF00005;tRNA;
Cluster_4054	KL250491.1	611691	611762	.	+	976	N	16.642	13.27	tRNA;RF00005	AAGW02000629.1/1885-1812_RF00005;tRNA;	Asn:GTT_KL250491.1_611683	611683	611756	69.29	+	Overlap end
Cluster_4205	KL250491.1	1283662	1283747	.	+	25	21	0.392	0.383		CP002371.1/1161510-1161582_RF00005;tRNA;
Cluster_27468	KL250492.1	93687	93760	.	.	37	18	0.531	0.627		AAHX01022418.1/5615-5688_RF00005;tRNA;	Pseudo:CGA_KL250492.1_93690	93690	93765	22.6	-	Overlap start
Cluster_23671	KL250493.1	381367	381390	.	-	214	N	3.832	2.682		HE601626.1/14739371-14739302_RF00005;tRNA;	Gly:GCC_KL250493.1_381338	381338	381408	39.73	-	Overlap full
Cluster_15686	KL250494.1	460350	460375	.	+	33	26	0.811	0.139		AAWR02016980.1/45970-45901_RF00005;tRNA;
Cluster_15688	KL250494.1	472137	472152	.	-	12	N	0.14	0.244		HM452126.1/193087-193015_RF00005;tRNA;
Cluster_15747	KL250494.1	626635	626666	.	-	8621	19	149.58	113.997		HE601628.1/1275651-1275579_RF00005;tRNA;
Cluster_15851	KL250494.1	925832	925848	.	+	20	N	0.308	0.313		FP929041.1/29020-29092_RF00005;tRNA;
Cluster_15864	KL250494.1	957456	957477	.	-	9458	20	199.114	81.466		CU469464.1/269832-269904_RF00005;tRNA;
Cluster_15883	KL250494.1	1032526	1033096	.	.	2898	21	16.698	80.142		AJ630128.1/164824-164897_RF00005;tRNA;
Cluster_15888	KL250494.1	1061978	1062125	.	+	61	N	0.895	1.01		AAHX01004065.1/6779-6707_RF00005;tRNA;	Pseudo:GCG_KL250494.1_1062059	1062059	1062132	20.94	+	Overlap start
Cluster_49821	KL250495.1	338835	338925	HP	+	46	18	0.671	0.766		AAFC03046243.1/80747-80818_RF00005;tRNA;
Cluster_1814	KL250496.1	836462	836650	.	-	288	N	4.699	4.18		AAHX01046640.1/4619-4554_RF00005;tRNA;
Cluster_6847	KL250498.1	55555	55571	.	+	16	N	0.168	0.348		EF101928.1/115793-115866_RF00005;tRNA;
Cluster_50408	KL250499.1	82304	82323	.	+	131	N	2.014	2.055		HE601625.1/26565913-26565843_RF00005;tRNA;
Cluster_50486	KL250499.1	485021	485167	.	+	25447	23	427.708	353.693		AAEX03010789.1/140222-140297_RF00005;tRNA;
Cluster_50563	KL250499.1	973898	974050	.	.	30	N	0.475	0.453			Pseudo:CGA_KL250499.1_973845	973845	973920	26	-	Overlap end
Cluster_10242	KL250501.1	727716	727928	.	.	54	N	0.699	1.01		AAHX01004065.1/6779-6707_RF00005;tRNA;
Cluster_45075	KL250502.1	317569	317841	HP	-	35	24	0.42	0.697	Hammerhead_1;RF00163	HE601631.1/46057491-46057425_RF00005;tRNA;
Cluster_36903	KL250503.1	603384	603412	.	-	28	22	0.392	0.488		BX927290.22/188412-188331_RF00005;tRNA;
Cluster_36904	KL250503.1	604709	604729	.	-	22	N	0.42	0.244		AE000782.1/232349-232269_RF00005;tRNA;
Cluster_36941	KL250503.1	797360	797382	.	.	25	23	0.615	0.104		AAEX03017347.1/518624-518706_RF00005;tRNA;
Cluster_36973	KL250503.1	969589	969633	.	-	2584	N	17.033	68.788		HE601624.1/45231166-45231099_RF00005;tRNA;
Cluster_55086	KL250504.1	82991	83080	.	.	31	20	0.615	0.313		CP000855.1/1278056-1277983_RF00005;tRNA;
Cluster_48716	KL250505.1	580742	580798	HP	-	141	18	2.713	1.532		AAAA02006981.1/14061-13990_RF00005;tRNA;
Cluster_48752	KL250505.1	713545	713562	.	+	35	N	0.615	0.453		AAFD02000012.1/162602-162501_RF00005;tRNA;
Cluster_46765	KL250506.1	468557	469402	.	.	1455	21	11.076	36.884		DQ997624.1/52068-52140_RF00005;tRNA;
Cluster_46785	KL250506.1	542670	542711	.	-	52	N	0.727	0.906		AAEU02000858.1/122055-122126_RF00005;tRNA;
Cluster_19808	KL250507.1	91991	92217	.	.	27	N	0.336	0.522		HE601627.1/24326810-24326740_RF00005;tRNA;
Cluster_19829	KL250507.1	188082	188100	.	-	15	24	0.112	0.383			Pseudo:TTG_KL250507.1_188040	188040	188112	34.91	-	Overlap full
Cluster_1230	KL250508.1	912024	912039	.	+	76	N	1.482	0.801		AAFD02000002.1/681468-681376_RF00005;tRNA;
Cluster_15232	KL250509.1	905554	905598	HP	+	25	20	0.448	0.313		FP929061.1/1474024-1474097_RF00005;tRNA;
Cluster_15171	KL250509.1	598978	598994	.	+	580	N	7.272	11.145		CP002543.1/1427760-1427688_RF00005;tRNA;
Cluster_15174	KL250509.1	616863	616894	.	+	30	N	0.42	0.522		CP001312.1/3142137-3142051_RF00005;tRNA;
Cluster_15191	KL250509.1	696104	696122	.	+	29	N	0.699	0.139		AAHX01051802.1/66411-66345_RF00005;tRNA;
Cluster_19261	KL250510.1	173924	174004	HP	-	17	19	0.056	0.522		CP000113.1/3593312-3593384_RF00005;tRNA;
Cluster_19338	KL250510.1	477435	477594	HP	+	10	23	0.196	0.104	Hammerhead_1;RF00163	HE601631.1/46057491-46057425_RF00005;tRNA;
Cluster_19225	KL250510.1	46977	47000	.	+	175	21	3.776	1.393		HE601631.1/37616638-37616717_RF00005;tRNA;
Cluster_19432	KL250510.1	909622	909745	.	.	72	20	1.035	1.219			Pseudo:CGG_KL250510.1_909570	909570	909645	31.54	-	Overlap end
Cluster_910	KL250511.1	312518	312621	.	-	4051	20	69.42	54.647	tRNA;RF00005	HE601627.1/1975465-1975563_RF00005;tRNA;
Cluster_34211	KL250512.1	231899	231924	.	-	42	26	1.007	0.209		AAWR02016980.1/45970-45901_RF00005;tRNA;
Cluster_34290	KL250512.1	590420	590495	.	+	51619	N	1026.812	519.202	tRNA;RF00005	BX088719.6/170598-170670_RF00005;tRNA;
Cluster_46397	KL250513.1	789850	789896	HP	+	17	20	0.252	0.279		HE601624.1/22688186-22688255_RF00005;tRNA;
Cluster_46414	KL250513.1	881596	881783	HP	+	3305	21	67.574	30.963	tRNA;RF00005	HE601624.1/21190566-21190495_RF00005;tRNA;
Cluster_46356	KL250513.1	580962	580979	.	+	53	N	0.895	0.731		HE601625.1/3464595-3464667_RF00005;tRNA;
Cluster_46396	KL250513.1	779921	779994	.	.	115	N	2.042	1.463		AAHX01004065.1/6779-6707_RF00005;tRNA;
Cluster_10673	KL250514.1	129086	129114	.	-	155	18	3.161	1.463		ACIV011749688.1/307-379_RF00005;tRNA;
Cluster_20863	KL250515.1	248035	248052	.	-	66	N	0.503	1.672		U87145.2/33089-33017_RF00005;tRNA;
Cluster_23232	KL250517.1	399742	399847	HP	-	28	23	0.42	0.453		HE601627.1/24326810-24326740_RF00005;tRNA;
Cluster_23250	KL250517.1	535539	535615	HP	+	33	26	0.783	0.174		AAFC03022259.1/10672-10599_RF00005;tRNA;
Cluster_23253	KL250517.1	543187	543212	.	-	38	26	0.783	0.348		AAFC03022259.1/10672-10599_RF00005;tRNA;
Cluster_17232	KL250518.1	249894	250157	.	.	911	N	8.894	20.654		DQ997624.1/52068-52140_RF00005;tRNA;
Cluster_17272	KL250518.1	404876	404897	.	-	49	N	0.755	0.766		BX927290.22/188412-188331_RF00005;tRNA;
Cluster_16798	KL250519.1	285578	285597	.	+	162	18	3.552	1.219		Z50741.1/12645-12574_RF00005;tRNA;
Cluster_16832	KL250519.1	492181	492198	.	-	43	N	0.392	1.01		AAFC03067023.1/26864-26936_RF00005;tRNA;
Cluster_33058	KL250520.1	192420	192437	.	.	110	N	1.035	2.543		AAEX03001537.1/27068-27135_RF00005;tRNA;
Cluster_39342	KL250521.1	64990	65011	.	+	37	22	0.867	0.209		HE601626.1/27458833-27458752_RF00005;tRNA;
Cluster_39414	KL250521.1	427951	427986	.	+	1159	N	21.844	13.166		HE601629.1/5791984-5792056_RF00005;tRNA;	Pseudo:ACG_KL250521.1_427911	427911	427984	38.44	+	Overlap end
Cluster_8906	KL250522.1	460960	460978	.	+	70	N	1.175	0.975		ABXC01004369.1/131081-131142_RF00005;tRNA;
Cluster_4365	KL250523.1	60818	60886	HP	-	14	21	0.196	0.244		AAPN01102243.1/1800-1871_RF00005;tRNA;
Cluster_4388	KL250523.1	189192	189242	HP	+	71	22	1.147	1.045		HE601626.1/27458833-27458752_RF00005;tRNA;
Cluster_4458	KL250523.1	478889	478911	.	-	316	N	6.545	2.856		AP012212.1/2773690-2773762_RF00005;tRNA;
Cluster_4478	KL250523.1	586187	586428	.	.	221	20	3.944	2.786	Hammerhead_1;RF00163	CP002371.1/1161510-1161582_RF00005;tRNA;
Cluster_35069	KL250526.1	188959	188988	.	.	63	N	0.475	1.602		AAFC03049020.1/10736-10807_RF00005;tRNA;
Cluster_35153	KL250526.1	633204	633234	.	+	537	23	6.573	10.518		CP001708.1/1403694-1403621_RF00005;tRNA;
Cluster_30159	KL250527.1	669507	669526	.	-	35	N	0.503	0.592		AAFR03054367.1/14098-14026_RF00005;tRNA;
Cluster_44241	KL250528.1	280448	280600	HP	-	39	22	0.448	0.801		HE601631.1/46057491-46057425_RF00005;tRNA;
Cluster_44323	KL250528.1	620087	620153	HP	+	14	21	0.028	0.453		HE601631.1/46057491-46057425_RF00005;tRNA;
Cluster_44224	KL250528.1	159227	159443	.	.	35	N	0.531	0.557		AAHX01004065.1/6779-6707_RF00005;tRNA;
Cluster_43907	KL250529.1	172021	172040	.	+	121	N	1.622	2.194		AAEX03014953.1/82089-82160_RF00005;tRNA;
Cluster_48131	KL250531.1	535326	535422	HP	+	16913	19	295.469	221.132	tRNA;RF00005	HE601630.1/7730223-7730141_RF00005;tRNA;
Cluster_48073	KL250531.1	234983	235015	.	.	30	20	0.336	0.627		CP001071.1/2518117-2518046_RF00005;tRNA;
Cluster_48149	KL250531.1	643970	644078	.	.	6728	19	130.785	71.47	tRNA;RF00005	HE601627.1/14715439-14715366_RF00005;tRNA;
Cluster_48170	KL250531.1	726497	726523	.	+	247	24	4.447	3.065		HE601627.1/21035455-21035374_RF00005;tRNA;
Cluster_14850	KL250533.1	344138	344229	HP	+	88	23	1.51	1.184		AAHX01022418.1/5615-5688_RF00005;tRNA;
Cluster_14914	KL250533.1	534641	534695	HP	-	28	21	0.587	0.244		AEHL01179667.1/597-526_RF00005;tRNA;
Cluster_14962	KL250533.1	653989	654166	.	.	71	21	1.063	1.149		AAHX01022418.1/5615-5688_RF00005;tRNA;	Pseudo:CGA_KL250533.1_653983	653983	654058	23.89	-	Overlap end
Cluster_54918	KL250535.1	226929	226945	.	-	15	N	0.168	0.313		AL731880.3/90293-90375_RF00005;tRNA;
Cluster_55038	KL250535.1	726069	726084	.	+	50	N	0.755	0.801		HE601631.1/14442135-14442202_RF00005;tRNA;
Cluster_635	KL250536.1	213024	213045	.	-	21	20	0.112	0.592		HE601631.1/46057491-46057425_RF00005;tRNA;
Cluster_676	KL250536.1	426489	426520	.	.	37	20	0.448	0.731		CP001071.1/2518117-2518046_RF00005;tRNA;
Cluster_736	KL250536.1	676146	676168	.	-	141	21	2.154	2.229		HE601627.1/21035455-21035374_RF00005;tRNA;
Cluster_33940	KL250537.1	69056	69126	HP	+	12	26	0.252	0.104		HE601624.1/22688186-22688255_RF00005;tRNA;
Cluster_33975	KL250537.1	252225	252244	.	-	158	18	3.384	1.289		ACIV011749688.1/307-379_RF00005;tRNA;
Cluster_33976	KL250537.1	253732	253751	.	-	144	18	2.601	1.776		ACIV011749688.1/307-379_RF00005;tRNA;
Cluster_48866	KL250538.1	333613	333839	.	.	51	N	0.867	0.697	Hammerhead_1;RF00163	CP002371.1/1161510-1161582_RF00005;tRNA;
Cluster_8512	KL250540.1	356517	356668	.	-	124	23	0.895	3.204		CP003010.1/212644-212566_RF00005;tRNA;
Cluster_59380	KL250541.1	557741	557760	.	+	22	20	0	0.766		HE601631.1/46057491-46057425_RF00005;tRNA;
Cluster_59399	KL250541.1	690767	690950	.	+	52	18	0.811	0.801		AAHX01004065.1/6779-6707_RF00005;tRNA;
Cluster_20701	KL250542.1	320446	320561	.	.	57	19	0.951	0.801	Hammerhead_1;RF00163	AAHX01022418.1/5615-5688_RF00005;tRNA;	Pseudo:CGA_KL250542.1_320497	320497	320572	22.6	-	Overlap start
Cluster_29736	KL250543.1	586179	586201	.	-	78	18	1.175	1.254		CABD02057278.1/4420-4492_RF00005;tRNA;
Cluster_31593	KL250544.1	72369	72397	.	+	43	21	0.643	0.697		HE601624.1/28990971-28991054_RF00005;tRNA;
Cluster_31724	KL250544.1	647333	647418	.	+	3874	N	57.113	63.807	tRNA;RF00005	HE601630.1/7730223-7730141_RF00005;tRNA;
Cluster_31738	KL250544.1	710873	711171	.	-	225	21	2.405	4.841		AAHX01022418.1/5615-5688_RF00005;tRNA;	Pseudo:???_KL250544.1_710867	710867	710942	32.13	-	Overlap end
Cluster_11026	KL250546.1	332484	332711	.	.	115	N	1.315	2.368	Hammerhead_1;RF00163	AAHX01054486.1/82130-82064_RF00005;tRNA;
Cluster_11108	KL250546.1	689640	689802	.	.	50	N	0.839	0.697	Hammerhead_1;RF00163	HE601624.1/2976554-2976485_RF00005;tRNA;
Cluster_60154	KL250547.1	572815	572877	.	-	592	N	11.747	5.991		HE601624.1/21190566-21190495_RF00005;tRNA;	His:ATG_KL250547.1_572818	572818	572889	47.78	-	Overlap start
Cluster_18783	KL250548.1	45541	45835	.	.	338	20	4.727	5.886		AAHX01022418.1/5615-5688_RF00005;tRNA;
Cluster_47653	KL250549.1	274133	274150	.	-	45	N	0.727	0.662		HE601625.1/3464595-3464667_RF00005;tRNA;
Cluster_47676	KL250549.1	431091	431106	.	+	19	N	0.112	0.522		CP000582.1/425905-425833_RF00005;tRNA;
Cluster_47712	KL250549.1	598251	598276	.	+	22	26	0.503	0.139		AAFC03022259.1/10672-10599_RF00005;tRNA;
Cluster_19492	KL250550.1	270050	270215	HP	-	20	23	0.364	0.244	Hammerhead_1;RF00163	AAHX01010590.1/24494-24564_RF00005;tRNA;
Cluster_19534	KL250550.1	545730	546020	.	-	60	22	1.287	0.488		CP002371.1/1161510-1161582_RF00005;tRNA;
Cluster_44456	KL250551.1	180285	180350	HP	-	15	20	0.28	0.174		AAEX03003347.1/103658-103740_RF00005;tRNA;
Cluster_44520	KL250551.1	466873	466890	.	+	17	N	0.112	0.453		JN624850.1/94612-94683_RF00005;tRNA;
Cluster_44527	KL250551.1	494663	494683	.	+	23	18	0.364	0.348		AAWR02027054.1/12710-12625_RF00005;tRNA;
Cluster_37758	KL250552.1	326169	326201	.	.	36	N	0.28	0.906		CP001071.1/2518117-2518046_RF00005;tRNA;
Cluster_37773	KL250552.1	489586	489711	.	-	194	21	2.797	3.274		HE601627.1/21035455-21035374_RF00005;tRNA;
Cluster_32621	KL250553.1	365011	365143	.	+	260	22	5.818	1.811	Hammerhead_1;RF00163	HE601631.1/46057491-46057425_RF00005;tRNA;
Cluster_32641	KL250553.1	477797	477819	.	.	268	N	3.524	4.946		HE601625.1/13769497-13769595_RF00005;tRNA;
Cluster_32647	KL250553.1	498537	498562	.	-	37	19	0.112	1.149			Gln:TTG_KL250553.1_498488	498488	498559	29.08	-	Overlap end
Cluster_7251	KL250555.1	8673	8819	.	.	31	20	0.42	0.557		AAEX03003347.1/103658-103740_RF00005;tRNA;
Cluster_7339	KL250555.1	329319	329483	.	.	46	20	1.147	0.174	Hammerhead_1;RF00163	HE601631.1/46057491-46057425_RF00005;tRNA;
Cluster_7340	KL250555.1	336442	336617	.	-	25	23	0.448	0.313	Hammerhead_1;RF00163	CP002371.1/1161510-1161582_RF00005;tRNA;
Cluster_35814	KL250556.1	670500	670521	.	-	89	22	0.168	2.891		AEHL01246112.1/10490-10558_RF00005;tRNA;
Cluster_35815	KL250556.1	672270	672291	.	-	78	22	0.28	2.368		AEHL01246112.1/10490-10558_RF00005;tRNA;
Cluster_19739	KL250557.1	621203	621270	HP	+	13	23	0.28	0.104		CP001814.1/10003095-10003167_RF00005;tRNA;
Cluster_2040	KL250558.1	650349	650432	.	-	44	N	0.895	0.418		CP000780.1/735064-734993_RF00005;tRNA;
Cluster_63789	KL250560.1	543102	543121	.	+	306	N	6.657	2.368		AAHX01032302.1/29545-29618_RF00005;tRNA;
Cluster_4628	KL250561.1	194490	194591	HP	+	15	21	0.336	0.104		HE601627.1/24326810-24326740_RF00005;tRNA;
Cluster_4647	KL250561.1	309564	309629	HP	+	12	23	0.252	0.104		HE601627.1/24326810-24326740_RF00005;tRNA;
Cluster_119	KL250562.1	5359	5576	.	.	26	N	0.112	0.766	Hammerhead_1;RF00163	HE601631.1/46057491-46057425_RF00005;tRNA;
Cluster_138	KL250562.1	86601	86709	.	.	32	19	0.643	0.313		CP001825.1/180650-180577_RF00005;tRNA;
Cluster_212	KL250562.1	335901	335922	.	-	24	22	0.14	0.662		ACIV011200934.1/486-548_RF00005;tRNA;
Cluster_236	KL250562.1	438160	438183	.	-	122	22	2.433	1.219		HE601628.1/6705857-6705930_RF00005;tRNA;
Cluster_260	KL250562.1	512462	512479	.	+	87	N	0.895	1.916		CP001328.1/786284-786212_RF00005;tRNA;
Cluster_262	KL250562.1	515978	516315	.	-	157	23	2.825	1.95		AAHX01022418.1/5615-5688_RF00005;tRNA;
Cluster_268	KL250562.1	543459	543479	.	+	20	19	0.196	0.453			Gln:TTG_KL250562.1_543450	543450	543517	23.09	+	Overlap full
Cluster_10323	KL250563.1	106135	106221	.	+	143	N	1.454	3.169		AAPN01304368.1/265-194_RF00005;tRNA;
Cluster_10409	KL250563.1	652343	652366	.	-	668	22	6.405	15.29		AAEX03006991.1/45871-45943_RF00005;tRNA;
Cluster_42186	KL250564.1	231994	232036	HP	-	18	19	0.364	0.174		CP001800.1/1112509-1112426_RF00005;tRNA;
Cluster_42218	KL250564.1	304220	304271	HP	+	276	19	4.895	3.518		HE601628.1/6705857-6705930_RF00005;tRNA;
Cluster_42196	KL250564.1	245759	245776	.	-	53	N	0.811	0.836		HE601624.1/44352189-44352260_RF00005;tRNA;
Cluster_44651	KL250565.1	300056	300187	.	.	33	19	0.643	0.348	Hammerhead_1;RF00163	AAHX01004065.1/6779-6707_RF00005;tRNA;	Pseudo:GCG_KL250565.1_300055	300055	300126	20.12	+	Overlap end
Cluster_3554	KL250566.1	32069	32086	.	-	16	N	0.252	0.244		AAFR03025613.1/79221-79147_RF00005;tRNA;
Cluster_17792	KL250567.1	74061	74694	.	.	1724	21	11.663	45.522		CP001807.1/1474662-1474735_RF00005;tRNA;
Cluster_17793	KL250567.1	74898	75424	.	.	1479	20	8.055	41.482		CP001807.1/1474662-1474735_RF00005;tRNA;
Cluster_17795	KL250567.1	77170	77811	.	.	1917	21	11.887	51.965		CP001807.1/1474662-1474735_RF00005;tRNA;
Cluster_17811	KL250567.1	148405	148441	.	-	263348	23	5842.638	1896.6		HE601624.1/9444213-9444284_RF00005;tRNA;
Cluster_17562	KL250569.1	551699	552020	HP	-	21	22	0.364	0.279	Hammerhead_1;RF00163	HE601631.1/46057491-46057425_RF00005;tRNA;
Cluster_65825	KL250570.1	370983	371069	.	.	142	20	2.601	1.707		AAPN01106816.1/22032-21959_RF00005;tRNA;
Cluster_65893	KL250570.1	640158	640176	.	+	133	N	1.622	2.612		AAPN01114297.1/4728-4797_RF00005;tRNA;
Cluster_11434	KL250571.1	390968	391000	.	-	127	N	2.07	1.846		Z81544.2/14199-14118_RF00005;tRNA;
Cluster_11457	KL250571.1	444575	444706	.	-	39	N	0.448	0.801		HE601624.1/22688186-22688255_RF00005;tRNA;
Cluster_2508	KL250573.1	399252	399268	.	+	38	N	0.503	0.697		HE601624.1/44352189-44352260_RF00005;tRNA;
Cluster_47433	KL250575.1	60720	60798	.	-	581	N	11.971	5.329		HE601627.1/1975465-1975563_RF00005;tRNA;	Leu:CAA_KL250575.1_60704	60704	60802	37.16	-	Overlap full
Cluster_47463	KL250575.1	242647	242664	.	+	25	N	0.392	0.383		JN624850.1/94612-94683_RF00005;tRNA;
Cluster_40909	KL250577.1	180998	181105	.	+	264	N	2.685	5.851	U1;RF00003	ACFV01135799.1/18630-18539_RF00005;tRNA;
Cluster_40921	KL250577.1	244278	244293	.	-	24	N	0.531	0.174		AAHX01032302.1/29545-29618_RF00005;tRNA;
Cluster_40942	KL250577.1	379830	379966	.	.	45	26	0.923	0.418	Hammerhead_1;RF00163	AAHX01010263.1/6596-6663_RF00005;tRNA;
Cluster_40958	KL250577.1	491732	491878	.	.	32	21	0.531	0.453		CP002371.1/1161510-1161582_RF00005;tRNA;
Cluster_40961	KL250577.1	511689	511712	.	+	22	24	0.168	0.557		HE601631.1/46057491-46057425_RF00005;tRNA;
Cluster_25263	KL250578.1	237694	237711	.	+	139	N	2.182	2.125		AACM02000188.1/225458-225529_RF00005;tRNA;
Cluster_25291	KL250578.1	335857	336041	.	.	33	N	0.671	0.313		AAPN01206368.1/3678-3750_RF00005;tRNA;
Cluster_34546	KL250579.1	19259	19275	.	-	213	N	1.426	5.642		U87145.2/33089-33017_RF00005;tRNA;
Cluster_34548	KL250579.1	29280	29313	.	+	819	N	10.908	14.942		HE601625.1/26157359-26157431_RF00005;tRNA;
Cluster_34609	KL250579.1	458663	458680	.	+	111	N	0.28	3.518		AAPN01376288.1/17960-18032_RF00005;tRNA;
Cluster_49176	KL250580.1	186694	186823	.	.	410	20	3.888	9.439		AJ630128.1/164824-164897_RF00005;tRNA;
Cluster_49198	KL250580.1	335481	335561	.	-	164	20	2.293	2.856		AAHX01022418.1/5615-5688_RF00005;tRNA;	Pseudo:CGA_KL250580.1_335491	335491	335566	22.6	-	Overlap start
Cluster_13391	KL250581.1	221501	221643	.	+	87	N	1.706	0.906	Hammerhead_1;RF00163	HE601631.1/46057491-46057425_RF00005;tRNA;
Cluster_26880	KL250582.1	386007	386054	.	+	8647	N	147.65	117.305		HE601624.1/45231166-45231099_RF00005;tRNA;
Cluster_61440	KL250583.1	303009	303101	.	.	170	20	2.797	2.438		AAHX01022418.1/5615-5688_RF00005;tRNA;
Cluster_61448	KL250583.1	325883	326125	.	.	47	21	0.671	0.801		M68929.1/39446-39374_RF00005;tRNA;
Cluster_32740	KL250584.1	176440	176462	.	-	110	N	1.706	1.707		ABGA01334847.1/34051-34124_RF00005;tRNA;
Cluster_7649	KL250586.1	69306	69378	.	+	23879	23	446.839	275.257	tRNA;RF00005	AAGH01001691.1/1521-1450_RF00005;tRNA;
Cluster_7711	KL250586.1	385770	385786	.	+	456	N	6.265	8.08		AAHX01091416.1/9772-9700_RF00005;tRNA;
Cluster_7719	KL250586.1	435101	435122	.	+	13	22	0.196	0.209		AAHX01022418.1/5615-5688_RF00005;tRNA;
Cluster_40636	KL250587.1	389418	389435	.	-	393	N	8.587	2.995		AF033815.1/8362-8297_RF00005;tRNA;
Cluster_6234	KL250588.1	477410	477481	.	.	33	19	0.364	0.697		AAHX01022418.1/5615-5688_RF00005;tRNA;
Cluster_28402	KL250589.1	79388	79413	.	+	30	N	0.42	0.522		HE601629.1/5791984-5792056_RF00005;tRNA;
Cluster_17592	KL250592.1	31798	32015	.	.	33	N	0.559	0.453		AAWR02005020.1/2111-2043_RF00005;tRNA;
Cluster_17615	KL250592.1	160308	160475	.	-	140	N	2.937	1.219	Hammerhead_1;RF00163	HE601631.1/46057491-46057425_RF00005;tRNA;
Cluster_36326	KL250593.1	345862	345953	HP	+	12	21	0.028	0.383		HE601631.1/46057491-46057425_RF00005;tRNA;
Cluster_36373	KL250593.1	490462	490554	.	.	187	20	3.244	2.473		AAHX01022418.1/5615-5688_RF00005;tRNA;
Cluster_53821	KL250594.1	183467	183540	.	-	2037	22	39.577	21.664	tRNA;RF00005	AE014297.2/3965328-3965255_RF00005;tRNA;	Asn:GTT_KL250594.1_183467	183467	183540	67.32	-	Overlap full
Cluster_53822	KL250594.1	193923	193946	.	-	1785	22	28.836	26.261		HE601631.1/14442135-14442202_RF00005;tRNA;
Cluster_53873	KL250594.1	412542	412567	.	-	49	24	0.727	0.801		HE601627.1/21035455-21035374_RF00005;tRNA;
Cluster_20139	KL250595.1	390567	390620	.	+	595	N	10.656	7.453	tRNA;RF00005	AAGH01001691.1/1521-1450_RF00005;tRNA;
Cluster_54397	KL250596.1	313824	313859	.	+	412	20	8.027	4.354		AAPN01051138.1/6755-6674_RF00005;tRNA;
Cluster_8602	KL250598.1	109674	109718	HP	+	846	18	15.411	10.275		AAHX01065360.1/3700-3627_RF00005;tRNA;
Cluster_8663	KL250598.1	360142	360193	.	+	459	N	8.782	5.05		ACUP01000432.1/21303-21373_RF00005;tRNA;
Cluster_8667	KL250598.1	372653	372690	.	+	354	24	5.538	5.433		AAFR03042005.1/83972-84039_RF00005;tRNA;
Cluster_8709	KL250598.1	518247	518323	.	+	264631	23	5870.971	1906.004	tRNA;RF00005	HE601625.1/18390308-18390237_RF00005;tRNA;
Cluster_27221	KL250599.1	322068	322122	HP	+	38	23	0.979	0.104		AC115899.12/11562-11631_RF00005;tRNA;
Cluster_22224	KL250600.1	541675	541701	.	+	148	20	2.377	2.194			Pseudo:CGA_KL250600.1_541616	541616	541691	21.84	+	Overlap end
Cluster_27065	KL250601.1	122406	122726	.	.	63	20	0.336	1.776		ABQF01023907.1/1346-1277_RF00005;tRNA;
Cluster_29010	KL250603.1	553672	553705	.	-	30	N	0.392	0.557		CABD02003422.1/6372-6445_RF00005;tRNA;
Cluster_60419	KL250604.1	193759	193899	HP	+	24	24	0.42	0.313	Hammerhead_1;RF00163	AAPN01304368.1/265-194_RF00005;tRNA;
Cluster_60388	KL250604.1	84446	84476	.	-	388	19	9.006	2.299		AM270268.1/12490-12576_RF00005;tRNA;
Cluster_28121	KL250605.1	197865	198058	.	.	40	23	0.867	0.313	Hammerhead_1;RF00163	AAHX01022418.1/5615-5688_RF00005;tRNA;
Cluster_47306	KL250606.1	67685	67892	.	.	31	N	0.503	0.453		AAPN01422239.1/2080-2015_RF00005;tRNA;
Cluster_47332	KL250606.1	194747	194776	.	+	568	N	8.139	9.648		HE601631.1/33970377-33970450_RF00005;tRNA;
Cluster_47349	KL250606.1	287766	287801	.	+	601	N	11.551	6.548		HE601627.1/1975465-1975563_RF00005;tRNA;
Cluster_36684	KL250607.1	26900	26925	.	-	129	20	1.79	2.264			Pseudo:CGA_KL250607.1_26910	26910	26985	22.6	-	Overlap start
Cluster_36741	KL250607.1	367345	367416	.	-	1666	N	30.151	20.48	tRNA;RF00005	HE601625.1/10113484-10113555_RF00005;tRNA;	Glu:TTC_KL250607.1_367345	367345	367416	72.64	-	Overlap full
Cluster_7109	KL250609.1	7538	7617	HP	+	11753	28	224.091	130.297	tRNA;RF00005	AEHL01237241.1/3131-3196_RF00005;tRNA;	Gln:CTG_KL250609.1_7532	7532	7603	57.7	+	Overlap end
Cluster_7162	KL250609.1	237347	237380	.	.	34	N	0.224	0.906		CP001071.1/2518117-2518046_RF00005;tRNA;
Cluster_12649	KL250610.1	166414	166531	HP	+	12	20	0.112	0.279	tRNA;RF00005	HE601631.1/46057491-46057425_RF00005;tRNA;
Cluster_12618	KL250610.1	24739	24879	.	-	882	22	15.998	10.797		HE601627.1/26179395-26179314_RF00005;tRNA;
Cluster_12735	KL250610.1	546297	546313	.	+	15	N	0.28	0.174		HE601627.1/1975465-1975563_RF00005;tRNA;
Cluster_51824	KL250611.1	234182	234201	.	-	150	18	2.909	1.602		Z50741.1/12645-12574_RF00005;tRNA;
Cluster_51874	KL250611.1	509089	509365	.	-	10753	21	144.658	194.383		AL929185.14/127016-127097_RF00005;tRNA;	Ser:AGA_KL250611.1_509076	509076	509152	48.7	-	Overlap end
Cluster_72974	KL250612.1	415289	415308	.	+	51	N	0.224	1.498			Pseudo:AGA_KL250612.1_415289	415289	415358	20.27	+	Overlap full
Cluster_37977	KL250613.1	381299	381394	HP	-	20	21	0.475	0.104		AAHX01004065.1/6779-6707_RF00005;tRNA;
Cluster_37930	KL250613.1	44501	44535	.	+	127	N	1.622	2.403		AADN03003178.1/62896-62968_RF00005;tRNA;
Cluster_37946	KL250613.1	119829	120041	.	.	45	N	0.531	0.906		AAHX01051959.1/19603-19674_RF00005;tRNA;
Cluster_15379	KL250614.1	466295	466312	.	-	382	N	8.139	3.169		AAFC03057448.1/14556-14479_RF00005;tRNA;
Cluster_43449	KL250615.1	115894	115960	HP	-	11	22	0.308	0		CP002371.1/1161510-1161582_RF00005;tRNA;
Cluster_43438	KL250615.1	48776	48981	.	+	26	N	0.587	0.174		HE601631.1/46057491-46057425_RF00005;tRNA;
Cluster_43481	KL250615.1	351192	351222	.	-	4890	N	69.112	84.252		FN596745.1/1575461-1575532_RF00005;tRNA;
Cluster_43483	KL250615.1	352347	352544	.	-	18070	N	231.95	340.527		FN596745.1/1575461-1575532_RF00005;tRNA;
Cluster_2090	KL250616.1	85951	86053	HP	+	42	18	0.951	0.279		AJ630128.1/164824-164897_RF00005;tRNA;
Cluster_2106	KL250616.1	137638	137775	HP	+	11	21	0.112	0.244		CP002156.1/2073251-2073324_RF00005;tRNA;
Cluster_2093	KL250616.1	96597	96614	.	-	38	N	0.392	0.836		CP003003.1/2256035-2256126_RF00005;tRNA;
Cluster_2107	KL250616.1	143209	143234	.	+	33	26	0.615	0.383		AAFC03022259.1/10672-10599_RF00005;tRNA;	Pseudo:CTA_KL250616.1_143209	143209	143278	31.09	+	Overlap full
Cluster_47808	KL250617.1	320914	320968	HP	-	20	18	0.531	0.035		CP001699.1/2073776-2073846_RF00005;tRNA;
Cluster_47816	KL250617.1	384550	384921	.	.	348	21	3.189	8.15		HE601626.1/27458833-27458752_RF00005;tRNA;
Cluster_6608	KL250620.1	282204	282418	.	-	43	20	0.923	0.348		HE601627.1/24326810-24326740_RF00005;tRNA;
Cluster_6618	KL250620.1	329175	329241	.	+	148	21	2.21	2.403		AAWR02038968.1/29815-29742_RF00005;tRNA;
Cluster_6638	KL250620.1	370628	370641	.	-	15	N	0.364	0.07			Pseudo:GCG_KL250620.1_370596	370596	370667	22.3	-	Overlap full
Cluster_7927	KL250624.1	480270	480361	.	.	25	20	0.42	0.348		AAHX01022418.1/5615-5688_RF00005;tRNA;
Cluster_32429	KL250627.1	52715	52916	.	.	346	21	4.839	6.025		AAHX01022418.1/5615-5688_RF00005;tRNA;
Cluster_9087	KL250628.1	41421	41437	.	+	171	N	2.321	3.065		AAFD02000012.1/162602-162501_RF00005;tRNA;
Cluster_9125	KL250628.1	173611	173660	.	+	2649	N	35.997	47.438		BX914205.18/164751-164686_RF00005;tRNA;
Cluster_9178	KL250628.1	395049	395108	.	-	29	19	0.531	0.348		CAAC02000577.1/556325-556244_RF00005;tRNA;	Pseudo:ACT_KL250628.1_395042	395042	395112	28.58	-	Overlap full
Cluster_31881	KL250629.1	217601	217618	.	+	105	N	2.657	0.348		CP001601.1/2236705-2236778_RF00005;tRNA;
Cluster_31899	KL250629.1	328427	328466	.	+	59	18	1.035	0.766		FR796419.1/226716-226788_RF00005;tRNA;
Cluster_29558	KL250630.1	452164	452325	.	.	60	21	0.475	1.498			Pseudo:GCG_KL250630.1_452095	452095	452166	20.12	-	Overlap end
Cluster_64904	KL250632.1	302163	302181	.	-	42	19	0.839	0.418		HE601624.1/21190566-21190495_RF00005;tRNA;
Cluster_22679	KL250633.1	334707	334778	HP	-	4246	22	76.245	52.941	tRNA;RF00005	AE014297.2/3965328-3965255_RF00005;tRNA;	Asn:GTT_KL250633.1_334711	334711	334784	76.92	-	Overlap start
Cluster_22624	KL250633.1	99791	100037	.	+	1010	N	13.845	17.937	tRNA;RF00005	HE601628.1/1275651-1275579_RF00005;tRNA;
Cluster_5209	KL250635.1	327248	327311	HP	-	11	22	0.112	0.244		AAHX01004065.1/6779-6707_RF00005;tRNA;
Cluster_5160	KL250635.1	185827	185874	.	+	1929	22	31.13	28.421	tRNA;RF00005	HE601631.1/14442135-14442202_RF00005;tRNA;
Cluster_10488	KL250637.1	352612	352638	.	+	757	N	14.236	8.638		HE601631.1/14442135-14442202_RF00005;tRNA;
Cluster_820	KL250640.1	278161	278245	HP	+	122	19	1.203	2.752			Ser:CGA_KL250640.1_278230	278230	278314	51.6	+	Overlap start
Cluster_764	KL250640.1	49675	49706	.	+	67	N	0.951	1.149		HE601625.1/3464595-3464667_RF00005;tRNA;
Cluster_39618	KL250642.1	26383	26436	HP	-	13	20	0.28	0.104		CP001577.1/887757-887828_RF00005;tRNA;
Cluster_22514	KL250650.1	284548	284615	HP	-	15422	19	388.075	53.881		FR799586.1/455422-455343_RF00005;tRNA;
Cluster_22481	KL250650.1	126403	126420	.	+	30	N	0.671	0.209		AAHX01032302.1/29545-29618_RF00005;tRNA;
Cluster_22524	KL250650.1	353815	353833	.	+	600	N	13.146	4.528		CP002042.1/2731117-2731045_RF00005;tRNA;
Cluster_40188	KL250656.1	103813	103895	.	-	328	N	5.678	4.354		HE601624.1/58832738-58832810_RF00005;tRNA;
Cluster_46234	KL250657.1	355351	355404	HP	-	36	25	0.475	0.662		AAWR02028758.1/437719-437648_RF00005;tRNA;
Cluster_10537	KL250662.1	106952	107007	HP	+	1198	23	8.083	31.66		CP001472.1/2315174-2315245_RF00005;tRNA;
Cluster_47209	KL250663.1	96624	96845	.	.	31	N	0.475	0.488		AAHX01064538.1/7858-7930_RF00005;tRNA;
Cluster_47222	KL250663.1	189570	189587	.	+	33	N	0.448	0.592		CP003012.1/623664-623591_RF00005;tRNA;
Cluster_24054	KL250664.1	409018	409417	.	.	71	22	1.287	0.871		CP002659.1/1479645-1479718_RF00005;tRNA;
Cluster_9427	KL250665.1	222269	222284	.	+	21	N	0.336	0.313		HE601628.1/6705857-6705930_RF00005;tRNA;
Cluster_3718	KL250666.1	282484	282543	HP	+	12	19	0.308	0.035		AAIM02000113.1/281830-281757_RF00005;tRNA;
Cluster_41253	KL250668.1	81155	81248	.	.	140	21	0.811	3.866		AAFC03054023.1/2379-2450_RF00005;tRNA;
Cluster_2279	KL250671.1	10	70	.	+	54497	21	1204.25	398.483		HE601631.1/37616638-37616717_RF00005;tRNA;
Cluster_2339	KL250671.1	181793	181809	.	+	18	N	0.308	0.244		HE601624.1/28990971-28991054_RF00005;tRNA;
Cluster_28601	KL250672.1	347920	348097	HP	+	21	19	0.448	0.174	Hammerhead_1;RF00163	CP001843.1/161990-162062_RF00005;tRNA;
Cluster_28596	KL250672.1	303357	303386	.	-	33	N	0.671	0.313		AAHX01028079.1/14724-14659_RF00005;tRNA;
Cluster_38605	KL250673.1	262508	262573	.	-	71	N	1.175	1.01		AAEU02000349.1/35724-35794_RF00005;tRNA;	Pseudo:GCC_KL250673.1_262506	262506	262576	37.86	-	Overlap full
Cluster_45459	KL250674.1	331009	331026	.	-	16	N	0.196	0.313		JN624850.1/94612-94683_RF00005;tRNA;
Cluster_30862	KL250675.1	247897	247915	.	+	480	N	1.259	15.151		AAPN01054119.1/13396-13324_RF00005;tRNA;
Cluster_45942	KL250676.1	64091	64109	.	+	117	N	1.986	1.602		AAFR03054367.1/14098-14026_RF00005;tRNA;
Cluster_53675	KL250680.1	265985	266007	.	+	8334	N	149.972	103.513		CR555306.1/13221-13292_RF00005;tRNA;
Cluster_53684	KL250680.1	294142	294175	.	+	10085	21	172.739	136.148		HE601631.1/14442135-14442202_RF00005;tRNA;
Cluster_13499	KL250683.1	24893	25279	.	.	65	21	0.839	1.219		AAHX01076848.1/41336-41398_RF00005;tRNA;
Cluster_38753	KL250684.1	145023	145146	HP	+	74	20	1.622	0.557		HE601627.1/24326810-24326740_RF00005;tRNA;
Cluster_38749	KL250684.1	117096	117113	.	-	35	N	0.531	0.557		HE601624.1/58832738-58832810_RF00005;tRNA;
Cluster_38786	KL250684.1	322999	323029	.	-	2124	20	44.024	19.156		HE601624.1/21190566-21190495_RF00005;tRNA;
Cluster_39726	KL250685.1	4708	5120	.	.	971	21	13.453	17.066		DQ997624.1/52068-52140_RF00005;tRNA;
Cluster_39777	KL250685.1	198333	198535	.	+	41	N	0.867	0.348		CP002631.1/1102311-1102239_RF00005;tRNA;
Cluster_39810	KL250685.1	357985	358436	.	.	6260	21	32.78	177.212		AAPN01100553.1/8839-8911_RF00005;tRNA;
Cluster_39826	KL250685.1	424960	425017	.	+	31	21	0.112	0.94		HE601631.1/46057491-46057425_RF00005;tRNA;
Cluster_5867	KL250686.1	357258	357276	.	-	175	18	3.496	1.741		ACIV011749688.1/307-379_RF00005;tRNA;
Cluster_17456	KL250687.1	383568	383628	HP	+	11	18	0.168	0.174		AAWR02024104.1/15153-15225_RF00005;tRNA;
Cluster_17458	KL250687.1	425728	425802	HP	-	10	27	0.252	0.035		HE601631.1/46057491-46057425_RF00005;tRNA;
Cluster_39192	KL250688.1	159238	159256	.	+	41	N	0.727	0.522		CP002032.1/1919413-1919342_RF00005;tRNA;
Cluster_39201	KL250688.1	189387	189403	.	+	43	N	0.727	0.592		AAEU02000349.1/35724-35794_RF00005;tRNA;
Cluster_29033	KL250689.1	78191	78250	HP	+	13	22	0.196	0.209		CP002156.1/2073251-2073324_RF00005;tRNA;
Cluster_29039	KL250689.1	116750	116840	HP	+	124	19	3.021	0.557		AAWR02032520.1/69528-69457_RF00005;tRNA;
Cluster_22039	KL250691.1	357502	357697	HP	+	158	21	2.853	1.95	Hammerhead_1;RF00163	HE601631.1/46057491-46057425_RF00005;tRNA;
Cluster_21972	KL250691.1	16319	16340	.	+	25	22	0.056	0.801		AP007255.1/3531676-3531749_RF00005;tRNA;
Cluster_21974	KL250691.1	28538	28560	.	+	932	18	9.342	20.828		HE601627.1/5039463-5039391_RF00005;tRNA;
Cluster_54527	KL250693.1	234534	234594	.	+	3592	N	60.442	49.841	tRNA;RF00005	HE601624.1/12289958-12290029_RF00005;tRNA;	Pro:CGG_KL250693.1_234533	234533	234604	56.39	+	Overlap full
Cluster_54530	KL250693.1	248742	248936	.	.	27	N	0.364	0.488		AAHX01022418.1/5615-5688_RF00005;tRNA;
Cluster_25728	KL250694.1	392385	392475	.	+	3880	N	64.665	54.613	tRNA;RF00005	HE601624.1/28990971-28991054_RF00005;tRNA;
Cluster_1443	KL250695.1	60553	60645	HP	-	81	21	0.14	2.647		CABU01003854.1/37025-37097_RF00005;tRNA;
Cluster_1510	KL250695.1	338520	338611	HP	-	11	20	0.224	0.104		HE601627.1/24326810-24326740_RF00005;tRNA;
Cluster_1528	KL250695.1	396459	396605	HP	+	621	20	1.706	19.504		AAEX03001281.1/38617-38545_RF00005;tRNA;
Cluster_4968	KL250696.1	396813	396886	HP	-	15	19	0.308	0.139		HE601624.1/22688186-22688255_RF00005;tRNA;
Cluster_31008	KL250699.1	371264	371282	.	-	90	N	1.874	0.801		CP002167.1/4725317-4725232_RF00005;tRNA;
Cluster_22440	KL250701.1	379996	380047	HP	+	14	22	0.224	0.209		CU928169.1/201991-202062_RF00005;tRNA;
Cluster_22382	KL250701.1	117192	117381	.	-	166	19	2.266	2.96		AAHX01022418.1/5615-5688_RF00005;tRNA;
Cluster_57185	KL250702.1	97727	97924	.	.	43	N	0.839	0.453		AAHX01022418.1/5615-5688_RF00005;tRNA;
Cluster_51614	KL250704.1	373281	373298	.	+	43	N	0.587	0.766		HE601624.1/44352189-44352260_RF00005;tRNA;
Cluster_18931	KL250705.1	165549	165710	HP	+	18	22	0.308	0.244		AAHX01089980.1/35460-35529_RF00005;tRNA;
Cluster_56592	KL250706.1	281599	281689	HP	-	10	21	0.084	0.244	Hammerhead_1;RF00163	AAHX01010263.1/6596-6663_RF00005;tRNA;
Cluster_56586	KL250706.1	206930	207252	.	+	447	20	3.72	10.936		AJ630128.1/164824-164897_RF00005;tRNA;
Cluster_46074	KL250707.1	208862	208879	.	-	299	N	6.321	2.543		CP000431.1/1496141-1496213_RF00005;tRNA;
Cluster_63327	KL250708.1	212518	212591	HP	+	1020	21	19.131	11.703		HE601624.1/6642564-6642493_RF00005;tRNA;
Cluster_23079	KL250709.1	278897	278925	.	+	2011	20	37.675	23.127		HE601631.1/14442135-14442202_RF00005;tRNA;
Cluster_16995	KL250710.1	132556	132848	.	.	502	N	6.964	8.812		HE601631.1/37616638-37616717_RF00005;tRNA;
Cluster_21912	KL250711.1	227822	227841	.	-	44	N	0.755	0.592		CR382129.1/1672929-1673010_RF00005;tRNA;
Cluster_36475	KL250713.1	285771	285835	HP	-	499	23	8.503	6.792		AAHX01055131.1/11848-11914_RF00005;tRNA;
Cluster_60240	KL250717.1	114691	114736	.	-	828	N	9.23	17.345	tRNA;RF00005	HE601625.1/26157359-26157431_RF00005;tRNA;
Cluster_33584	KL250718.1	331569	331593	.	-	42	23	0.559	0.766			Pseudo:CGA_KL250718.1_331583	331583	331658	21.87	+	Overlap start
Cluster_40715	KL250721.1	65315	65527	.	.	101	N	1.594	1.532		HE601627.1/24326810-24326740_RF00005;tRNA;
Cluster_40742	KL250721.1	188563	188584	.	.	14	22	0.28	0.139		CP001708.1/1403694-1403621_RF00005;tRNA;	Pseudo:CGA_KL250721.1_188560	188560	188635	21.58	+	Overlap full
Cluster_14681	KL250722.1	5296	5669	.	-	7870	22	134.477	106.648		HE601624.1/21190566-21190495_RF00005;tRNA;
Cluster_14756	KL250722.1	392555	392595	.	+	752	N	10.992	12.504		HE601625.1/439929-439999_RF00005;tRNA;	Pro:TGG_KL250722.1_392547	392547	392618	55.94	+	Overlap full
Cluster_69340	KL250723.1	260976	261166	.	.	27	N	0.699	0.07	Hammerhead_1;RF00163	HE601631.1/46057491-46057425_RF00005;tRNA;
Cluster_69358	KL250723.1	318642	318660	.	+	86	19	1.902	0.627		AC114614.9/129454-129384_RF00005;tRNA;
Cluster_56790	KL250724.1	44918	45080	.	+	6835	N	123.793	83.904	tRNA;RF00005	AAEU02000102.1/347445-347517_RF00005;tRNA;
Cluster_68179	KL250725.1	202035	202165	HP	+	24	23	0.615	0.07		HE601631.1/46057491-46057425_RF00005;tRNA;
Cluster_47117	KL250727.1	163009	163343	.	.	113	N	1.902	1.567		AAHX01022418.1/5615-5688_RF00005;tRNA;
Cluster_46462	KL250730.1	296412	296446	.	+	116	N	1.846	1.741		HE601630.1/7730223-7730141_RF00005;tRNA;	Met:CAT_KL250730.1_296412	296412	296494	39.65	+	Overlap full
Cluster_1402	KL250731.1	326615	326631	.	+	45	N	0.783	0.592		AAFR03059377.1/62136-62075_RF00005;tRNA;
Cluster_56389	KL250732.1	266244	266374	.	-	174	N	3.133	2.159		CP002163.1/81561-81488_RF00005;tRNA;
Cluster_53397	KL250733.1	40062	40129	HP	-	11	26	0.224	0.104		AAWR02005020.1/2111-2043_RF00005;tRNA;
Cluster_61920	KL250734.1	247367	247459	HP	+	337	22	5.566	4.806	tRNA;RF00005	HE601627.1/21035455-21035374_RF00005;tRNA;
Cluster_27821	KL250736.1	158231	158306	.	+	171	20	2.853	2.403		AAHX01022418.1/5615-5688_RF00005;tRNA;
Cluster_27835	KL250736.1	196546	196737	.	.	48	N	0.783	0.697		AAWR02005020.1/2111-2043_RF00005;tRNA;
Cluster_41889	KL250739.1	128759	128827	HP	-	11	20	0.14	0.209		HE601624.1/38589555-38589626_RF00005;tRNA;
Cluster_41973	KL250739.1	322287	322442	HP	+	23783	20	376.356	359.683	tRNA;RF00005	HE601624.1/44352189-44352260_RF00005;tRNA;
Cluster_50215	KL250740.1	241017	241061	.	+	95	N	1.203	1.811		HE601625.1/13769497-13769595_RF00005;tRNA;
Cluster_50216	KL250740.1	257897	258078	.	-	211	20	3.3	3.239		AAHX01022418.1/5615-5688_RF00005;tRNA;
Cluster_50231	KL250740.1	336895	336911	.	+	68	N	1.343	0.697		AAFD02000002.1/682034-681953_RF00005;tRNA;
Cluster_15992	KL250741.1	92508	92528	.	-	25	20	0.168	0.662		HE601631.1/46057491-46057425_RF00005;tRNA;	Pseudo:TTC_KL250741.1_92467	92467	92539	21.66	-	Overlap full
Cluster_16053	KL250741.1	292069	292119	.	-	48	N	1.091	0.313		AM270243.1/19150-19038_RF00005;tRNA;
Cluster_7446	KL250742.1	25230	25310	.	-	10821	N	118.311	229.561	tRNA;RF00005	HE601627.1/5039463-5039391_RF00005;tRNA;
Cluster_7512	KL250742.1	362816	362834	.	-	104	N	1.426	1.846			Pseudo:TTG_KL250742.1_362792	362792	362859	21	-	Overlap full
Cluster_12948	KL250743.1	172087	172232	.	-	125	18	0.727	3.448	Hammerhead_1;RF00163	HE601631.1/46057491-46057425_RF00005;tRNA;
Cluster_12951	KL250743.1	179605	179911	.	.	403	20	1.818	11.772	Hammerhead_1;RF00163	HE601631.1/46057491-46057425_RF00005;tRNA;
Cluster_42483	KL250745.1	362657	362726	.	-	81	N	1.203	1.324		HE601627.1/1975465-1975563_RF00005;tRNA;	Pseudo:???_KL250745.1_362647	362647	362732	20.29	-	Overlap full
Cluster_12760	KL250747.1	38791	38960	.	+	735	21	13.985	8.185		HE601624.1/21190566-21190495_RF00005;tRNA;
Cluster_12764	KL250747.1	49587	50630	.	.	1415	21	13.537	32.426		DQ997624.1/52068-52140_RF00005;tRNA;
Cluster_63168	KL250750.1	183391	183446	HP	-	65693	21	1089.156	931.756		HE601630.1/7387294-7387365_RF00005;tRNA;	Pseudo:GTC_KL250750.1_183414	183414	183485	35.69	-	Overlap start
Cluster_62686	KL250751.1	303889	303907	.	+	58	N	1.147	0.592		AAHF01000015.1/597679-597805_RF00005;tRNA;
Cluster_53276	KL250752.1	174660	174730	.	-	42	20	0.14	1.289		AAWR02005020.1/2111-2043_RF00005;tRNA;
Cluster_53296	KL250752.1	270725	270895	.	+	4898	N	34.458	127.685		HE601628.1/1275651-1275579_RF00005;tRNA;
Cluster_6302	KL250753.1	208727	208760	.	.	37	22	0.811	0.279		CP001708.1/1403694-1403621_RF00005;tRNA;
Cluster_52169	KL250755.1	327826	328097	.	+	6596	18	150.391	42.457	tRNA;RF00005	HE601625.1/18390308-18390237_RF00005;tRNA;
Cluster_29209	KL250757.1	261974	261999	.	-	39	26	0.923	0.209		AAFC03022259.1/10672-10599_RF00005;tRNA;
Cluster_34850	KL250758.1	297097	297354	.	.	56	22	1.063	0.627	Hammerhead_1;RF00163	HE601631.1/46057491-46057425_RF00005;tRNA;
Cluster_32996	KL250759.1	257903	258075	HP	+	18	23	0.308	0.244		AAEX03013278.1/164510-164594_RF00005;tRNA;
Cluster_32997	KL250759.1	259246	259263	.	+	37	N	0.531	0.627		AL772298.25/108382-108463_RF00005;tRNA;
Cluster_33012	KL250759.1	363728	363823	.	+	33707	21	448.937	614.948	tRNA;RF00005	HE601626.1/19386189-19386108_RF00005;tRNA;
Cluster_20205	KL250762.1	210934	210950	.	+	180	N	2.853	2.717		CP002355.1/132822-132749_RF00005;tRNA;
Cluster_20236	KL250762.1	350972	351024	.	+	207	N	3.58	2.752		AAFC03121212.1/18096-18169_RF00005;tRNA;	Asn:GTT_KL250762.1_350963	350963	351034	29.71	+	Overlap full
Cluster_33260	KL250765.1	88026	88084	.	-	61	20	1.091	0.766		CP001055.1/1588750-1588679_RF00005;tRNA;
Cluster_5338	KL250767.1	272723	272740	.	-	54	N	0.727	0.975		HE601625.1/3464595-3464667_RF00005;tRNA;
Cluster_5339	KL250767.1	273907	273924	.	-	42	N	0.559	0.766		HE601625.1/3464595-3464667_RF00005;tRNA;
Cluster_55560	KL250768.1	288213	288377	.	.	49	23	1.063	0.383	Hammerhead_1;RF00163	HE601631.1/46057491-46057425_RF00005;tRNA;
Cluster_9993	KL250770.1	271678	271741	HP	-	26	24	0.28	0.557		HE601631.1/46057491-46057425_RF00005;tRNA;
Cluster_9947	KL250770.1	43617	43634	.	-	465	N	6.041	8.673		CP002502.1/244496-244623_RF00005;tRNA;
Cluster_42989	KL250774.1	97043	97108	.	+	141	N	2.293	2.055		HE601631.1/25255097-25255157_RF00005;tRNA;	Lys:TTT_KL250774.1_97032	97032	97103	48.34	+	Overlap end
Cluster_67966	KL250775.1	99979	100184	.	+	29	22	0.168	0.801		AP011830.1/23162-23068_RF00005;tRNA;
Cluster_52837	KL250776.1	263677	263760	HP	-	44	24	0.643	0.731		AAHX01022418.1/5615-5688_RF00005;tRNA;
Cluster_52803	KL250776.1	96332	96353	.	+	124	21	1.65	2.264			Pseudo:CGA_KL250776.1_96263	96263	96334	22.97	+	Overlap end
Cluster_52859	KL250776.1	331293	331345	.	-	715	26	12.922	8.812		HE601625.1/13769497-13769595_RF00005;tRNA;
Cluster_38940	KL250778.1	87201	87220	.	+	19	20	0.056	0.592		HE601631.1/46057491-46057425_RF00005;tRNA;
Cluster_38975	KL250778.1	209625	209808	.	-	36	N	0.448	0.697		CABZ01005674.1/3316-3398_RF00005;tRNA;
Cluster_9528	KL250779.1	121488	121544	HP	+	29	23	0.503	0.383		AAHX01022418.1/5615-5688_RF00005;tRNA;
Cluster_9527	KL250779.1	116706	116723	.	+	52	N	0.755	0.871		HE601625.1/3464595-3464667_RF00005;tRNA;
Cluster_25771	KL250782.1	190393	190436	.	+	5314	N	105.92	53.185		HE601628.1/1275651-1275579_RF00005;tRNA;
Cluster_25817	KL250782.1	345594	345997	.	+	4941	22	86.034	64.957	tRNA;RF00005	AE014297.2/3965328-3965255_RF00005;tRNA;
Cluster_25818	KL250782.1	346371	346741	.	+	4748	22	84.719	59.872	tRNA;RF00005	AE014297.2/3965328-3965255_RF00005;tRNA;
Cluster_61830	KL250783.1	252511	252675	.	.	65	N	0.056	2.194	Hammerhead_1;RF00163	HE601631.1/46057491-46057425_RF00005;tRNA;
Cluster_39558	KL250785.1	128841	128860	.	-	137	18	2.825	1.254		ACIV011749688.1/307-379_RF00005;tRNA;
Cluster_23370	KL250787.1	39388	39414	.	-	259	24	4.419	3.518		HE601627.1/21035455-21035374_RF00005;tRNA;
Cluster_32349	KL250788.1	126132	126152	.	-	15	21	0.308	0.139			Pseudo:GCG_KL250788.1_126106	126106	126177	21.07	-	Overlap full
Cluster_5805	KL250791.1	216983	217016	.	+	739	18	13.397	9.056		HE601624.1/9444213-9444284_RF00005;tRNA;	Val:CAC_KL250791.1_216984	216984	217055	52.31	+	Overlap start
Cluster_5807	KL250791.1	237744	237764	.	+	19	21	0.252	0.348		AAPN01106816.1/22032-21959_RF00005;tRNA;
Cluster_22770	KL250792.1	96670	96863	.	-	39	N	0.531	0.697		HE601631.1/46057491-46057425_RF00005;tRNA;
Cluster_58170	KL250793.1	89225	89256	.	+	511	19	7.496	8.464		HE601626.1/14739371-14739302_RF00005;tRNA;
Cluster_58172	KL250793.1	93764	93915	.	+	643	N	8.307	12.051		HE601628.1/6705857-6705930_RF00005;tRNA;
Cluster_58203	KL250793.1	195073	195104	.	-	460	19	7.3	6.931		HE601626.1/14739371-14739302_RF00005;tRNA;
Cluster_58212	KL250793.1	233514	233529	.	+	1256	N	24.837	12.817		AAGW02036893.1/19734-19806_RF00005;tRNA;
Cluster_3194	KL250794.1	252893	252982	.	+	148	20	2.517	2.02		CP002006.1/2886578-2886493_RF00005;tRNA;
Cluster_31456	KL250795.1	203479	203495	.	-	141	N	1.79	2.682		HE601624.1/21190566-21190495_RF00005;tRNA;
Cluster_28031	KL250797.1	324023	324188	HP	+	19	18	0.28	0.313		CP002371.1/1161510-1161582_RF00005;tRNA;
Cluster_52610	KL250801.1	302046	302065	.	+	146	N	1.65	3.03		CP001328.1/786284-786212_RF00005;tRNA;
Cluster_2216	KL250803.1	111673	111740	.	-	2640	19	41.507	40.263	tRNA;RF00005	AE014297.2/3965328-3965255_RF00005;tRNA;	Asn:GTT_KL250803.1_111664	111664	111737	79.36	-	Overlap end
Cluster_2265	KL250803.1	315103	315148	.	+	909	N	9.649	19.644		BX511182.12/35541-35469_RF00005;tRNA;
Cluster_24603	KL250804.1	196133	196341	.	.	43	N	0.531	0.836		AAHX01004065.1/6779-6707_RF00005;tRNA;
Cluster_9264	KL250806.1	35303	35323	.	-	39	N	0.559	0.662		HE601624.1/28990971-28991054_RF00005;tRNA;
Cluster_30342	KL250807.1	193798	193822	.	-	196	21	3.468	2.508		HE601627.1/21035455-21035374_RF00005;tRNA;
Cluster_4317	KL250810.1	221567	221583	.	-	52	N	0.979	0.592		AP006491.2/661648-661576_RF00005;tRNA;
Cluster_26218	KL250812.1	163599	163843	HP	+	23	25	0.084	0.697		CP003108.1/5121540-5121469_RF00005;tRNA;
Cluster_36105	KL250814.1	308272	308289	.	+	11	20	0.168	0.174		AE017199.1/120790-120719_RF00005;tRNA;	Pseudo:ACG_KL250814.1_308230	308230	308304	27.8	+	Overlap full
Cluster_10873	KL250815.1	273449	273645	HP	+	65	23	1.594	0.279	Hammerhead_1;RF00163	AAHF01000004.1/178283-178203_RF00005;tRNA;
Cluster_10814	KL250815.1	16837	16856	.	+	18	19	0.224	0.348			Pseudo:TTT_KL250815.1_16825	16825	16896	21.54	+	Overlap full
Cluster_49491	KL250816.1	144729	144752	.	+	851	21	19.802	4.981		CABZ01005672.1/3926-4008_RF00005;tRNA;	Pseudo:TCC_KL250816.1_144719	144719	144792	32.9	+	Overlap full
Cluster_43581	KL250822.1	100677	100713	.	-	75	N	1.622	0.592		HE601631.1/37616638-37616717_RF00005;tRNA;
Cluster_27410	KL250823.1	175044	175063	.	-	748	N	4.811	20.062		CP001071.1/2502482-2502553_RF00005;tRNA;
Cluster_27415	KL250823.1	218038	218056	.	-	49	N	0.615	0.94		ABXC01002364.1/169705-169635_RF00005;tRNA;
Cluster_53620	KL250824.1	257252	257473	.	+	668	21	17.789	1.115		AAHX01004065.1/6779-6707_RF00005;tRNA;
Cluster_25179	KL250826.1	142432	142448	.	+	17	N	0.14	0.418		CP002329.1/1812973-1813044_RF00005;tRNA;
Cluster_8079	KL250828.1	67841	67953	.	-	1846	21	29.955	26.993		CP003006.1/407745-407832_RF00005;tRNA;
Cluster_8081	KL250828.1	72150	72172	.	-	22	25	0.196	0.522		HE601631.1/46057491-46057425_RF00005;tRNA;
Cluster_53031	KL250829.1	54885	54905	.	+	79	21	1.93	0.348			Pseudo:CAC_KL250829.1_54819	54819	54892	21.38	+	Overlap end
Cluster_42729	KL250830.1	172400	172416	.	+	81	N	0.783	1.846		CP000471.1/1072599-1072671_RF00005;tRNA;
Cluster_42732	KL250830.1	179541	179621	.	+	25	N	0.224	0.592		AAHX01004065.1/6779-6707_RF00005;tRNA;
Cluster_42851	KL250831.1	287182	287337	HP	+	16	21	0.364	0.104	Hammerhead_1;RF00163	HE601631.1/46057491-46057425_RF00005;tRNA;
Cluster_44823	KL250832.1	15599	15628	.	+	1108	N	18.432	15.638		HE601624.1/39018282-39018349_RF00005;tRNA;
Cluster_79873	KL250836.1	92652	92747	HP	-	51	21	0.811	0.766		CP000252.1/1400250-1400323_RF00005;tRNA;
Cluster_79875	KL250836.1	126304	126505	.	+	163	N	0.448	5.12		AAFC03031276.1/19990-20062_RF00005;tRNA;
Cluster_61312	KL250837.1	273973	273989	.	+	547	N	6.741	10.658		CP002543.1/1427760-1427688_RF00005;tRNA;
Cluster_69696	KL250838.1	43477	43494	.	+	42	N	0.196	1.219		HE601631.1/52969863-52969791_RF00005;tRNA;
Cluster_14441	KL250840.1	99636	99848	.	.	42	23	0.951	0.279		HE601631.1/46057491-46057425_RF00005;tRNA;
Cluster_36127	KL250846.1	63244	63324	.	+	256	23	4.223	3.657		AAHX01022418.1/5615-5688_RF00005;tRNA;	Pseudo:CGA_KL250846.1_63236	63236	63311	22.2	+	Overlap end
Cluster_36145	KL250846.1	91671	92042	.	.	926	20	5.23	25.739		AJ630128.1/164824-164897_RF00005;tRNA;
Cluster_13907	KL250847.1	300418	300438	.	+	38	21	0.252	1.01		HE601631.1/46057491-46057425_RF00005;tRNA;
Cluster_75335	KL250850.1	118938	118958	.	-	250	N	4.755	2.786		AAFD02000002.1/681468-681376_RF00005;tRNA;
Cluster_35975	KL250852.1	86061	86817	.	.	2240	21	14.964	59.384		AJ630128.1/164824-164897_RF00005;tRNA;
Cluster_39875	KL250855.1	282775	282863	.	.	32	22	0.559	0.418		AAHX01022418.1/5615-5688_RF00005;tRNA;
Cluster_26103	KL250856.1	161587	161673	HP	-	319105	20	5483.091	4286.316	tRNA;RF00005	HE601628.1/1275651-1275579_RF00005;tRNA;
Cluster_6511	KL250857.1	185769	185996	.	-	79	21	0.587	2.02		AAHX01022418.1/5615-5688_RF00005;tRNA;
Cluster_13733	KL250860.1	124007	124055	.	-	1622	N	26.515	23.475		HE601624.1/44352189-44352260_RF00005;tRNA;
Cluster_40345	KL250862.1	148699	148715	.	+	31	N	0.252	0.766		CP002045.1/251645-251572_RF00005;tRNA;
Cluster_27293	KL250865.1	65648	65704	HP	-	426	21	5.37	8.15		HE601626.1/27461829-27461911_RF00005;tRNA;
Cluster_54697	KL250868.1	22521	22605	.	+	632	N	12.558	6.374		HE601627.1/1975465-1975563_RF00005;tRNA;	Leu:CAA_KL250868.1_22508	22508	22604	53.58	+	Overlap end
Cluster_37216	KL250870.1	164969	164987	.	-	398	N	7.971	3.936		AL590448.1/107288-107360_RF00005;tRNA;
Cluster_37862	KL250871.1	209128	209145	.	-	58	N	0.895	0.906		HE601625.1/3464595-3464667_RF00005;tRNA;	Pseudo:GCG_KL250871.1_209121	209121	209194	20.61	-	Overlap full
Cluster_4840	KL250872.1	192371	192466	HP	+	22	23	0.224	0.488		CP001998.1/1430446-1430519_RF00005;tRNA;
Cluster_58271	KL250873.1	181892	182408	.	.	949	21	5.678	25.983		AAHX01022418.1/5615-5688_RF00005;tRNA;
Cluster_11313	KL250876.1	146989	147126	.	.	28	22	0.671	0.139		HE601624.1/2976554-2976485_RF00005;tRNA;
Cluster_55841	KL250877.1	110747	110766	.	-	17	19	0.28	0.244			Pseudo:CGA_KL250877.1_110750	110750	110825	32.02	+	Overlap start
Cluster_51770	KL250878.1	144851	144871	.	-	107	N	0.783	2.752		HE601625.1/26157359-26157431_RF00005;tRNA;
Cluster_26524	KL250881.1	51087	51154	HP	-	572	22	10.908	6.339		HE601631.1/25255097-25255157_RF00005;tRNA;
Cluster_3539	KL250887.1	226051	226069	.	-	23	N	0.42	0.279		HE601625.1/438538-438610_RF00005;tRNA;
Cluster_66088	KL250888.1	161007	161134	HP	+	34	23	0.615	0.418		HE601627.1/24326810-24326740_RF00005;tRNA;
Cluster_66094	KL250888.1	197660	197681	.	.	19	22	0.364	0.209		CP001708.1/1403694-1403621_RF00005;tRNA;
Cluster_14615	KL250891.1	176128	176209	HP	-	192	22	4	1.707		HE601631.1/46057491-46057425_RF00005;tRNA;
Cluster_14003	KL250892.1	66936	67054	HP	-	12	20	0.28	0.07		AAFC03077700.1/15-86_RF00005;tRNA;
Cluster_14009	KL250892.1	94371	94395	.	.	21	21	0.168	0.522		CP001071.1/2518117-2518046_RF00005;tRNA;
Cluster_14034	KL250892.1	242895	242922	.	-	1892	22	32.053	25.983		HE601631.1/14442135-14442202_RF00005;tRNA;
Cluster_30723	KL250899.1	151091	151112	.	+	22	N	0.28	0.418		AAEX03006991.1/45871-45943_RF00005;tRNA;
Cluster_29798	KL250904.1	102929	102979	.	+	2377	N	36.304	37.581	tRNA;RF00005	AE014297.2/3965328-3965255_RF00005;tRNA;
Cluster_30761	KL250908.1	112024	112043	.	-	104	19	1.846	1.324		AAHX01012961.1/2012-2080_RF00005;tRNA;
Cluster_30783	KL250908.1	233838	233866	.	-	38	22	0.503	0.697		CP001071.1/2518117-2518046_RF00005;tRNA;
Cluster_3437	KL250911.1	107555	107581	.	-	684	25	13.202	7.384		AAHX01022418.1/5615-5688_RF00005;tRNA;
Cluster_62343	KL250912.1	77622	78301	.	.	1354	20	4.028	42.144		HE601631.1/46057491-46057425_RF00005;tRNA;
Cluster_62346	KL250912.1	80073	80740	.	.	1348	20	4.643	41.168		HE601631.1/46057491-46057425_RF00005;tRNA;
Cluster_62360	KL250912.1	121442	121475	.	-	593	N	3.944	15.743		AAFR03022830.1/68578-68513_RF00005;tRNA;
Cluster_14295	KL250914.1	198249	198265	.	+	30	N	0.587	0.313		AAPN01168538.1/10430-10500_RF00005;tRNA;
Cluster_62554	KL250915.1	264672	264705	.	-	454	N	6.685	7.488		HE601624.1/44352189-44352260_RF00005;tRNA;
Cluster_48969	KL250917.1	154144	154167	.	+	349	N	4.195	6.931		CABD02019651.1/7395-7325_RF00005;tRNA;
Cluster_25030	KL250920.1	87084	87295	.	-	395	N	4.531	8.115	U1;RF00003	AAWR02005020.1/2111-2043_RF00005;tRNA;
Cluster_14183	KL250925.1	45823	45856	.	-	2229	N	40.835	26.784		HE601631.1/14442135-14442202_RF00005;tRNA;
Cluster_63491	KL250928.1	63109	63183	HP	-	12	26	0.252	0.104		AAWR02005020.1/2111-2043_RF00005;tRNA;
Cluster_66521	KL250929.1	44110	44262	.	.	21	24	0.392	0.244	Hammerhead_1;RF00163	HE601624.1/22688186-22688255_RF00005;tRNA;
Cluster_66541	KL250929.1	217222	217312	.	-	193	19	3.272	2.647		AL590447.1/172081-172153_RF00005;tRNA;
Cluster_15013	KL250930.1	67543	67605	HP	+	11	22	0.112	0.244		AAHX01022418.1/5615-5688_RF00005;tRNA;
Cluster_15011	KL250930.1	47988	48011	.	-	43	21	0.448	0.94		HE601631.1/46057491-46057425_RF00005;tRNA;
Cluster_15028	KL250930.1	225017	225034	.	+	59	N	0.783	1.08		AAFC03059982.1/19490-19408_RF00005;tRNA;
Cluster_15034	KL250930.1	241907	241929	.	-	38	N	0.531	0.662		HE601628.1/6673351-6673279_RF00005;tRNA;
Cluster_68483	KL250934.1	158677	158773	HP	-	15	23	0.056	0.453		AAWR02005020.1/2111-2043_RF00005;tRNA;
Cluster_52259	KL250935.1	192437	192465	.	+	28	N	0.392	0.488		FN596745.1/1575461-1575532_RF00005;tRNA;
Cluster_15938	KL250937.1	147377	147419	.	-	136	22	2.182	2.02		HE601627.1/21035455-21035374_RF00005;tRNA;
Cluster_15957	KL250937.1	249401	249484	.	-	194	22	4.056	1.707		HE601631.1/46057491-46057425_RF00005;tRNA;
Cluster_39994	KL250938.1	223477	223589	HP	+	63	21	0.475	1.602		CP002371.1/1161510-1161582_RF00005;tRNA;
Cluster_39990	KL250938.1	203697	203727	.	-	482	23	7.328	7.662		HE601631.1/14442135-14442202_RF00005;tRNA;
Cluster_25861	KL250941.1	153559	153627	HP	+	19	24	0.336	0.244		CP002371.1/1161510-1161582_RF00005;tRNA;	Pseudo:TGA_KL250941.1_153530	153530	153601	20.31	+	Overlap end
Cluster_30417	KL250942.1	189938	190002	HP	+	74	19	1.398	0.836		AAFR03054367.1/14098-14026_RF00005;tRNA;
Cluster_30384	KL250942.1	31186	31221	.	+	138	N	2.489	1.707		HE601624.1/21190566-21190495_RF00005;tRNA;
Cluster_58432	KL250947.1	85312	85327	.	+	58	N	1.371	0.313		JN638751.1/58662-58734_RF00005;tRNA;
Cluster_50128	KL250948.1	54051	54080	.	-	535	20	10.74	5.259		CP001114.1/34510-34582_RF00005;tRNA;
Cluster_73749	KL250949.1	244273	244406	.	.	61	20	1.343	0.453	Hammerhead_1;RF00163	AC102114.9/180063-179992_RF00005;tRNA;
Cluster_45515	KL250950.1	155280	155307	.	+	110	N	1.622	1.811		BN001301.1/733248-733337_RF00005;tRNA;	Asn:GTT_KL250950.1_155278	155278	155351	44.16	+	Overlap full
Cluster_37471	KL250951.1	19265	19319	.	-	363	N	5.762	5.468		HE601630.1/7730223-7730141_RF00005;tRNA;	Pseudo:CAC_KL250951.1_19243	19243	19325	35.6	-	Overlap full
Cluster_15066	KL250952.1	120963	120980	.	+	331	N	6.573	3.344		AAFC03013694.1/35359-35278_RF00005;tRNA;
Cluster_15086	KL250952.1	209654	209718	.	-	26139	N	457.328	340.91	tRNA;RF00005	AAEU02000102.1/347445-347517_RF00005;tRNA;	Arg:CCT_KL250952.1_209653	209653	209725	58.53	-	Overlap full
Cluster_74483	KL250955.1	70404	70622	.	.	29	N	0.475	0.418		CP002371.1/1161510-1161582_RF00005;tRNA;
Cluster_2918	KL250958.1	157905	158063	HP	+	11	23	0.28	0.035	Hammerhead_1;RF00163	HE601631.1/46057491-46057425_RF00005;tRNA;
Cluster_59068	KL250962.1	155151	155274	.	-	630	23	7.552	12.539			Pseudo:CGA_KL250962.1_155258	155258	155333	24.4	+	Overlap start
Cluster_75404	KL250963.1	129298	129489	.	-	210	20	3.44	3.03		AAHX01022418.1/5615-5688_RF00005;tRNA;
Cluster_57545	KL250967.1	48991	49014	.	+	173	21	2.881	2.438			Pseudo:???_KL250967.1_48934	48934	49010	20.77	-	Overlap end
Cluster_9004	KL250971.1	2965	3007	.	-	17219	20	305.929	218.763		HE601628.1/6673351-6673279_RF00005;tRNA;
Cluster_34682	KL250972.1	182915	183069	.	.	58	N	1.035	0.731			Pseudo:CGA_KL250972.1_183043	183043	183118	21.98	+	Overlap start
Cluster_19602	KL250973.1	161582	161622	.	+	145	N	2.517	1.916		HE601627.1/26179395-26179314_RF00005;tRNA;
Cluster_26322	KL250976.1	45560	45577	.	-	42	N	0.727	0.557		HE601625.1/3464595-3464667_RF00005;tRNA;	Pseudo:GCG_KL250976.1_45553	45553	45626	20.94	-	Overlap full
Cluster_16099	KL250979.1	146461	146490	.	.	28	19	0.336	0.557		CP001071.1/2518117-2518046_RF00005;tRNA;
Cluster_59595	KL250980.1	198345	198361	.	.	12	N	0.28	0.07		AAWR02032520.1/69528-69457_RF00005;tRNA;
Cluster_67054	KL250981.1	126771	126883	.	.	29	19	0.308	0.627		AY236756.1/13-84_RF00005;tRNA;
Cluster_26132	KL250983.1	5824	5853	.	-	43	N	0.951	0.313		CP001197.1/1412914-1412831_RF00005;tRNA;
Cluster_67222	KL250985.1	207694	207804	HP	+	1147	23	24.11	9.926	Hammerhead_1;RF00163	FO081295.1/11394-11323_RF00005;tRNA;
Cluster_31232	KL250987.1	163610	163638	.	+	708	18	9.873	12.364		HE601629.1/19487361-19487432_RF00005;tRNA;	Gln:CTG_KL250987.1_163577	163577	163648	28.16	+	Overlap full
Cluster_64094	KL250992.1	85546	85653	HP	-	46	22	0.867	0.522	Hammerhead_1;RF00163	CP002371.1/1161510-1161582_RF00005;tRNA;
Cluster_64119	KL250992.1	188332	188563	.	.	32	N	0.448	0.557		HE601625.1/13769497-13769595_RF00005;tRNA;	Pseudo:TAA_KL250992.1_188518	188518	188616	26.65	-	Overlap start
Cluster_31159	KL250997.1	79830	80429	.	.	1632	21	7.915	46.985		AJ630128.1/164824-164897_RF00005;tRNA;
Cluster_58582	KL250998.1	145313	145335	.	-	75	N	0.895	1.498		AAFC03059982.1/19931-19858_RF00005;tRNA;	Phe:GAA_KL250998.1_145263	145263	145335	48.13	-	Overlap full
Cluster_44126	KL250999.1	58459	58538	.	+	39	N	0.196	1.115		HE601627.1/21035455-21035374_RF00005;tRNA;
Cluster_29921	KL251000.1	84220	84307	.	-	145	19	1.79	2.821		HE601627.1/24326810-24326740_RF00005;tRNA;
Cluster_43553	KL251003.1	221312	221329	.	+	67	N	1.063	1.01		CR790382.13/84328-84258_RF00005;tRNA;
Cluster_50013	KL251004.1	44539	44554	.	+	68	N	1.371	0.662		CU928179.1/1829855-1829752_RF00005;tRNA;
Cluster_73393	KL251007.1	149545	149559	.	+	19	N	0.392	0.174			Pseudo:???_KL251007.1_149532	149532	149604	20.19	+	Overlap full
Cluster_20550	KL251010.1	125055	125226	.	.	30	20	0.503	0.418	Hammerhead_1;RF00163	HE601631.1/46057491-46057425_RF00005;tRNA;
Cluster_67429	KL251012.1	33876	33932	.	-	186	23	4.084	1.393	tRNA;RF00005	HE601625.1/18390308-18390237_RF00005;tRNA;
Cluster_33893	KL251015.1	99456	102014	.	.	6015	21	37.031	163.385		HE601626.1/27458833-27458752_RF00005;tRNA;
Cluster_34883	KL251030.1	25489	25564	.	-	1692	N	31.633	19.539		HE601631.1/14442135-14442202_RF00005;tRNA;
Cluster_35641	KL251032.1	197489	197510	.	.	19	22	0.112	0.522		CU469464.1/402598-402685_RF00005;tRNA;
Cluster_51032	KL251034.1	118276	118384	HP	-	20	23	0.448	0.139		CP001945.1/13185-13258_RF00005;tRNA;
Cluster_51024	KL251034.1	102058	102079	.	-	1092	N	14.852	19.539		CABZ01005672.1/6214-6296_RF00005;tRNA;	Leu:CAA_KL251034.1_101997	101997	102079	40.15	-	Overlap full
Cluster_34458	KL251041.1	202377	202430	HP	+	11	19	0.28	0.035		CP000855.1/1278056-1277983_RF00005;tRNA;
Cluster_34419	KL251041.1	198	291	.	-	85889	25	1756.422	804.246	tRNA;RF00005	HE601626.1/27458833-27458752_RF00005;tRNA;
Cluster_31796	KL251042.1	140471	140571	.	-	649	N	12.502	7.036	tRNA;RF00005	HE601627.1/1975465-1975563_RF00005;tRNA;
Cluster_70892	KL251051.1	80727	80956	.	+	401	21	6.825	5.468		AJ630128.1/164824-164897_RF00005;tRNA;
Cluster_59232	KL251052.1	140344	140364	.	-	28	22	0.308	0.592		AAEX03006991.1/45871-45943_RF00005;tRNA;
Cluster_46642	KL251054.1	130754	130855	HP	-	35	18	0.531	0.557		HE601631.1/46057491-46057425_RF00005;tRNA;
Cluster_32846	KL251055.1	31436	31524	.	+	26	20	0.475	0.313		AAPN01055669.1/173-102_RF00005;tRNA;
Cluster_64621	KL251057.1	23765	23850	HP	-	69	22	0.196	2.159		HE580267.1/600652-600581_RF00005;tRNA;
Cluster_43102	KL251058.1	47575	47606	.	-	1086	24	22.18	10.205		HE601631.1/25255097-25255157_RF00005;tRNA;	Pseudo:TTC_KL251058.1_47545	47545	47616	42.6	-	Overlap full
Cluster_43105	KL251058.1	67958	67977	.	+	1740	N	20.39	35.213		HM004124.1/79945-79873_RF00005;tRNA;
Cluster_86920	KL251059.1	139966	140042	.	-	122	N	2.154	1.567	tRNA;RF00005	HE601630.1/7730223-7730141_RF00005;tRNA;	Leu:CAG_KL251059.1_139960	139960	140042	47.67	-	Overlap full
Cluster_35284	KL251061.1	51073	51151	HP	-	36	26	0.867	0.174		CP002371.1/1161510-1161582_RF00005;tRNA;
Cluster_35271	KL251061.1	14073	14089	.	+	84	N	1.818	0.662		AAFR03028540.1/60163-60228_RF00005;tRNA;
Cluster_35288	KL251061.1	64653	64692	.	+	48865	20	756.628	759.734		AAEX03017609.1/69124-69214_RF00005;tRNA;
Cluster_21323	KL251064.1	58638	58653	.	-	15	N	0.196	0.279		AB011475.1/51780-51708_RF00005;tRNA;
Cluster_54822	KL251065.1	68220	68264	.	+	69	N	0.671	1.567		HE601624.1/6642564-6642493_RF00005;tRNA;
Cluster_22917	KL251066.1	97962	98039	HP	+	11	22	0.252	0.07		CP002689.1/1358666-1358739_RF00005;tRNA;
Cluster_11768	KL251070.1	138894	138909	.	+	207	N	4.112	2.09		EF101928.1/83799-83872_RF00005;tRNA;
Cluster_65579	KL251071.1	166446	166531	HP	-	6281	19	118.199	71.574		AAFC03059982.1/32431-32359_RF00005;tRNA;
Cluster_65560	KL251071.1	33911	33997	.	-	153	18	2.293	2.473	tRNA;RF00005	AAFC03059982.1/22569-22497_RF00005;tRNA;	Phe:GAA_KL251071.1_33926	33926	33998	39.33	-	Overlap start
Cluster_14514	KL251072.1	25153	25207	.	+	1529	N	26.599	20.131		BX005245.26/179198-179269_RF00005;tRNA;	Pseudo:TTC_KL251072.1_25153	25153	25223	37.36	+	Overlap full
Cluster_19124	KL251073.1	110530	110549	.	+	25	N	0.168	0.662		AP009180.1/116581-116653_RF00005;tRNA;
Cluster_63050	KL251075.1	65182	65207	.	+	73	N	1.091	1.184		AC101702.11/144089-144018_RF00005;tRNA;
Cluster_56043	KL251077.1	124583	124741	HP	-	15	21	0.196	0.279		DQ997624.1/52068-52140_RF00005;tRNA;
Cluster_44408	KL251078.1	177439	177466	.	-	122	N	2.321	1.358		HE601625.1/27754253-27754324_RF00005;tRNA;
Cluster_6711	KL251079.1	84102	84122	.	-	22	N	0.42	0.244		CP002452.1/98942-98858_RF00005;tRNA;
Cluster_21188	KL251080.1	82569	82627	HP	-	99	21	0.671	2.612		EU826466.1/95075-95146_RF00005;tRNA;
Cluster_21212	KL251080.1	151931	151948	.	-	138	N	2.853	1.254		HE601628.1/6705857-6705930_RF00005;tRNA;
Cluster_25899	KL251081.1	39239	39255	.	+	15	N	0.14	0.348		AAGW02028316.1/10390-10302_RF00005;tRNA;
Cluster_25944	KL251081.1	161874	162068	.	+	232	N	1.846	5.782		CP001322.1/2380908-2380997_RF00005;tRNA;
Cluster_48484	KL251084.1	63002	63353	.	-	71	N	1.287	0.871	Hammerhead_1;RF00163	HE601631.1/46057491-46057425_RF00005;tRNA;
Cluster_32275	KL251085.1	34304	34500	.	.	236	19	1.594	6.234	Hammerhead_1;RF00163	AAFC03037296.1/40789-40718_RF00005;tRNA;
Cluster_62889	KL251096.1	43323	43461	.	.	28	19	0.42	0.453		CP002546.1/5701282-5701209_RF00005;tRNA;
Cluster_23847	KL251098.1	92111	92345	HP	-	16	20	0.224	0.279	Hammerhead_1;RF00163	HE601624.1/38589555-38589626_RF00005;tRNA;
Cluster_42122	KL251100.1	75966	75991	.	.	29	21	0.475	0.418			Pseudo:CGA_KL251100.1_75971	75971	76046	21.55	+	Overlap start
Cluster_50747	KL251102.1	176894	176909	.	+	27	N	0.475	0.348		HE601628.1/1275651-1275579_RF00005;tRNA;
Cluster_14151	KL251106.1	88349	88364	.	-	51	N	0.867	0.697			Gln:TTG_KL251106.1_88307	88307	88374	25.4	-	Overlap full
Cluster_43186	KL251110.1	115223	115288	.	+	1282	N	24.445	14.21	tRNA;RF00005	CR388228.31/56179-56253_RF00005;tRNA;	Asn:ATT_KL251110.1_115219	115219	115290	44.66	+	Overlap full
Cluster_41696	KL251114.1	41187	41336	HP	-	15	22	0.308	0.139	Hammerhead_1;RF00163	HE601631.1/46057491-46057425_RF00005;tRNA;
Cluster_21521	KL251122.1	6791	6808	.	+	50	N	0.643	0.94		AACM02000222.1/22568-22657_RF00005;tRNA;
Cluster_61553	KL251124.1	93577	93711	.	-	277	21	4.084	4.563		DQ997624.1/52068-52140_RF00005;tRNA;
Cluster_44859	KL251129.1	11428	11450	.	+	50	N	0.531	1.08		HE601629.1/2150012-2150085_RF00005;tRNA;
Cluster_44881	KL251129.1	110110	110125	.	+	206	N	4.084	2.09		HE601630.1/7387294-7387365_RF00005;tRNA;
Cluster_65667	KL251130.1	6966	8194	.	.	8419	21	45.087	237.084		CP001807.1/1474662-1474735_RF00005;tRNA;
Cluster_38485	KL251135.1	58508	58526	.	-	83	N	1.594	0.906		HE601625.1/26565913-26565843_RF00005;tRNA;	Pseudo:CCC_KL251135.1_58493	58493	58564	24.43	-	Overlap full
Cluster_44093	KL251140.1	57724	57776	.	+	577	20	7.076	11.285	tRNA;RF00005	HE601629.1/5791984-5792056_RF00005;tRNA;	Pseudo:ACG_KL251140.1_57709	57709	57780	39.32	+	Overlap full
Cluster_72719	KL251143.1	170186	170344	.	-	2945	N	50.541	39.636	tRNA;RF00005	HE601631.1/33970377-33970450_RF00005;tRNA;
Cluster_28275	KL251149.1	146015	146072	HP	-	3619	22	79.657	26.853		AAPN01121029.1/2312-2241_RF00005;tRNA;
Cluster_28247	KL251149.1	76995	77010	.	+	254	N	5.007	2.612		JN412592.1/93621-93693_RF00005;tRNA;
Cluster_7785	KL251150.1	82527	82574	.	-	4487	N	89.978	44.233		HE601625.1/18390308-18390237_RF00005;tRNA;
Cluster_51155	KL251152.1	154383	154454	HP	+	12	22	0.196	0.174		CP002156.1/2073251-2073324_RF00005;tRNA;
Cluster_71544	KL251157.1	63866	63883	.	+	52	N	0.923	0.662		HE601625.1/3464595-3464667_RF00005;tRNA;
Cluster_66819	KL251158.1	47865	47929	.	+	4018	N	66.148	57.573	tRNA;RF00005	HE601629.1/19487361-19487432_RF00005;tRNA;
Cluster_76159	KL251162.1	13769	13847	MIRNA	-	12066	22	211.113	157.359		CP001778.1/6285647-6285719_RF00005;tRNA;
Cluster_58825	KL251168.1	45084	45107	.	-	745	N	10.572	12.782		HE601631.1/14442135-14442202_RF00005;tRNA;
Cluster_5244	KL251170.1	49318	49339	.	+	18	23	0.28	0.279		HE601631.1/46057491-46057425_RF00005;tRNA;
Cluster_5257	KL251170.1	115208	115230	.	-	22519	18	61.281	708.012		AAGH01022735.1/5265-5193_RF00005;tRNA;	Pseudo:ACC_KL251170.1_115158	115158	115230	37.82	-	Overlap full
Cluster_77720	KL251174.1	27566	27666	.	+	61	20	0.867	1.045			Pseudo:???_KL251174.1_27663	27663	27738	22.37	+	Overlap start
Cluster_77721	KL251174.1	30034	30088	.	+	582	N	10.656	7.001		HE601630.1/7730223-7730141_RF00005;tRNA;	Ala:AGC_KL251174.1_30060	30060	30137	25.17	+	Overlap start
Cluster_11541	KL251180.1	105834	105963	.	+	45	20	0.503	0.94	Hammerhead_1;RF00163	HE601631.1/46057491-46057425_RF00005;tRNA;	Gln:TTG_KL251180.1_105823	105823	105890	28.11	+	Overlap end
Cluster_62496	KL251183.1	79904	79970	.	+	107	N	1.93	1.324	tRNA;RF00005	AAEU02000349.1/35724-35794_RF00005;tRNA;	Gly:CCC_KL251183.1_79904	79904	79974	58.15	+	Overlap full
Cluster_62500	KL251183.1	95134	95149	.	-	25	N	0.671	0.035		AAHX01032302.1/29545-29618_RF00005;tRNA;
Cluster_28752	KL251187.1	143392	143407	.	+	73	N	1.091	1.184		AAFD02000002.1/681468-681376_RF00005;tRNA;
Cluster_74672	KL251193.1	45397	45591	HP	+	18	21	0.503	0	Hammerhead_1;RF00163	AADB02000902.1/84672-84601_RF00005;tRNA;
Cluster_6114	KL251195.1	86871	86887	.	+	21	N	0.224	0.453		AAFC03091985.1/30384-30453_RF00005;tRNA;
Cluster_51513	KL251196.1	284	358	.	+	1144	23	21.033	13.653	tRNA;RF00005	HE601627.1/31642680-31642619_RF00005;tRNA;
Cluster_51514	KL251196.1	2518	2657	.	+	1162	23	22.431	12.539	tRNA;RF00005	HE601627.1/31642680-31642619_RF00005;tRNA;
Cluster_51515	KL251196.1	4756	4896	.	+	1135	23	21.453	12.817	tRNA;RF00005	HE601627.1/31642680-31642619_RF00005;tRNA;
Cluster_21756	KL251197.1	30017	30057	.	+	120	24	2.042	1.637		HE601627.1/21035455-21035374_RF00005;tRNA;
Cluster_72277	KL251200.1	130442	130488	.	+	685	N	10.181	11.18		HE601631.1/25255097-25255157_RF00005;tRNA;	Glu:CTC_KL251200.1_130418	130418	130491	31.98	+	Overlap full
Cluster_68918	KL251202.1	13511	13526	.	+	27	N	0.084	0.836		CR556708.14/46457-46384_RF00005;tRNA;
Cluster_52197	KL251204.1	75505	75549	HP	-	2067	20	33.619	30.127		HE601624.1/44352189-44352260_RF00005;tRNA;
Cluster_44049	KL251206.1	61294	61333	.	+	297	N	4.895	4.249		HE601631.1/14442135-14442202_RF00005;tRNA;
Cluster_43730	KL251210.1	126893	126909	.	-	56	N	0.615	1.184		AAEU02000349.1/35724-35794_RF00005;tRNA;
Cluster_20981	KL251212.1	13460	13479	.	+	18	20	0.308	0.244		CP002271.1/7484903-7484974_RF00005;tRNA;
Cluster_35355	KL251214.1	116281	116374	HP	+	18	23	0.503	0		HE601627.1/24326810-24326740_RF00005;tRNA;
Cluster_72165	KL251216.1	97863	97943	HP	-	4237	19	66.232	65.096		AC125218.3/136758-136830_RF00005;tRNA;
Cluster_59027	KL251217.1	104906	105090	.	.	42	20	0.559	0.766		HE601625.1/27754253-27754324_RF00005;tRNA;
Cluster_60858	KL251220.1	80915	81113	.	+	15854	21	286.435	195.497	tRNA;RF00005	AAGH01001691.1/1521-1450_RF00005;tRNA;	Cys:GCA_KL251220.1_81043	81043	81114	63.62	+	Overlap start
Cluster_81349	KL251221.1	25394	25409	.	-	78	N	1.315	1.08		AAFD02000002.1/681468-681376_RF00005;tRNA;
Cluster_76501	KL251222.1	134404	134426	.	+	52	N	0.867	0.731		HE601624.1/44352189-44352260_RF00005;tRNA;
Cluster_54794	KL251228.1	53090	53163	HP	-	12	21	0.168	0.209		HE601631.1/46057491-46057425_RF00005;tRNA;
Cluster_54790	KL251228.1	36884	36898	.	+	23	N	0.448	0.244			Pseudo:CGA_KL251228.1_36843	36843	36915	20.48	+	Overlap full
Cluster_56436	KL251237.1	40206	40231	.	-	2624	23	23.634	61.962		AAEX03006991.1/45871-45943_RF00005;tRNA;
Cluster_56452	KL251237.1	89321	89427	.	-	2826	20	50.764	35.213	tRNA;RF00005	HE601631.1/14442135-14442202_RF00005;tRNA;
Cluster_78320	KL251238.1	92147	92231	.	.	51	N	0.308	1.393		AAFR03057809.1/98617-98549_RF00005;tRNA;
Cluster_10942	KL251244.1	114795	115241	.	-	504	21	11.384	3.378		DQ997624.1/52068-52140_RF00005;tRNA;
Cluster_3265	KL251247.1	79989	80029	.	-	14446	N	287.637	144.96		HE601627.1/14715439-14715366_RF00005;tRNA;
Cluster_2592	KL251257.1	63189	63210	.	-	57	N	0.559	1.289		HE601631.1/25255097-25255157_RF00005;tRNA;
Cluster_66009	KL251268.1	10933	10955	.	+	2448	19	61.84	8.255			Pseudo:AAG_KL251268.1_10936	10936	11013	21.27	+	Overlap start
Cluster_70827	KL251270.1	15788	16017	.	.	118	22	0.727	3.204		AY236756.1/13-84_RF00005;tRNA;
Cluster_70844	KL251270.1	51070	51089	.	-	144	18	3.244	0.975		ACIV011749688.1/307-379_RF00005;tRNA;
Cluster_56658	KL251275.1	110512	110608	.	.	26	21	0.475	0.313		AAHX01022418.1/5615-5688_RF00005;tRNA;
Cluster_76618	KL251280.1	79307	79417	.	.	509	22	4	12.748		FR839631.1/1175312-1175399_RF00005;tRNA;
Cluster_61984	KL251287.1	46490	46572	.	-	4754	N	82.062	63.39	tRNA;RF00005	AAEU02000102.1/347445-347517_RF00005;tRNA;	Lys:CTT_KL251287.1_46506	46506	46578	75.33	-	Overlap start
Cluster_61988	KL251287.1	83400	83428	.	+	377	N	6.433	5.12		HE601631.1/14442135-14442202_RF00005;tRNA;
Cluster_74279	KL251289.1	14863	14956	HP	+	15832	19	278.184	205.006		HE601627.1/1975465-1975563_RF00005;tRNA;	Leu:CAA_KL251289.1_14826	14826	14924	59.36	+	Overlap end
Cluster_32230	KL251290.1	39625	40232	.	.	3052	21	23.774	76.694		AJ630128.1/164824-164897_RF00005;tRNA;
Cluster_40287	KL251299.1	63238	63762	.	.	2974	21	17.565	81.71		AJ630128.1/164824-164897_RF00005;tRNA;
Cluster_51074	KL251307.1	84025	84056	.	-	176	21	2.741	2.717		CP001708.1/1403694-1403621_RF00005;tRNA;
Cluster_79370	KL251310.1	35737	35764	.	+	73	N	0.783	1.567		AAAB01008944.1/5770071-5770236_RF00005;tRNA;
Cluster_79380	KL251310.1	81406	81423	.	-	29	N	0.336	0.592		AAFC03067023.1/26864-26936_RF00005;tRNA;
Cluster_62070	KL251319.1	16589	16637	HP	+	442	19	8.726	4.528		HE601628.1/6705857-6705930_RF00005;tRNA;
Cluster_62082	KL251319.1	47451	47492	.	-	30	N	0.42	0.522		HE601626.1/27458833-27458752_RF00005;tRNA;
Cluster_79338	KL251323.1	10148	10173	.	-	37	26	0.811	0.279		AAFC03022259.1/10672-10599_RF00005;tRNA;
Cluster_21678	KL251327.1	69089	69165	.	+	1153	N	22.655	11.946	tRNA;RF00005	HE601625.1/18390308-18390237_RF00005;tRNA;	Ala:AGC_KL251327.1_69102	69102	69173	53.29	+	Overlap start
Cluster_21684	KL251327.1	120499	120592	.	.	88	23	1.566	1.115		HE601627.1/24326810-24326740_RF00005;tRNA;
Cluster_66956	KL251332.1	36503	36770	.	.	118	20	1.818	1.846	Hammerhead_1;RF00163	AAHX01022418.1/5615-5688_RF00005;tRNA;
Cluster_66964	KL251332.1	69999	70016	.	+	30	18	0.112	0.906		CR380948.1/8880-8762_RF00005;tRNA;
Cluster_52508	KL251347.1	36469	36490	.	+	189	N	2.349	3.657		HE601631.1/14442135-14442202_RF00005;tRNA;
Cluster_52347	KL251348.1	37630	37706	.	+	439351	20	9932.714	2933.437	tRNA;RF00005	HE601629.1/19487361-19487432_RF00005;tRNA;
Cluster_22276	KL251350.1	19020	19037	.	+	66	N	0.951	1.115		AAEX03009335.1/347677-347605_RF00005;tRNA;
Cluster_71779	KL251355.1	75460	75625	HP	-	50	24	1.371	0.035	Hammerhead_1;RF00163	CP002689.1/1358666-1358739_RF00005;tRNA;
Cluster_71116	KL251361.1	29253	29407	.	+	888	N	16.474	10.414		HE601631.1/21010260-21010342_RF00005;tRNA;
Cluster_14569	KL251367.1	89458	89482	.	+	40	N	0.811	0.383		HE601625.1/27754253-27754324_RF00005;tRNA;
Cluster_75920	KL251369.1	105547	105572	.	-	78	18	0.503	2.09		HE601631.1/46057491-46057425_RF00005;tRNA;
Cluster_9379	KL251372.1	74589	74606	.	-	52	N	0.755	0.871		HE601629.1/1012043-1011973_RF00005;tRNA;
Cluster_74841	KL251373.1	21012	21079	HP	+	37	22	0.559	0.592		CP001147.1/1321035-1320963_RF00005;tRNA;
Cluster_75925	KL251375.1	22098	22524	.	.	2661	21	18.544	69.589		AJ630128.1/164824-164897_RF00005;tRNA;
Cluster_79655	KL251379.1	6714	6788	HP	+	28	22	0.503	0.348		AP012212.1/2773690-2773762_RF00005;tRNA;
Cluster_7523	KL251384.1	40075	40157	HP	+	12	24	0.28	0.07		AAFR03051541.1/2882-2955_RF00005;tRNA;
Cluster_55609	KL251390.1	28484	28531	.	+	1336	N	24.194	16.405		HE601624.1/45231166-45231099_RF00005;tRNA;	Pseudo:GTC_KL251390.1_28470	28470	28541	28.66	+	Overlap full
Cluster_25970	KL251392.1	76170	76409	HP	+	38	19	0.056	1.254	Hammerhead_1;RF00163	HE601631.1/46057491-46057425_RF00005;tRNA;
Cluster_25971	KL251392.1	96013	96033	.	+	206	N	3.216	3.169		HE601631.1/20071954-20072026_RF00005;tRNA;	Pro:AGG_KL251392.1_95999	95999	96080	53.16	+	Overlap full
Cluster_59805	KL251398.1	105884	105930	HP	-	11	19	0.168	0.174		HE601631.1/46057491-46057425_RF00005;tRNA;
Cluster_59795	KL251398.1	60098	60133	.	-	389	22	5.007	7.314		HE601626.1/27461829-27461911_RF00005;tRNA;
Cluster_59797	KL251398.1	68610	68653	.	+	7640	N	135.791	97		HE601624.1/9444213-9444284_RF00005;tRNA;
Cluster_75562	KL251399.1	15718	15753	.	+	384	22	5.007	7.14		HE601626.1/27461829-27461911_RF00005;tRNA;
Cluster_8186	KL251417.1	728	1298	.	.	6017	21	88.943	98.811		HE601631.1/14442135-14442202_RF00005;tRNA;
Cluster_8198	KL251417.1	45827	45844	.	-	58	N	0.699	1.149		AY217738.1/14875-14803_RF00005;tRNA;
Cluster_15555	KL251428.1	56048	56074	.	+	210	21	3.328	3.169		HE601627.1/21035455-21035374_RF00005;tRNA;
Cluster_78493	KL251435.1	54290	54488	.	+	125	N	1.51	2.473		HE601627.1/1975465-1975563_RF00005;tRNA;	Pseudo:CGA_KL251435.1_54394	54394	54490	28.2	+	Overlap start
Cluster_68434	KL251441.1	49709	49733	.	+	224	21	3.608	3.309		HE601627.1/21035455-21035374_RF00005;tRNA;
Cluster_68438	KL251441.1	56813	56838	.	+	445	23	6.825	7.001		AAFD02000006.1/905445-905361_RF00005;tRNA;
Cluster_14255	KL251445.1	16951	17126	.	+	28	23	0.755	0.035		M25321.1/337-408_RF00005;tRNA;
Cluster_78002	KL251451.1	54049	54448	.	+	225	N	2.349	4.911	tRNA;RF00005	HE601624.1/44352189-44352260_RF00005;tRNA;
Cluster_46106	KL251453.1	36538	36560	.	+	32	N	0.671	0.279		CP001107.1/1321173-1321246_RF00005;tRNA;	Pseudo:TAT_KL251453.1_36499	36499	36574	36.31	+	Overlap full
Cluster_82954	KL251461.1	61314	61373	HP	-	68	18	1.063	1.045		HE601625.1/24294263-24294192_RF00005;tRNA;
Cluster_49369	KL251468.1	21182	21246	.	-	912	N	7.775	22.082		AAEX03017609.1/69124-69214_RF00005;tRNA;
Cluster_49380	KL251468.1	75189	75207	.	-	26	N	0.587	0.174		AY236756.1/13-84_RF00005;tRNA;
Cluster_49381	KL251468.1	75903	75918	.	-	22	N	0.587	0.035		HQ615693.1/131970-132038_RF00005;tRNA;
Cluster_70093	KL251489.1	237	738	.	.	125	20	2.014	1.846		HE601631.1/46057491-46057425_RF00005;tRNA;
Cluster_70097	KL251489.1	9418	9924	.	.	123	20	2.154	1.602		HE601631.1/46057491-46057425_RF00005;tRNA;
Cluster_74951	KL251524.1	74274	74433	.	.	196	23	4.251	1.532	Hammerhead_1;RF00163	HE601631.1/46057491-46057425_RF00005;tRNA;
Cluster_61974	KL251530.1	85731	85753	.	-	2294	21	48.219	19.853		HE601624.1/21190566-21190495_RF00005;tRNA;	Pseudo:CTG_KL251530.1_85681	85681	85752	25.09	-	Overlap end
Cluster_73911	KL251539.1	24186	24337	HP	+	1015	25	21.816	8.185	Hammerhead_1;RF00163	HE601631.1/46057491-46057425_RF00005;tRNA;
Cluster_4227	KL251545.1	36120	36143	.	+	26	N	0.448	0.348		HE601625.1/13769497-13769595_RF00005;tRNA;
Cluster_71278	KL251547.1	18421	18589	.	+	87	18	1.343	1.358		AAHX01004065.1/6779-6707_RF00005;tRNA;
Cluster_79938	KL251561.1	10009	10150	.	.	102	22	2.126	0.906		HE601631.1/46057491-46057425_RF00005;tRNA;
Cluster_19781	KL251563.1	67532	67586	HP	+	40	21	0.364	0.94		HE601631.1/46057491-46057425_RF00005;tRNA;
Cluster_51960	KL251564.1	40535	40556	.	-	17	22	0.336	0.174		CP001071.1/2518117-2518046_RF00005;tRNA;
Cluster_78802	KL251565.1	33358	33468	HP	+	14	23	0.28	0.139		AAPN01305804.1/7709-7782_RF00005;tRNA;
Cluster_76414	KL251567.1	69814	69922	.	.	44	20	0.699	0.662		CP002371.1/1161510-1161582_RF00005;tRNA;
Cluster_73959	KL251572.1	54233	54256	.	.	24	20	0.448	0.279			Pseudo:CGA_KL251572.1_54240	54240	54315	29.66	+	Overlap start
Cluster_62715	KL251600.1	33708	33728	.	+	34	N	0.755	0.244		AAFO01000007.1/850126-850230_RF00005;tRNA;
Cluster_75838	KL251601.1	10964	11292	.	.	310	21	2.489	7.697		ACUP01005120.1/37282-37210_RF00005;tRNA;
Cluster_70125	KL251603.1	5441	5528	HP	-	35	21	0.42	0.697		HE601631.1/46057491-46057425_RF00005;tRNA;
Cluster_64407	KL251605.1	69665	69682	.	+	57	18	0.979	0.766		HE601625.1/3464595-3464667_RF00005;tRNA;
Cluster_77604	KL251611.1	2526	2542	.	+	23	N	0.364	0.348		AAFC03091985.1/30384-30453_RF00005;tRNA;
Cluster_78407	KL251630.1	59354	59369	.	+	69	N	0.643	1.602		HE601628.1/6705857-6705930_RF00005;tRNA;
Cluster_42048	KL251665.1	38230	38291	HP	-	430	21	7.831	5.224		AY236756.1/13-84_RF00005;tRNA;
Cluster_20785	KL251669.1	31337	31356	.	+	140	18	2.685	1.532		CP002525.1/19720-19649_RF00005;tRNA;
Cluster_49279	KL251672.1	50887	50954	.	+	10387	N	172.431	147.05	tRNA;RF00005	BX546471.8/49428-49354_RF00005;tRNA;
Cluster_56962	KL251673.1	22640	22703	HP	-	3216	21	21.564	85.158		AAHX01005641.1/52753-52825_RF00005;tRNA;
Cluster_31968	KL251691.1	14064	14494	.	-	1608	20	22.851	27.55	tRNA;RF00005	HE601624.1/12289958-12290029_RF00005;tRNA;
Cluster_31975	KL251691.1	39912	39929	.	+	63	18	0.867	1.115		HE601625.1/3464595-3464667_RF00005;tRNA;
Cluster_58710	KL251700.1	61771	61863	HP	+	1951	22	31.242	29.048		HE601631.1/14442135-14442202_RF00005;tRNA;
Cluster_68880	KL251707.1	39919	39972	HP	-	16	21	0.112	0.418		CP002371.1/1161510-1161582_RF00005;tRNA;
Cluster_83819	KL251724.1	48033	48090	.	+	103	19	1.874	1.254		HE601624.1/21190566-21190495_RF00005;tRNA;
Cluster_56130	KL251746.1	15321	15425	HP	+	15754	19	394.676	57.225	tRNA;RF00005	HE601631.1/37616638-37616717_RF00005;tRNA;
Cluster_73509	KL251747.1	33601	33729	.	.	129	21	0.699	3.622		AAEX03005736.1/3396-3324_RF00005;tRNA;
Cluster_71072	KL251752.1	28678	28736	HP	+	153	21	4.028	0.313		AAEX03017613.1/215964-216045_RF00005;tRNA;
Cluster_76480	KL251758.1	52683	52701	.	+	129	18	2.573	1.289		ACIV011749688.1/307-379_RF00005;tRNA;
Cluster_45913	KL251759.1	24694	24761	.	-	4932	19	97.25	50.677	tRNA;RF00005	HE601628.1/4891555-4891627_RF00005;tRNA;	Val:AAC_KL251759.1_24699	24699	24772	32.46	-	Overlap start
Cluster_59783	KL251763.1	34243	34268	.	+	34	26	0.783	0.209		AAFC03022259.1/10672-10599_RF00005;tRNA;
Cluster_78636	KL251779.1	30836	30875	.	+	188	N	3.105	2.682		CP000582.1/425905-425833_RF00005;tRNA;
Cluster_42866	KL251780.1	31660	31678	.	+	25	N	0.42	0.348		HE601625.1/27754253-27754324_RF00005;tRNA;
Cluster_24559	KL251821.1	29304	29345	.	+	53	N	0.895	0.731		HE601627.1/21035455-21035374_RF00005;tRNA;
Cluster_24560	KL251821.1	30611	30626	.	-	74	N	1.622	0.557		AAHX01032302.1/29545-29618_RF00005;tRNA;
Cluster_5108	KL251822.1	7107	7133	.	.	35	19	0.084	1.115		AAEX03004310.1/75949-75877_RF00005;tRNA;
Cluster_76326	KL251828.1	33642	33663	.	-	24	20	0.224	0.557		HE601631.1/46057491-46057425_RF00005;tRNA;	Gln:TTG_KL251828.1_33603	33603	33670	23.09	-	Overlap full
Cluster_64348	KL251830.1	33985	34131	.	+	129	24	2.154	1.811		AAWR02038968.1/29815-29742_RF00005;tRNA;
Cluster_77801	KL251833.1	44120	44170	.	+	80	N	1.035	1.498		HE601628.1/6673351-6673279_RF00005;tRNA;	Pseudo:CCT_KL251833.1_44120	44120	44192	38.78	+	Overlap full
Cluster_77212	KL251846.1	5621	5646	.	-	34	N	0.42	0.662		AAEX03003705.1/25518-25447_RF00005;tRNA;
Cluster_57851	KL251847.1	41902	41928	.	-	63	N	0.923	1.045		HE601624.1/21190566-21190495_RF00005;tRNA;
Cluster_71678	KL251893.1	29513	29682	.	+	73	22	0.755	1.602	Hammerhead_1;RF00163	AAHX01022418.1/5615-5688_RF00005;tRNA;
Cluster_47549	KL251915.1	27097	27166	.	-	4495	N	85.642	49.911		HE601625.1/18390308-18390237_RF00005;tRNA;
Cluster_64237	KL251926.1	21534	21607	HP	-	97	21	1.454	1.567		CABD02057278.1/4420-4492_RF00005;tRNA;
Cluster_64238	KL251926.1	40329	40346	.	+	16	N	0.252	0.244		ACFV01068777.1/6354-6296_RF00005;tRNA;
Cluster_76022	KL251961.1	4130	4185	HP	-	269	21	4.475	3.796		AAHX01022418.1/5615-5688_RF00005;tRNA;
Cluster_69445	KL251993.1	3175	3201	.	-	638	N	11.076	8.429		HE601624.1/39018282-39018349_RF00005;tRNA;
Cluster_66327	KL252002.1	26515	26536	.	-	198	N	3.58	2.438		AAGH01001691.1/1521-1450_RF00005;tRNA;
Cluster_68318	KL252019.1	1718	1735	.	.	22	N	0.336	0.348		CR382137.2/1246887-1246815_RF00005;tRNA;
Cluster_17383	KL252029.1	32674	32839	.	.	64	22	1.007	0.975	Hammerhead_1;RF00163	AAHX01022418.1/5615-5688_RF00005;tRNA;
Cluster_77071	KL252038.1	6777	6795	.	-	13	19	0.14	0.279		CP000875.1/6170991-6170919_RF00005;tRNA;
Cluster_49741	KL252055.1	22413	22430	.	+	23	N	0.42	0.279		AAIM02000031.1/241922-241995_RF00005;tRNA;
Cluster_75997	KL252070.1	30239	30293	.	-	60	N	0.783	1.115		HE601628.1/6673351-6673279_RF00005;tRNA;
Cluster_76574	KL252083.1	10766	10935	HP	-	234	23	3.944	3.239	Hammerhead_1;RF00163	AAPN01060351.1/16364-16291_RF00005;tRNA;
Cluster_41840	KL252087.1	6950	7094	.	.	127	21	0.783	3.448		AAEX03005736.1/3396-3324_RF00005;tRNA;
Cluster_71253	KL252101.1	13776	13865	HP	-	47	21	0.867	0.557		ACFV01087890.1/1344-1413_RF00005;tRNA;
Cluster_55821	KL252128.1	27826	27856	.	-	36	N	0.42	0.731		AAEX03006991.1/45871-45943_RF00005;tRNA;
Cluster_81172	KL252169.1	21273	21290	.	-	121	N	1.706	2.09		AE016853.1/3771634-3771718_RF00005;tRNA;
Cluster_82903	KL252177.1	23606	23659	.	+	160	N	2.433	2.543		HE601625.1/13769497-13769595_RF00005;tRNA;	Leu:CAA_KL252177.1_23553	23553	23651	40.83	+	Overlap end
Cluster_77261	KL252186.1	10023	10183	.	.	77	20	0.951	1.498		HE601631.1/14442135-14442202_RF00005;tRNA;
Cluster_80540	KL252212.1	7215	7235	.	.	13	22	0.168	0.244			Pseudo:GTG_KL252212.1_7145	7145	7218	20.52	-	Overlap end
Cluster_46607	KL252230.1	843	858	.	+	40	N	0.699	0.522			Pseudo:TTG_KL252230.1_830	830	902	21.48	+	Overlap full
Cluster_74249	KL252241.1	5846	5957	.	-	6813	21	117.443	91.044	tRNA;RF00005	HE601627.1/1975465-1975563_RF00005;tRNA;
Cluster_52095	KL252329.1	9959	9976	.	-	326	N	6.908	2.752		AF033815.1/8362-8297_RF00005;tRNA;
Cluster_77336	KL252347.1	6482	6500	.	+	354	N	0.615	11.563		AAPN01376288.1/17960-18032_RF00005;tRNA;
Cluster_62734	KL252350.1	1344	1515	.	.	626	20	12.335	6.443		HE601627.1/21035455-21035374_RF00005;tRNA;
Cluster_81281	KL252416.1	3503	3544	.	-	41	N	0.503	0.801		CP002371.1/1161510-1161582_RF00005;tRNA;
Cluster_77378	KL252427.1	9066	9104	.	+	48410	20	747.594	755.136		AAEX03017609.1/69124-69214_RF00005;tRNA;
Cluster_81647	KL252435.1	16886	16903	.	-	146	N	1.958	2.647		HE601625.1/24515861-24515926_RF00005;tRNA;
Cluster_80595	KL252483.1	3654	3785	.	-	22	21	0.308	0.383		FP929052.1/855272-855345_RF00005;tRNA;
Cluster_56933	KL252487.1	10263	10286	.	+	334	N	4.923	5.503		AAHX01072965.1/44282-44220_RF00005;tRNA;
Cluster_74867	KL252534.1	506	531	.	+	104	N	2.545	0.453		HE601625.1/27754253-27754324_RF00005;tRNA;
Cluster_80864	KL252539.1	3438	3548	HP	+	1209	20	26.515	9.09		HE601631.1/14442135-14442202_RF00005;tRNA;	Pseudo:CCA_KL252539.1_3385	3385	3456	37.25	+	Overlap end
Cluster_77574	KL252558.1	4646	4663	.	-	58	N	0.867	0.94		HE601624.1/44352189-44352260_RF00005;tRNA;
Cluster_82324	KL252606.1	1382	1399	.	+	40	N	0.615	0.627		HE601625.1/33579672-33579599_RF00005;tRNA;	Pseudo:ATT_KL252606.1_1343	1343	1416	28.14	+	Overlap full
Cluster_79454	KL252679.1	9430	9447	.	+	48	N	0.643	0.871		HE601625.1/3464595-3464667_RF00005;tRNA;
Cluster_81660	KL252745.1	9955	9976	.	-	70	N	1.259	0.871		HE601630.1/7387294-7387365_RF00005;tRNA;
Cluster_84304	KL252819.1	8038	8068	.	+	133	N	2.797	1.149		AAFR03042005.1/83972-84039_RF00005;tRNA;	Pseudo:ATT_KL252819.1_8002	8002	8075	39.15	+	Overlap full
Cluster_81416	KL252950.1	5346	5416	.	+	1314	N	17.593	23.858	tRNA;RF00005	AAEU02000102.1/347445-347517_RF00005;tRNA;
Cluster_81711	KL252976.1	2605	2622	.	+	151	N	1.538	3.344		HE601625.1/24515861-24515926_RF00005;tRNA;
Cluster_77268	KL253531.1	951	972	.	+	12	22	0	0.418		AAPN01100553.1/8839-8911_RF00005;tRNA;
Cluster_81785	KL253870.1	63	327	.	-	1143	N	6.629	31.555	tRNA;RF00005	AAEU02000102.1/347445-347517_RF00005;tRNA;
Cluster_84047	KL254187.1	64	125	HP	-	42425	21	900.922	355.748		ACFV01007378.1/71754-71679_RF00005;tRNA;	Pseudo:TTC_KL254187.1_58	58	128	24.39	-	Overlap full
