# Supplementary material for: The small RNA complement of adult Schistosoma haematobium
Source: PLoS Negl Trop Dis. 2018 May 29;12(5):e0006535. doi: 10.1371/journal.pntd.0006535 (PMC5993326; doi:10.1371/journal.pntd.0006535)
Supplement: S5 Table — (XLSX) [file pntd.0006535.s005.xlsx]

## Sheet: Table S5
Table S5. Classified sncRNA clusters in the genome of S. haematobium
Cluster identifier	Length of consensus sequence	DicerCall	Male CPM	Female CPM	Scaffold	Start	End	Cluster length	HP	Strand	Total number of mapped reads	Infernal	Consensus miRNA	Repeat type	Repeat library family	Repeat type	Repeat start	Repeat end	Repeat strand	Repeat map type	Watson-Crick strand bias	Exonic?	Intronic?	Number of transcripts	TSSa?
Cluster_22636	22	22	1.8	0.3	KL250633.1	155203	155323	120	HP	-	155	Hammerhead_1;RF00163		ShRep_00412669;locus=ShRep_00412669;transcripts=Rep_528829	LTR_FINDER_KL250687.1_3_ltr	LTR	155083	155257	-	Overlap end	0.1677	N	Y	1	N
Cluster_30770	23	23	2.7	0.5	KL250908.1	144451	144575	124	.	+	235	Hammerhead_1;RF00163		ShRep_00506046;locus=ShRep_00506046;transcripts=Rep_649572	RepeatScout_R=8	SINE/tRNA	144453	144682	+	Overlap start	1	N	N	Nc	N
Cluster_547	21	22	1.3	4.5	KL250868.1	99630	99775	145	.	-	439	Hammerhead_1;RF00163		ShRep_00035347;locus=ShRep_00035347;transcripts=Rep_41606	LTR_FINDER_KL250868.1_1_ltr	LINE/RTE-BovB	98577	103535	+	Overlap full	0	N	N	Nc	N
Cluster_70154	21	22	1.3	1.6	KL251645.1	28487	28669	182	.	+	218	Hammerhead_1;RF00163		ShRep_00206203;locus=ShRep_00206203;transcripts=Rep_261588,Rep_261589,Rep_261590	RepeatScout_R=8	SINE/tRNA	28261	28744	+	Overlap full	0.9862	N	N	Nc	N
Cluster_45026	23	23	0.7	0.7	KL250502.1	140227	140412	185	HP	+	104	Hammerhead_1;RF00163		ShRep_00649778;locus=ShRep_00649778;transcripts=Rep_834893,Rep_834894,Rep_834895	RepeatScout_R=2	SINE/tRNA	140182	140599	-	Overlap full	1	N	Y	4	N
Cluster_12997	24	21	1.7	1.1	KL250743.1	355167	355377	210	.	-	205	Hammerhead_1;RF00163		ShRep_00266615;locus=ShRep_00266615;transcripts=Rep_339928,Rep_339930,Rep_339931,Rep_339932	RepeatScout_R=698	Unknown	354859	355720	-	Overlap full	0.0146	N	Y	1	N
Cluster_35080	23	23	0.4	1.2	KL250526.1	286764	287137	373	.	-	122	Hammerhead_1;RF00163		ShRep_00557995;locus=ShRep_00557995;transcripts=Rep_716454	RepeatScout_R=8	SINE/tRNA	286710	287317	+	Overlap full	0.1885	N	Y	1	N
Cluster_86205	20	21	0.3	16.5	AMPZ01055696.1	14	418	404	.	+	1276	Hammerhead_1;RF00163		ShRep_00030940;locus=ShRep_00030940;transcripts=Rep_36132	LTR_FINDER_KL250639.1_3_ltr	SINE/tRNA	393	533	-	Overlap start	0.848
Cluster_41759	21	21	1.5	0.3	KL251471.1	64575	64630	55	HP	-	137	Hammerhead_1;RF00163		ShRep_00639205;locus=ShRep_00639205;transcripts=Rep_821424	RepeatScout_R=2	SINE/tRNA	64546	64874	-	Overlap full	0.0073
Cluster_13427	21	21	1	0.8	KL250581.1	354270	354326	56	HP	-	140	Hammerhead_1;RF00163		ShRep_00259580;locus=ShRep_00259580;transcripts=Rep_330836	RepeatScout_R=2	SINE/tRNA	354266	354434	-	Overlap full	0.0429	N	N	Nc	N
Cluster_16211	24	24	13.2	3.6	KL250500.1	569120	569180	60	HP	+	1262	Hammerhead_1;RF00163		ShRep_00320531;locus=ShRep_00320531;transcripts=Rep_409296	RepeatScout_R=2	SINE/tRNA	569083	569282	-	Overlap full	1	N	N	Nc	N
Cluster_17636	22	22	1	4.3	KL250592.1	229172	229234	62	HP	+	398	Hammerhead_1;RF00163		ShRep_00347468;locus=ShRep_00347468;transcripts=Rep_444300			229028	229295	-	Overlap full	0.995	N	Y	2	N
Cluster_473	21	23	1.1	0.5	KL250606.1	141252	141317	65	.	-	127	Hammerhead_1;RF00163		ShRep_00684338;locus=ShRep_00684338;transcripts=Rep_879162	RepeatScout_R=328	Satellite	141290	141514	-	Overlap start	0.1417	N	Y	1	N
Cluster_15661	24	24	2.6	1	KL250494.1	311267	311346	79	HP	-	277	Hammerhead_1;RF00163		ShRep_00292186;locus=ShRep_00292186;transcripts=Rep_372655,Rep_372656	LTR_FINDER_KL250719.1_4_ltr	LINE/RTE-BovB	311295	311590	-	Overlap start	0	N	Y	2	N
Cluster_2776	22	22	1.2	0.5	KL250489.1	1182477	1182557	80	HP	+	124	Hammerhead_1;RF00163		ShRep_00462705;locus=ShRep_00462705;transcripts=Rep_593259,Rep_593261	LTR_FINDER_KL250540.1_2_ltr	LINE/RTE-BovB	1182443	1182812	+	Overlap full	0.9919	N	N	Nc	N
Cluster_13865	21	21	0.4	1.4	KL250847.1	105066	105150	84	HP	+	141	Hammerhead_1;RF00163		ShRep_00282245;locus=ShRep_00282245;transcripts=Rep_359893	RepeatScout_R=175	SINE/tRNA	105008	105170	+	Overlap full	0.9858	N	N	Nc	N
Cluster_58091	23	23	0.3	1.6	KL250761.1	185512	185592	80	HP	-	138	lin-4;RF00052		ShRep_00068280;locus=ShRep_00068280;transcripts=Rep_83902	RepeatScout_R=7	LINE/RTE-BovB	185536	186093	+	Overlap start	0.0145	N	Y	2	N
Cluster_30408	20	20	12.6	12.2	KL250942.1	126955	127182	227	.	+	1914	Metazoa_SRP;RF00017		ShRep_00510961;locus=ShRep_00510961;transcripts=Rep_655898	Piler_267.285	LINE/RTE-BovB	126182	127038	-	Overlap end	0.9922	N	N	Nc	N
Cluster_74397	21	21	46	30.9	KL251371.1	87387	87652	265	.	-	5786	Metazoa_SRP;RF00017		ShRep_00261353;locus=ShRep_00261353;transcripts=Rep_333134			87386	87406	+	Overlap end	0	N	Y	6	N
Cluster_23344	21	21	2.6	17.9	KL250943.1	154766	155004	238	.	+	1567	mir-80;RF00817		ShRep_00424457;locus=ShRep_00424457;transcripts=Rep_544034	RepeatScout_R=254	LINE/CR1	154979	156087	-	Overlap start	0.9936	N	Y	1	N
Cluster_65429	22	22	33.1	11.9	KL251474.1	21932	22422	490	.	-	3410	RNase_MRP;RF00030									0.0085	N	N	Nc	N
Cluster_17639	22	22	129.1	25.2	KL250592.1	237704	238160	456	.	-	11597	RNaseP_nuc;RF00009		ShRep_00347492;locus=ShRep_00347492;transcripts=Rep_444330	Piler_89.680	Unknown	237875	238278	-	Overlap start	0.0009	N	N	Nc	N
Cluster_1764	20	21	7.7	3.6	KL250592.1	238705	238986	281	.	+	848	RNaseP_nuc;RF00009		ShRep_00347493;locus=ShRep_00347493;transcripts=Rep_444331	Piler_89.680	Unknown	238413	238815	+	Overlap end	0.9976	N	N	Nc	N
Cluster_85830	22	22	23.1	6.6	AMPZ01051578.1	4	140	136	.	-	2254	RNaseP_nuc;RF00009		ShRep_00024288;locus=ShRep_00024288;transcripts=Rep_28242	Piler_89.680	Unknown	30	431	-	Overlap start	0.0035
Cluster_11352	23	22	0.4	2.6	KL250571.1	26910	27285	375	.	+	219	RybB;RF00110		ShRep_00200013;locus=ShRep_00200013;transcripts=Rep_253561	RepeatScout_R=251	Unknown	26088	27300	-	Overlap full	0.8447	N	Y	1	N
Cluster_83098	26	26	0.8	0.7	KL253086.1	1822	1931	109	.	+	108	SNORA19;RF00413									1	N	Y	1	N
Cluster_35366	25	25	67.8	58.8	KL250760.1	1617	2652	1035	.	-	9532	SNORD15;RF00067									0.0008	N	N	Nc	N
Cluster_86338	25	25	66.7	56.3	AMPZ01056951.1	72	871	799	.	+	9305	SNORD15;RF00067									0.9996
Cluster_40376	20	20	20.2	14.7	KL250862.1	219070	219168	98	HP	+	2591	U1;RF00003		ShRep_00620938;locus=ShRep_00620938;transcripts=Rep_797812	LTR_FINDER_KL250727.1_1_ltr	LINE/RTE-BovB	219149	219238	+	Overlap start	0.9988	N	Y	2	N
Cluster_56894	27	27	91.9	32.4	KL250772.1	101548	101689	141	.	+	9262	U1;RF00003									0.9997	N	N	Nc	Y
Cluster_7247	27	27	39.2	14.7	KL250609.1	542752	542855	103	.	-	4038	U1;RF00003									0	N	N	Nc	N
Cluster_37818	21	21	5.3	3.7	KL250871.1	42272	42341	69	HP	-	683	U2;RF00004									0	N	N	Nc	N
Cluster_38774	23	26	54	74.4	KL250684.1	268940	268988	48	.	-	9696	U2;RF00004									0.0002	N	N	Nc	N
Cluster_8561	22	22	2.8	4	KL250540.1	620266	620399	133	.	+	498	U4atac;RF00618									0.998	N	Y	2	N
Cluster_14191	23	23	3.1	3.5	KL250925.1	62354	62440	86	HP	+	489	U5;RF00020		ShRep_00295109;locus=ShRep_00295109;transcripts=Rep_376412,Rep_376414	RepeatScout_R=175	SINE/tRNA	62123	62366	+	Overlap end	1	N	Y	2	N
Cluster_42380	20	22	0.7	1.1	KL251545.1	82261	82329	68	HP	+	137	U5;RF00020		ShRep_00604455;locus=ShRep_00604455;transcripts=Rep_776537	RepeatScout_R=93	LINE/RTE-BovB	82129	82321	+	Overlap end	0.9927	N	N	Nc	N
Cluster_79236	21	21	3.3	4.6	KL251967.1	10705	10793	88	.	+	589	U5;RF00020									1	N	N	Nc	N
Cluster_10907	23	23	2.5	2.8	KL251897.1	45808	45853	45	.	+	411	U6;RF00026									1
Cluster_11942	25	23	8.7	6.8	KL250854.1	290020	290108	88	.	-	1167	U6;RF00026		ShRep_00233545;locus=ShRep_00233545;transcripts=Rep_296990	RepeatScout_R=47	LINE/Penelope	289950	290021	+	Overlap end	0.0249	N	Y	1	N
Cluster_19910	24	24	1.1	0.6	KL250507.1	617618	617650	32	.	+	128	U6;RF00026		ShRep_00372954;locus=ShRep_00372954;transcripts=Rep_477552	LTR_FINDER_KL250849.1_1_ltr	LTR	617576	617669	-	Overlap full	1	N	Y	3	N
Cluster_21037	23	23	2	1.1	KL250638.1	30655	30825	170	HP	+	242	U6;RF00026		ShRep_00390144;locus=ShRep_00390144;transcripts=Rep_499631			30788	30841	-	Overlap start	0.8388	N	Y	1	N
Cluster_47356	24	23	3	3.3	KL250606.1	321820	321872	52	.	-	483	U6;RF00026		ShRep_00684889;locus=ShRep_00684889;transcripts=Rep_879879	LTR_FINDER_KL250849.1_1_ltr	LTR	321591	321867	+	Overlap end	0	N	N	Nc	N
Cluster_47958	25	24	8.1	5.2	KL250849.1	93604	93683	79	.	+	991	U6;RF00026		ShRep_00700072;locus=ShRep_00700072;transcripts=Rep_899362	LTR_FINDER_KL250849.1_1_ltr	LTR	91025	94614	-	Overlap full	0.9687	N	N	Nc	N
Cluster_62955	23	23	3.1	3.5	KL250626.1	117936	118078	142	.	-	506	U6;RF00026		ShRep_00114384;locus=ShRep_00114384;transcripts=Rep_143173	LTR_FINDER_KL250856.1_1_ltr	LINE	117715	117994	-	Overlap end	0.0731	N	N	Nc	N
Cluster_64463	24	20	3.2	7.2	KL250954.1	1	961	960	.	+	794	U6;RF00026		ShRep_00138882;locus=ShRep_00138882;transcripts=Rep_174849,Rep_174850	RepeatScout_R=155	LINE/CR1	53	969	+	Overlap start	0.8023	N	N	Nc	N
Cluster_78749	23	23	1.1	0.9	AMPZ01028709.1	2509	2546	37	.	+	145	U6;RF00026		ShRep_00333726;locus=ShRep_00333726;transcripts=Rep_426398	LTR_FINDER_KL250849.1_1_ltr	LTR	2511	2586	-	Overlap start	1	N	Y	1	N
Cluster_84046	23	23	0.9	1	AMPZ01034685.1	307	344	37	.	-	148	U6;RF00026		ShRep_00585494;locus=ShRep_00585494;transcripts=Rep_752114	LTR_FINDER_KL250849.1_1_ltr	LTR	267	351	-	Overlap full	0
Cluster_64342	23	23	4.1	1	KL251830.1	18144	18199	55	.	+	379	U6atac;RF00619									0.9974	N	N	Nc	N
Cluster_8409	20	20	39.4	15.4	KL250790.1	168892	169004	112	.	-	4155	U6atac;RF00619									0.0373	N	N	Nc	N
Cluster_86343	24	24	9.4	11	AMPZ01056971.1	10	833	823	.	+	1529		sma-miR-8447								0.983
Cluster_47652	23	23	5.1	11.6	KL250549.1	269366	269499	133	.	-	1272		sma-miR-3492	ShRep_00688945;locus=ShRep_00688945;transcripts=Rep_885040,Rep_885042,Rep_885043	RepeatScout_R=5	LINE/RTE-BovB	269314	270250	+	Overlap full	0.0165	N	Y	3	N
Cluster_38673	22	22	1	3.1	KL251283.1	74767	75001	234	.	-	304		sma-miR-3492	ShRep_00602728;locus=ShRep_00602728;transcripts=Rep_774270	RepeatScout_R=5	LINE/RTE-BovB	74749	75514	+	Overlap full	0.1941	N	Y	2	N
Cluster_46180	23	23	0.4	2.8	KL250657.1	132585	132923	338	.	-	247		sma-miR-3492	ShRep_00681954;locus=ShRep_00681954;transcripts=Rep_876070,Rep_876072	RepeatScout_R=5	LINE/RTE-BovB	132575	133300	+	Overlap full	0.1822	N	Y	1	N
Cluster_13832	22	22	1.2	2.4	KL250933.1	213731	214326	595	.	-	264		sma-miR-3492	ShRep_00280494;locus=ShRep_00280494;transcripts=Rep_357632	RepeatScout_R=7	LINE/RTE-BovB	213597	215117	+	Overlap full	0.1174	N	Y	2	N
Cluster_10640	23	23	0.3	2.3	KL250514.1	38841	39041	200	.	+	200		sma-miR-3492	ShRep_00165542;locus=ShRep_00165542;transcripts=Rep_208963,Rep_208964,Rep_208965,Rep_208966	LTR_FINDER_KL250514.1_1_ltr	LINE	29236	44523	-	Overlap full	0.985	N	Y	2	N
Cluster_20536	22	23	0.5	2.1	KL251010.1	77295	77674	379	.	+	193		sma-miR-3492	ShRep_00385104;locus=ShRep_00385104;transcripts=Rep_493152	LTR_FINDER_KL250556.1_1_ltr	LINE/RTE-BovB	77672	77819	+	Overlap start	0.8756	N	Y	1	N
Cluster_32812	23	21	0.3	1.7	KL250584.1	431132	431304	172	.	-	147		sma-miR-3492	ShRep_00536708;locus=ShRep_00536708;transcripts=Rep_688854,Rep_688855	RepeatScout_R=7	LINE/RTE-BovB	430280	431763	-	Overlap full	0.1429	N	N	Nc	N
Cluster_68283	22	22	0.6	1.5	KL251230.1	25821	26044	223	.	+	156		sma-miR-3492	ShRep_00174769;locus=ShRep_00174769;transcripts=Rep_220852,Rep_220853	RepeatScout_R=7	LINE/RTE-BovB	25773	26610	+	Overlap full	0.8462	N	N	Nc	N
Cluster_84485	21	21	0.2	1.5	KL252917.1	1191	1329	138	.	-	131		sma-miR-3492	ShRep_00639347;locus=ShRep_00639347;transcripts=Rep_821622,Rep_821623,Rep_821624	Piler_81.328	LINE/RTE-BovB	1084	1425	+	Overlap full	0.145
Cluster_81014	21	21	0.4	1.1	KL251153.1	87279	87487	208	.	-	110		sma-miR-3492	ShRep_00389999;locus=ShRep_00389999;transcripts=Rep_499454	RepeatScout_R=73	LINE/RTE-BovB	87087	87508	+	Overlap full	0.1091	N	N	Nc	N
Cluster_69235	21	21	74.5	22.6	KL250667.1	300692	300774	82	.	+	7345		sma-miR-125								1	N	N	Nc	N
Cluster_47037	22	22	0.4	1.7	KL251681.1	43027	43378	351	.	+	162		sja-miR-3499	ShRep_00691712;locus=ShRep_00691712;transcripts=Rep_888544	RepeatScout_R=7	LINE/RTE-BovB	42141	43413	-	Overlap full	0.8025	N	N	Nc	N
Cluster_622	22	22	1.3	7.4	KL250536.1	148244	148632	388	.	-	665		sma-miR-3492	ShRep_00458810;locus=ShRep_00458810;transcripts=Rep_588259	RepeatScout_R=73	LINE/RTE-BovB	148151	149234	+	Overlap full	0.012	N	N	Nc	N
Cluster_45927	23	23	0.9	4.6	KL250676.1	7794	8065	271	.	-	432		sma-miR-3492	ShRep_00680246;locus=ShRep_00680246;transcripts=Rep_873919,Rep_873920,Rep_873921	RepeatScout_R=5	LINE/RTE-BovB	7068	8629	-	Overlap full	0.1875	N	Y	3	N
Cluster_16770	22	22	0.9	3.9	KL250496.1	147007	147512	505	.	-	364		sma-miR-3492	ShRep_00284206;locus=ShRep_00284206;transcripts=Rep_362409,Rep_362410	RepeatScout_R=73	LINE/RTE-BovB	146823	147714	-	Overlap full	0.1044	N	Y	2	N
Cluster_64482	21	23	0.5	2	KL250880.1	183329	183933	604	.	+	185		sma-miR-3492	ShRep_00759244;locus=ShRep_00759244;transcripts=Rep_975469	RepeatScout_R=7	LINE/RTE-BovB	183639	184554	+	Overlap start	0.8486	N	Y	7	N
Cluster_12077	20	22	0.8	1.5	KL250490.1	462271	462330	59	.	+	164		sma-miR-3492	ShRep_00216206;locus=ShRep_00216206;transcripts=Rep_274730	RepeatScout_R=7	LINE/RTE-BovB	462169	462364	-	Overlap full	0.939	N	Y	5	N
Cluster_66849	22	22	1.4	5.4	KL251158.1	124420	124882	462	.	-	523		sja-miR-3492	ShRep_00163441;locus=ShRep_00163441;transcripts=Rep_206308	RepeatScout_R=5	LINE/RTE-BovB	123808	125020	-	Overlap full	0.1434	N	Y	1	N
Cluster_18989	22	22	1.6	4.7	KL250645.1	116497	116641	144	.	+	473		sja-miR-3492	ShRep_00357747;locus=ShRep_00357747;transcripts=Rep_457688,Rep_457690	RepeatScout_R=5	LINE/RTE-BovB	116396	117504	+	Overlap full	0.8478	N	Y	2	N
Cluster_38051	21	21	1.5	4.3	KL251260.1	113359	113449	90	.	-	438		sja-miR-3492	ShRep_00598765;locus=ShRep_00598765;transcripts=Rep_769209,Rep_769210	LTR_FINDER_KL251283.1_1_ltr	LINE/CR1	113246	113565	+	Overlap full	0.0365	N	Y	4	N
Cluster_71043	22	22	1.5	3.9	KL251338.1	88735	88869	134	.	-	407		sja-miR-3492	ShRep_00222044;locus=ShRep_00222044;transcripts=Rep_282169	Piler_81.327	LINE/RTE-BovB	88722	88855	-	Overlap end	0.1327	N	Y	1	N
Cluster_1899	23	21	0.6	1.7	KL251223.1	136474	136624	150	.	+	170		sja-miR-3492	ShRep_00388877;locus=ShRep_00388877;transcripts=Rep_497980	RepeatScout_R=73	LINE/RTE-BovB	135759	136712	-	Overlap full	0.8588	N	Y	2	N
Cluster_26513	23	23	0.5	1.2	KL250834.1	304980	305560	580	.	-	127		sja-miR-3492	ShRep_00464514;locus=ShRep_00464514;transcripts=Rep_595549,Rep_595550,Rep_595551	RepeatScout_R=7	LINE/RTE-BovB	304230	306428	-	Overlap full	0.1654	N	Y	3	N
Cluster_991	21	21	1348.9	759.6	KL250511.1	648282	648735	453	.	+	158072		sja-miR-277								1	N	N	Nc	N
Cluster_52004	20	23	0.9	1.6	KL251277.1	96032	96271	239	.	+	183		sja-miR-2162	ShRep_00747683;locus=ShRep_00747683;transcripts=Rep_960651	RepeatScout_R=415	LINE/Penelope	96041	96975	-	Overlap start	0.8197	N	Y	2	N
Cluster_77626	21	21	9.6	8.1	KL251325.1	9053	9182	129	.	+	1330		sma-miR-190								1	N	Y	1	N
Cluster_63044	21	21	36240.9	4338.5	KL251075.1	25030	25057	27	.	+	3029304		sja-miR-1								1	N	N	Nc	N
