# Supplementary material for: The small RNA complement of adult Schistosoma haematobium
Source: PLoS Negl Trop Dis. 2018 May 29;12(5):e0006535. doi: 10.1371/journal.pntd.0006535 (PMC5993326; doi:10.1371/journal.pntd.0006535)
Supplement: S6 Table — (XLSX) [file pntd.0006535.s006.xlsx]

## Sheet: Table S6
Table S6. Unclassified sncRNA clusters in the genome of S. haematobium
Cluster identifier	Length of consensus sequence	DicerCall	CPM male	CPM female	Scaffold	Start	End	Cluster length	Hairpin	Strand	Total number of mapped reads	Repeat match	Repeat library family	Repeat type	Repeat start	Repeat end	Repeat map type	Watson-Crick strand bias	Coding (strand|gene identifier)/non-coding (Nc)	Classification	Exonic? (Y/N)	Intronic? (Y/N)	Number of transcripts	TSSa?
Cluster_39829	21	21	0.3	2.1	AMPZ01013304.1	1091	1241	150	.	-	184	ShRep_00614634;locus=ShRep_00614634;transcripts=Rep_789646	RepeatScout_R=366	LINE/RTE-BovB	655	1291	Overlap full	0.125		Noncoding_Repeat_match_opposite
Cluster_51413	24	22	1.9	0.1	AMPZ01017349.1	6	325	319	.	+	143							1	+|MS3_09758	Coding_strand_Intronic_no_Repeat	N	Y	1	Y
Cluster_51506	21	21	0.4	2	AMPZ01017383.1	487	536	49	HP	+	183	ShRep_00744563;locus=ShRep_00744563;transcripts=Rep_956680,Rep_956681	RepeatScout_R=62	Unknown	1	683	Overlap full	0.9836		Noncoding_Repeat_match_opposite
Cluster_55348	22	22	1.4	5	AMPZ01018843.1	1318	1450	132	.	-	493	ShRep_00041243;locus=ShRep_00041243;transcripts=Rep_49245	LTR_FINDER_KL252918.1_1_ltr	LINE/Penelope	1047	1484	Overlap full	0.0852		Noncoding_Repeat_match
Cluster_55498	20	23	0.6	1.4	AMPZ01018916.1	10444	10566	122	.	+	156	ShRep_00042190;locus=ShRep_00042190;transcripts=Rep_50440	Piler_357.354	Unknown	10461	10864	Overlap start	0.9551	+|MS3_10121	Coding_strand_Intronic_Repeat_opposite_partial	N	Y	1	N
Cluster_61197	20	20	0.2	1.2	AMPZ01021039.1	12265	12292	27	.	-	115	ShRep_00102737;locus=ShRep_00102737;transcripts=Rep_128134	LTR_FINDER_KL252223.1_1_ltr	LTR	12149	12661	Overlap full	0.113	Nc	Noncoding_Repeat_match	N	N	Nc	Y
Cluster_67269	20	21	1.8	7.4	AMPZ01023331.1	55117	55139	22	.	-	688	ShRep_00170715;locus=ShRep_00170715;transcripts=Rep_215648,Rep_215649	LTR_FINDER_KL252223.1_1_ltr	LTR	54763	56052	Overlap full	0.0262	Nc	Noncoding_Repeat_match_opposite	N	N	Nc	N
Cluster_68554	22	21	0.6	1.8	AMPZ01023817.1	202	381	179	.	-	183	ShRep_00186504;locus=ShRep_00186504;transcripts=Rep_236178	Piler_91.638	LINE/RTE-BovB	1	467	Overlap full	0.0273		Noncoding_Repeat_match
Cluster_70453	21	21	1.8	14.2	AMPZ01024659.1	9497	9683	186	.	-	1212	ShRep_00214565;locus=ShRep_00214565;transcripts=Rep_272666	LTR_FINDER_KL251726.1_1_ltr	LTR/Gypsy	9304	10338	Overlap full	0.0074	Nc	Noncoding_Repeat_match	N	N	Nc	N
Cluster_71002	25	23	0.3	1.6	AMPZ01024889.1	583	635	52	HP	-	151	ShRep_00222308;locus=ShRep_00222308;transcripts=Rep_282515	RepeatScout_R=184	LINE/CR1	1	1103	Overlap full	0.0132		Noncoding_Repeat_match_opposite
Cluster_72293	21	21	0.3	4.7	AMPZ01025471.1	26564	26655	91	.	+	378	ShRep_00237305;locus=ShRep_00237305;transcripts=Rep_301773	RepeatScout_R=47	LINE/Penelope	25884	26656	Overlap full	0.9471	+|MS3_10358	Coding_strand_Intronic_Repeat_opposite	N	Y	5	N
Cluster_73371	23	23	1	3.6	AMPZ01025955.1	48436	48536	100	HP	-	342	ShRep_00251693;locus=ShRep_00251693;transcripts=Rep_320607	RepeatScout_R=184	LINE/CR1	48243	49583	Overlap full	0.038	Nc	Noncoding_Repeat_match	N	N	Nc	N
Cluster_73706	24	24	1.1	0.8	AMPZ01026097.1	6691	6770	79	.	-	133	ShRep_00255461;locus=ShRep_00255461;transcripts=Rep_325441,Rep_325443,Rep_325444	RepeatScout_R=134	Satellite	6372	6852	Overlap full	0.0075	+|MS3_10772	Coding_opposite_strand_intronic_Repeat_Match	N	Y	1	N
Cluster_74527	21	22	0.8	3.3	AMPZ01026482.1	304	637	333	.	-	308	ShRep_00265387;locus=ShRep_00265387;transcripts=Rep_338343,Rep_338344,Rep_338345	RepeatScout_R=48	LINE/RTE-BovB	86	1028	Overlap full	0.1331	Nc	Noncoding_Repeat_match_opposite	N	N	Nc	N
Cluster_74781	24	24	3.5	1.5	AMPZ01026594.1	17102	17172	70	HP	-	378	ShRep_00268089;locus=ShRep_00268089;transcripts=Rep_341801	RepeatScout_R=26	Satellite	16952	17218	Overlap full	0	-|MS3_09872	Coding_strand_Intronic_Repeat_opposite	N	Y	1	N
Cluster_74930	23	21	0.5	2	AMPZ01026675.1	20884	20909	25	.	+	189	ShRep_00272092;locus=ShRep_00272092;transcripts=Rep_346937	Piler_49.720	LINE/RTE-BovB	19617	21323	Overlap full	0.9471	Nc	Noncoding_Repeat_match_opposite	N	N	Nc	N
Cluster_74937	20	21	0.3	1.6	AMPZ01026675.1	40149	40172	23	.	-	140							0.1357	Nc	Noncoding_No_Repeat	N	N	Nc	N
Cluster_75517	22	22	0.3	2.4	AMPZ01026976.1	429	587	158	.	-	202	ShRep_00281823;locus=ShRep_00281823;transcripts=Rep_359337,Rep_359338,Rep_359339	LTR_FINDER_KL251124.1_2_ltr	LINE/RTE-BovB	92	638	Overlap full	0.0495		Noncoding_Repeat_match
Cluster_75810	21	22	1.9	1.9	AMPZ01027136.1	1391	1413	22	.	+	286	ShRep_00288981;locus=ShRep_00288981;transcripts=Rep_368508,Rep_368509	RepeatScout_R=351	Unknown	1116	1657	Overlap full	1		Noncoding_Repeat_match_opposite
Cluster_75862	20	22	1	5.1	AMPZ01027162.1	11792	12028	236	.	+	460	ShRep_00289140;locus=ShRep_00289140;transcripts=Rep_368708	RepeatScout_R=9	LINE/RTE-BovB	10658	12683	Overlap full	0.9804	+|MS3_10818	Coding_strand_Intronic_Repeat_match	N	Y	1	N
Cluster_76125	21	21	5.6	19.9	AMPZ01027292.1	34879	35208	329	.	-	1934	ShRep_00291174;locus=ShRep_00291174;transcripts=Rep_371321	RepeatScout_R=845	DNA/En-Spm	34839	35269	Overlap full	0.1396	Nc	Noncoding_Repeat_match	N	N	Nc	N
Cluster_76110	21	24	4	1.9	AMPZ01027292.1	17570	17602	32	.	-	452	ShRep_00291154;locus=ShRep_00291154;transcripts=Rep_371294,Rep_371296,Rep_371297	RepeatScout_R=0	Satellite	17474	17714	Overlap full	0.073	+|MS3_10252	Coding_opposite_strand_intronic_Repeat_Match_opposite	N	Y	2	N
Cluster_76153	21	21	13.7	70.9	AMPZ01027311.1	773	1872	1099	.	+	6394	ShRep_00294588;locus=ShRep_00294588;transcripts=Rep_375770	Unknown	Unknown	1240	1928	Overlap start	0.8015	Nc	Noncoding_Repeat_Partial_match	N	N	Nc	N
Cluster_76154	21	21	3.2	2.1	AMPZ01027311.1	9040	9110	70	HP	-	405	ShRep_00294605;locus=ShRep_00294605;transcripts=Rep_375789,Rep_375790	RepeatScout_R=197	LTR/Pao	8839	9209	Overlap full	0.1901	Nc	Noncoding_Repeat_match_opposite	N	N	Nc	N
Cluster_76208	22	22	0.5	1.2	AMPZ01027339.1	43	137	94	.	-	123	ShRep_00295540;locus=ShRep_00295540;transcripts=Rep_376989	RepeatScout_R=475	LINE/Penelope	1	178	Overlap full	0.0163		Noncoding_Repeat_match
Cluster_76446	21	21	1	2.7	AMPZ01027502.1	2288	2441	153	.	-	269	ShRep_00298046;locus=ShRep_00298046;transcripts=Rep_380214,Rep_380215,Rep_380216,Rep_380217,Rep_380218,Rep_380219,Rep_380220,Rep_380221	RepeatScout_R=70	LINE/CR1	1194	7331	Overlap full	0.1338		Noncoding_Repeat_match_opposite
Cluster_76582	24	24	0.4	1.3	AMPZ01027573.1	1480	1710	230	HP	-	129	ShRep_00301736;locus=ShRep_00301736;transcripts=Rep_384957,Rep_384959,Rep_384960	RepeatScout_R=185	LINE/Penelope	1202	2256	Overlap full	0.0078		Noncoding_Repeat_match
Cluster_76917	20	21	0.4	0.9	AMPZ01027730.1	606	799	193	.	-	100	ShRep_00305135;locus=ShRep_00305135;transcripts=Rep_389339	RepeatScout_R=222	LINE/RTE-BovB	3	1798	Overlap full	0		Noncoding_Repeat_match
Cluster_7730	21	21	1.2	3.3	AMPZ01027936.1	2529	2654	125	.	-	341	ShRep_00311960;locus=ShRep_00311960;transcripts=Rep_398184,Rep_398185,Rep_398186	RepeatScout_R=194	LINE/CR1	1108	3249	Overlap full	0.1349		Noncoding_Repeat_match_opposite
Cluster_77382	21	21	0.6	0.8	AMPZ01027992.1	4318	4754	436	.	+	106	ShRep_00313734;locus=ShRep_00313734;transcripts=Rep_400473,Rep_400474,Rep_400475,Rep_400476	RepeatScout_R=89	LINE/CR1	3696	5653	Overlap full	0.8868		Noncoding_Repeat_match
Cluster_77784	20	21	0.6	3.2	AMPZ01028214.1	582	734	152	.	-	285	ShRep_00318673;locus=ShRep_00318673;transcripts=Rep_406931	RepeatScout_R=184	LINE/CR1	255	1628	Overlap full	0.0456		Noncoding_Repeat_match
Cluster_78623	20	20	122.2	19.2	AMPZ01028659.1	1096	1154	58	HP	+	10590							0.9998		Noncoding_No_Repeat
Cluster_78863	20	20	0.7	1.2	AMPZ01028788.1	585	686	101	.	-	143	ShRep_00337539;locus=ShRep_00337539;transcripts=Rep_431414,Rep_431415	RepeatScout_R=116	LTR/Gypsy	1	1575	Overlap full	0.1189		Noncoding_Repeat_match
Cluster_78933	22	23	15	24.5	AMPZ01028826.1	2187	2212	25	.	-	2971	ShRep_00338454;locus=ShRep_00338454;transcripts=Rep_432650,Rep_432651	Piler_352.360	Unknown	2091	2430	Overlap full	0		Noncoding_Repeat_match
Cluster_79116	22	22	0.9	0.9	AMPZ01028914.1	40474	40703	229	.	+	126	ShRep_00341650;locus=ShRep_00341650;transcripts=Rep_436770,Rep_436771,Rep_436772,Rep_436773,Rep_436774	RepeatScout_R=116	LTR/Gypsy	39898	42727	Overlap full	0.8413	Nc	Noncoding_Repeat_match	N	N	Nc	N
Cluster_79785	21	21	32.6	104.3	AMPZ01029357.1	33	1029	996	.	-	10346	ShRep_00358700;locus=ShRep_00358700;transcripts=Rep_458876	RepeatScout_R=1070	LINE/Penelope	998	1036	Overlap start	0.1999		Noncoding_Repeat_match_partial_opposite
Cluster_10596	20	20	0.1	2.5	KL250662.1	391900	392213	313	.	-	195							0	-|MS3_03402	Coding_strand_Exonic	Y	N	1	Y
Cluster_80105	21	21	2.1	6.4	AMPZ01029547.1	67	791	724	.	-	636	ShRep_00370749;locus=ShRep_00370749;transcripts=Rep_474655,Rep_474656	RepeatScout_R=1037	LTR/Gypsy	236	800	Overlap start	0.1745		Noncoding_Repeat_Partial_match
Cluster_80372	20	20	0.5	1.7	AMPZ01029764.1	1777	1833	56	.	-	164	ShRep_00379408;locus=ShRep_00379408;transcripts=Rep_485801,Rep_485802,Rep_485803,Rep_485804	RepeatScout_R=451	LTR/Gypsy	127	1844	Overlap full	0.0793		Noncoding_Repeat_match
Cluster_80470	22	22	0.1	2.1	AMPZ01029808.1	3402	3425	23	.	+	167	ShRep_00381178;locus=ShRep_00381178;transcripts=Rep_488073,Rep_488074	Piler_49.170	LINE/RTE-BovB	3398	3953	Overlap full	1		Noncoding_Repeat_match
Cluster_80493	22	22	16	4.8	AMPZ01029834.1	4779	5646	867	.	+	1558							1	Nc	Noncoding_No_Repeat	N	N	Nc	Y
Cluster_80532	21	21	0.5	1	AMPZ01029847.1	860	941	81	HP	-	108	ShRep_00383342;locus=ShRep_00383342;transcripts=Rep_490869	Piler_532.34	Satellite	617	1026	Overlap full	0.0185		Noncoding_Repeat_match
Cluster_80722	20	21	0.2	1.4	AMPZ01029965.1	415	437	22	.	+	123	ShRep_00387057;locus=ShRep_00387057;transcripts=Rep_495688,Rep_495689	RepeatScout_R=228	Unknown	1	535	Overlap full	1		Noncoding_Repeat_match
Cluster_80791	21	20	1	1.8	AMPZ01030026.1	4742	4931	189	.	+	212	ShRep_00389775;locus=ShRep_00389775;transcripts=Rep_499173,Rep_499174,Rep_499175	RepeatScout_R=116	LTR/Gypsy	3989	5526	Overlap full	0.8208		Noncoding_Repeat_match
Cluster_80794	20	21	0.3	1.5	AMPZ01030026.1	8792	8813	21	.	-	138	ShRep_00389784;locus=ShRep_00389784;transcripts=Rep_499185	RepeatScout_R=568	Unknown	8134	8945	Overlap full	0.0145		Noncoding_Repeat_match
Cluster_80956	21	21	4.7	18	AMPZ01030150.1	28350	28897	547	.	+	1708	ShRep_00393367;locus=ShRep_00393367;transcripts=Rep_503710,Rep_503711	LTR_FINDER_KL251085.1_1_ltr	LTR	28894	29491	Overlap start	0.9356	Nc	Noncoding_Repeat_Partial_match	N	N	Nc	N
Cluster_80952	20	21	1.3	4.1	AMPZ01030150.1	12749	12776	27	.	+	400	ShRep_00393348;locus=ShRep_00393348;transcripts=Rep_503678,Rep_503679,Rep_503680,Rep_503681	RepeatScout_R=184	LINE/CR1	11873	13081	Overlap full	0.9	+|MS3_10386	Coding_strand_Intronic_Repeat_match	N	Y	1	N
Cluster_81032	22	23	0.3	1.8	AMPZ01030200.1	2911	2935	24	.	-	156	ShRep_00394057;locus=ShRep_00394057;transcripts=Rep_504620	RepeatScout_R=472	LINE/RTE-BovB	2533	2989	Overlap full	0.0064		Noncoding_Repeat_match
Cluster_81077	22	21	2.3	2	AMPZ01030223.1	39	100	61	HP	-	325							0.0092	Nc	Noncoding_No_Repeat	N	N	Nc	N
Cluster_81317	23	23	1.2	5.9	AMPZ01030447.1	10508	10533	25	.	+	531	ShRep_00405233;locus=ShRep_00405233;transcripts=Rep_519059	RepeatScout_R=73	LINE/RTE-BovB	10256	11273	Overlap full	0.9944	-|MS3_10856	Coding_opposite_strand_intronic_Repeat_Match_opposite	N	Y	1	N
Cluster_81489	22	23	2.3	1.3	AMPZ01030601.1	34792	34815	23	.	-	267	ShRep_00379745;locus=ShRep_00379745;transcripts=Rep_486219,Rep_486220	RepeatScout_R=2	SINE/tRNA	34672	34860	Overlap full	0		Noncoding_Repeat_match
Cluster_81500	21	21	0.7	3.5	AMPZ01030619.1	2502	2879	377	.	+	314	ShRep_00414784;locus=ShRep_00414784;transcripts=Rep_531569	RepeatScout_R=583	LINE/Penelope	1398	3086	Overlap full	0.9013		Noncoding_Repeat_match_opposite
Cluster_82057	22	22	1.8	6.2	AMPZ01031201.1	13143	13323	180	HP	+	603	ShRep_00433862;locus=ShRep_00433862;transcripts=Rep_556194	RepeatScout_R=48	LINE/RTE-BovB	12588	13468	Overlap full	0.9884	Nc	Noncoding_Repeat_match_opposite	N	N	Nc	N
Cluster_82091	20	21	21.3	79.2	AMPZ01031242.1	3	762	759	.	+	7599	ShRep_00435547;locus=ShRep_00435547;transcripts=Rep_558284,Rep_558285	LTR_FINDER_KL251163.1_1_ltr	LTR	1	844	Overlap full	0.9013		Noncoding_Repeat_match_opposite
Cluster_82176	21	21	31.5	34.4	AMPZ01031333.1	6365	6391	26	.	-	4995	ShRep_00438041;locus=ShRep_00438041;transcripts=Rep_561471,Rep_561472	RepeatScout_R=89	LINE/CR1	5364	7216	Overlap full	0.0002		Noncoding_Repeat_match_opposite
Cluster_82229	20	20	4	11	AMPZ01031418.1	411	784	373	.	+	1151	ShRep_00441199;locus=ShRep_00441199;transcripts=Rep_565470	RepeatScout_R=539	Unknown	722	827	Overlap start	0.8619		Noncoding_Repeat_match_partial_opposite
Cluster_82234	21	21	2.9	6.1	AMPZ01031421.1	11176	11358	182	.	-	675	ShRep_00441179;locus=ShRep_00441179;transcripts=Rep_565444,Rep_565445,Rep_565446	RepeatScout_R=487	LINE/CR1	9573	14752	Overlap full	0.0533	Nc	Noncoding_Repeat_match_opposite	N	N	Nc	N
Cluster_82241	22	20	2.3	2.7	AMPZ01031421.1	20487	21093	606	.	+	380							1	+|MS3_10513	Coding_strand_Intronic_no_Repeat	N	Y	1	Y
Cluster_82306	22	23	1.1	1.7	AMPZ01031491.1	542	566	24	.	-	216	ShRep_00444825;locus=ShRep_00444825;transcripts=Rep_570184	LTR_FINDER_KL250728.1_3_ltr	LINE/RTE-BovB	546	590	Overlap start	0.0185		Noncoding_Repeat_Partial_match
Cluster_82313	21	21	1.7	1.1	AMPZ01031506.1	5665	5749	84	.	+	216	ShRep_00444852;locus=ShRep_00444852;transcripts=Rep_570219,Rep_570220	Piler_340.375	LTR/Gypsy	5643	6064	Overlap full	0.8796		Noncoding_Repeat_match_opposite
Cluster_82462	24	21	0.5	2.2	AMPZ01031696.1	1037	1160	123	.	-	201	ShRep_00451789;locus=ShRep_00451789;transcripts=Rep_579293	Piler_196.18	LINE/CR1	1014	1252	Overlap full	0.194		Noncoding_Repeat_match_opposite
Cluster_82499	22	22	1.1	5.2	AMPZ01031731.1	15794	15817	23	.	+	480							0.9938	Nc	Noncoding_No_Repeat	N	N	Nc	N
Cluster_82787	22	20	0.8	2	AMPZ01032132.1	2592	2616	24	.	-	212	ShRep_00475576;locus=ShRep_00475576;transcripts=Rep_609923	RepeatScout_R=155	LINE/CR1	2163	3202	Overlap full	0.0377		Noncoding_Repeat_match
Cluster_82810	21	21	2.9	1.7	AMPZ01032159.1	3	169	166	.	+	339	ShRep_00475694;locus=ShRep_00475694;transcripts=Rep_610095,Rep_610096	LTR_FINDER_KL251017.1_3_ltr	LTR/Gypsy	28	435	Overlap start	0.9882	Nc	Noncoding_Repeat_match_partial_opposite	N	N	Nc	N
Cluster_82895	23	23	3.1	1.1	AMPZ01032283.1	262	308	46	.	-	316	ShRep_00481670;locus=ShRep_00481670;transcripts=Rep_617808	LTR_FINDER_KL250585.1_1_ltr	LINE/RTE-BovB	278	467	Overlap start	0		Noncoding_Repeat_Partial_match
Cluster_83174	21	21	0.2	1.3	AMPZ01032699.1	42	144	102	.	-	116	ShRep_00501249;locus=ShRep_00501249;transcripts=Rep_643298	RepeatScout_R=576	Unknown	4	1085	Overlap full	0.1034		Noncoding_Repeat_match
Cluster_83238	21	21	0.3	2.4	AMPZ01032820.1	589	611	22	.	-	204	ShRep_00505536;locus=ShRep_00505536;transcripts=Rep_648950	RepeatScout_R=73	LINE/RTE-BovB	558	766	Overlap full	0.0049		Noncoding_Repeat_match_opposite
Cluster_83247	22	22	1	3.8	AMPZ01032828.1	17912	18062	150	.	+	371	ShRep_00505524;locus=ShRep_00505524;transcripts=Rep_648933	RepeatScout_R=736	LTR/Gypsy	16719	18125	Overlap full	0.8706		Noncoding_Repeat_match_opposite
Cluster_83252	20	22	1.3	6.2	AMPZ01032837.1	80	385	305	.	+	570	ShRep_00507585;locus=ShRep_00507585;transcripts=Rep_651492	RepeatScout_R=402	Unknown	328	641	Overlap start	0.9491		Noncoding_Repeat_Partial_match
Cluster_83260	22	21	0.4	1.4	AMPZ01032838.1	10499	10535	36	.	+	131	ShRep_00506576;locus=ShRep_00506576;transcripts=Rep_650234	LTR_FINDER_KL252065.1_1_ltr	LINE/RTE-BovB	10531	10614	Overlap start	0.8626		Noncoding_Repeat_match_partial_opposite
Cluster_83264	23	22	0.6	3.1	AMPZ01032845.1	154	431	277	.	+	282	ShRep_00509783;locus=ShRep_00509783;transcripts=Rep_654376	RepeatScout_R=167	LINE/RTE-BovB	2	741	Overlap full	0.8227		Noncoding_Repeat_match
Cluster_83289	23	23	0.5	2.1	AMPZ01032892.1	1186	1393	207	.	+	201	ShRep_00511637;locus=ShRep_00511637;transcripts=Rep_656794,Rep_656795	RepeatScout_R=351	Unknown	674	1621	Overlap full	0.99		Noncoding_Repeat_match
Cluster_83308	22	22	0.5	3.1	AMPZ01032931.1	502	779	277	.	-	274	ShRep_00512853;locus=ShRep_00512853;transcripts=Rep_658369	Piler_49.720	LINE/RTE-BovB	292	1186	Overlap full	0.1898		Noncoding_Repeat_match_opposite
Cluster_83372	22	22	4.4	23.9	AMPZ01033104.1	1113	1289	176	.	+	2132	ShRep_00520163;locus=ShRep_00520163;transcripts=Rep_667617,Rep_667618	RepeatScout_R=12	LINE/RTE-BovB	618	1914	Overlap full	0.9972		Noncoding_Repeat_match
Cluster_83604	22	22	1.4	7.2	AMPZ01033655.1	200	521	321	.	+	657	ShRep_00543750;locus=ShRep_00543750;transcripts=Rep_698042	RepeatScout_R=708	LINE/CR1	1	687	Overlap full	0.8584		Noncoding_Repeat_match_opposite
Cluster_83627	23	23	1.8	5.9	AMPZ01033696.1	2096	2516	420	.	+	585	ShRep_00544697;locus=ShRep_00544697;transcripts=Rep_699265,Rep_699266,Rep_699267	RepeatScout_R=9	LINE/RTE-BovB	858	2718	Overlap full	0.9248		Noncoding_Repeat_match_opposite
Cluster_83643	21	21	23.1	110.8	AMPZ01033727.1	180	1220	1040	.	+	10125	ShRep_00547312;locus=ShRep_00547312;transcripts=Rep_702647	RepeatScout_R=155	LINE/CR1	166	1280	Overlap full	0.8478		Noncoding_Repeat_match
Cluster_83703	23	23	1	2	AMPZ01033846.1	4117	4141	24	.	+	227	ShRep_00547294;locus=ShRep_00547294;transcripts=Rep_702621,Rep_702622	Piler_419.12	LINE/DRE	4133	4442	Overlap start	1	Nc	Noncoding_Repeat_Partial_match	N	N	Nc	N
Cluster_83708	21	22	0.4	2	AMPZ01033851.1	782	844	62	.	+	176	ShRep_00550347;locus=ShRep_00550347;transcripts=Rep_706639,Rep_706640	RepeatScout_R=62	Unknown	297	2056	Overlap full	1		Noncoding_Repeat_match_opposite
Cluster_83748	20	20	0	2.1	AMPZ01033944.1	10	43	33	.	+	158							0.9557		Noncoding_No_Repeat
Cluster_83753	22	21	0.8	1.8	AMPZ01033956.1	42	73	31	.	+	190	ShRep_00554384;locus=ShRep_00554384;transcripts=Rep_711819,Rep_711820,Rep_711821	LTR_FINDER_KL251195.1_1_ltr	LTR/Pao	1	496	Overlap full	1		Noncoding_Repeat_match_opposite
Cluster_83758	22	22	80.5	15	AMPZ01033968.1	16	618	602	.	+	7129							0.9996		Noncoding_No_Repeat
Cluster_83775	22	22	1.2	5	AMPZ01034006.1	992	1123	131	.	+	460	ShRep_00554756;locus=ShRep_00554756;transcripts=Rep_712306	RepeatScout_R=203	LINE/RTE-BovB	182	1183	Overlap full	0.9935		Noncoding_Repeat_match
Cluster_83806	22	21	0.4	1.5	AMPZ01034095.1	136	159	23	.	-	147	ShRep_00559697;locus=ShRep_00559697;transcripts=Rep_718620,Rep_718621	RepeatScout_R=1497	LINE/CR1	1	481	Overlap full	0.1701		Noncoding_Repeat_match
Cluster_83809	20	20	1	2.4	AMPZ01034103.1	185	216	31	.	+	272	ShRep_00560431;locus=ShRep_00560431;transcripts=Rep_719571,Rep_719572	RepeatScout_R=89	LINE/CR1	96	781	Overlap full	0.9816		Noncoding_Repeat_match
Cluster_83833	22	22	0.7	1.4	AMPZ01034132.1	342	366	24	.	-	167	ShRep_00560710;locus=ShRep_00560710;transcripts=Rep_719925,Rep_719926,Rep_719927	RepeatScout_R=81	LTR/Gypsy	1	780	Overlap full	0.018		Noncoding_Repeat_match
Cluster_83838	21	21	4.1	24.8	AMPZ01034146.1	4279	4645	366	.	-	2183	ShRep_00560641;locus=ShRep_00560641;transcripts=Rep_719840	RepeatScout_R=80	LINE/RTE-BovB	4176	4818	Overlap full	0.0728		Noncoding_Repeat_match
Cluster_83903	22	21	2.1	1.8	AMPZ01034327.1	3808	4625	817	.	-	298	ShRep_00570388;locus=ShRep_00570388;transcripts=Rep_732660	RepeatScout_R=93	LINE/RTE-BovB	2854	4654	Overlap full	0.1007		Noncoding_Repeat_match
Cluster_83913	22	22	0.1	1.2	AMPZ01034348.1	2090	2264	174	.	+	103							0.9515		Noncoding_No_Repeat
Cluster_83974	21	21	1.3	6.3	AMPZ01034480.1	7	344	337	.	-	576	ShRep_00576079;locus=ShRep_00576079;transcripts=Rep_739888	RepeatScout_R=109	LINE/CR1	1	343	Overlap end	0.1979		Noncoding_Repeat_Partial_match
Cluster_84013	20	20	0.4	1.9	AMPZ01034603.1	1110	1200	90	.	+	172	ShRep_00581642;locus=ShRep_00581642;transcripts=Rep_747060,Rep_747062,Rep_747063,Rep_747064	RepeatScout_R=111	Unknown	741	1444	Overlap full	0.8081		Noncoding_Repeat_match_opposite
Cluster_84015	21	21	2.6	13.1	AMPZ01034608.1	645	692	47	HP	-	1191	ShRep_00581670;locus=ShRep_00581670;transcripts=Rep_747097	RepeatScout_R=251	Unknown	419	789	Overlap full	0.0168		Noncoding_Repeat_match_opposite
Cluster_84049	21	21	0.6	1.6	AMPZ01034696.1	117	446	329	.	+	162	ShRep_00585521;locus=ShRep_00585521;transcripts=Rep_752147	RepeatScout_R=517	LINE/Penelope	3	834	Overlap full	0.8148		Noncoding_Repeat_match
Cluster_84111	23	23	0.9	0.5	AMPZ01034821.1	676	739	63	HP	+	110	ShRep_00588786;locus=ShRep_00588786;transcripts=Rep_756364,Rep_756365	LTR_FINDER_KL250888.1_1_ltr	SINE/tRNA	662	871	Overlap full	1		Noncoding_Repeat_match
Cluster_84188	23	23	8	3.2	AMPZ01035073.1	523	549	26	.	+	832	ShRep_00598846;locus=ShRep_00598846;transcripts=Rep_769314,Rep_769315	RepeatScout_R=134	Satellite	520	761	Overlap full	1		Noncoding_Repeat_match_opposite
Cluster_84268	21	21	0.6	2.7	AMPZ01035320.1	615	1278	663	.	-	257	ShRep_00607624;locus=ShRep_00607624;transcripts=Rep_780658	LTR_FINDER_KL250500.1_2_ltr	LINE/RTE-BovB	1	1583	Overlap full	0.0895		Noncoding_Repeat_match
Cluster_84274	22	22	0.2	4	AMPZ01035331.1	1381	1404	23	.	+	321	ShRep_00608840;locus=ShRep_00608840;transcripts=Rep_782245	RepeatScout_R=89	LINE/CR1	1402	1439	Overlap start	1		Noncoding_Repeat_match_partial_opposite
Cluster_84280	20	20	0.8	1.5	AMPZ01035389.1	1952	2050	98	HP	-	169	ShRep_00611887;locus=ShRep_00611887;transcripts=Rep_786142	RepeatScout_R=389	DNA/En-Spm	1748	2087	Overlap full	0.0059		Noncoding_Repeat_match
Cluster_70838	25	21	0.1	2.7	KL251270.1	38917	39397	480	.	+	208							1	+|MS3_08158	Coding_strand_Exonic	Y	N	1	Y
Cluster_84401	21	21	1.7	1.6	AMPZ01035742.1	504	668	164	.	+	245	ShRep_00628721;locus=ShRep_00628721;transcripts=Rep_807860	LTR_FINDER_KL250910.1_2_ltr	LTR	187	700	Overlap full	0.9837		Noncoding_Repeat_match
Cluster_84430	21	21	1.1	3.6	AMPZ01035805.1	7	222	215	.	+	351	ShRep_00632939;locus=ShRep_00632939;transcripts=Rep_813397,Rep_813398	RepeatScout_R=901	Unknown	1	450	Overlap full	0.9459		Noncoding_Repeat_match
Cluster_84448	22	22	0.3	1.2	AMPZ01035848.1	593	651	58	HP	+	106	ShRep_00634156;locus=ShRep_00634156;transcripts=Rep_814910	RepeatScout_R=107	LINE/RTE-BovB	1	687	Overlap full	0.9245		Noncoding_Repeat_match
Cluster_84471	21	21	0.8	1.6	AMPZ01035921.1	63	516	453	.	-	181	ShRep_00637938;locus=ShRep_00637938;transcripts=Rep_819810	LTR_FINDER_KL251163.1_1_ltr	LTR	117	881	Overlap start	0.1271		Noncoding_Repeat_match_partial_opposite
Cluster_84493	21	20	3	13.1	AMPZ01035998.1	433	1077	644	.	+	1223	ShRep_00639533;locus=ShRep_00639533;transcripts=Rep_821851	LTR_FINDER_KL250590.1_1_ltr	LINE/RTE-BovB	910	1209	Overlap start	0.8561		Noncoding_Repeat_match_partial_opposite
Cluster_84498	20	20	0.4	1.5	AMPZ01036000.1	8899	9252	353	.	-	137	ShRep_00639372;locus=ShRep_00639372;transcripts=Rep_821653,Rep_821654,Rep_821655,Rep_821656	Piler_267.285	LINE/RTE-BovB	8174	9654	Overlap full	0.0365		Noncoding_Repeat_match
Cluster_84628	20	21	0.5	1.4	AMPZ01036391.1	248	290	42	HP	+	136	ShRep_00654907;locus=ShRep_00654907;transcripts=Rep_841420	RepeatScout_R=535	DNA/En-Spm	1	813	Overlap full	0.9779		Noncoding_Repeat_match_opposite
Cluster_84764	20	21	2.8	7.8	AMPZ01036772.1	37	180	143	.	+	806	ShRep_00007693;locus=ShRep_00007693;transcripts=Rep_9214	RepeatScout_R=389	DNA/En-Spm	1	198	Overlap full	0.8933		Noncoding_Repeat_match
Cluster_84787	25	26	773.2	166.5	AMPZ01037165.1	102	201	99	HP	+	70298							0.9999		Noncoding_No_Repeat
Cluster_84791	21	21	7.9	1.2	AMPZ01037232.1	19	190	171	.	-	668							0.0015	+|MS3_11609	Coding_opposite_strand_Exonic	Y	N	1	Y
Cluster_84819	22	22	1.4	5	AMPZ01037673.1	17	182	165	.	-	487	ShRep_00008526;locus=ShRep_00008526;transcripts=Rep_10138	Unknown	Unknown	60	203	Overlap start	0.115		Noncoding_Repeat_match_partial_opposite
Cluster_84820	23	21	14.2	4.4	AMPZ01037699.1	62	168	106	HP	-	1385							0.0007		Noncoding_No_Repeat
Cluster_84841	22	22	0.3	1.5	AMPZ01037994.1	12	35	23	.	-	134	ShRep_00008797;locus=ShRep_00008797;transcripts=Rep_10436	LTR_FINDER_KL250902.1_2_ltr	LINE/RTE-BovB	13	206	Overlap start	0.0075		Noncoding_Repeat_Partial_match
Cluster_84887	21	21	4.2	10	AMPZ01038599.1	50	201	151	.	+	1085	ShRep_00009404;locus=ShRep_00009404;transcripts=Rep_11115	LTR_FINDER_KL251163.1_1_ltr	LTR	1	199	Overlap end	0.9788		Noncoding_Repeat_Partial_match
Cluster_84901	20	20	2.1	3.9	AMPZ01038825.1	1	152	151	HP	-	458							0		Noncoding_No_Repeat
Cluster_84904	23	23	0.1	1.8	AMPZ01038891.1	80	196	116	.	+	138							1		Noncoding_No_Repeat
Cluster_84907	21	23	1.1	0.4	AMPZ01038931.1	179	201	22	.	-	112	ShRep_00009721;locus=ShRep_00009721;transcripts=Rep_11479	LTR_FINDER_KL250656.1_1_ltr	LINE/RTE-BovB	163	213	Overlap full	0		Noncoding_Repeat_match_opposite
Cluster_84910	23	23	0.3	2.6	AMPZ01038966.1	14	40	26	.	+	221	ShRep_00009754;locus=ShRep_00009754;transcripts=Rep_11514	LTR_FINDER_KL250823.1_1_ltr	LINE/RTE-BovB	1	35	Overlap end	0.991		Noncoding_Repeat_match_partial_opposite
Cluster_84911	21	21	0.3	4.3	AMPZ01038981.1	47	154	107	.	-	347	ShRep_00009767;locus=ShRep_00009767;transcripts=Rep_11530	LTR_FINDER_KL251318.1_1_ltr	LTR	1	176	Overlap full	0.1873		Noncoding_Repeat_match_opposite
Cluster_84933	23	23	2.1	7.9	AMPZ01039306.1	4	211	207	.	-	749	ShRep_00010085;locus=ShRep_00010085;transcripts=Rep_11881	LTR_FINDER_KL250490.1_1_ltr	LINE/RTE-BovB	7	216	Overlap start	0.004		Noncoding_Repeat_match_partial_opposite
Cluster_84967	20	20	2.2	3.4	AMPZ01039800.1	10	175	165	.	+	414	ShRep_00010561;locus=ShRep_00010561;transcripts=Rep_12403	RepeatScout_R=141	LINE/CR1	1	219	Overlap full	0.8309		Noncoding_Repeat_match_opposite
Cluster_84987	22	22	0.4	3.2	AMPZ01040160.1	111	222	111	.	+	268							0.8284		Noncoding_No_Repeat
Cluster_85003	22	20	9.1	5.8	AMPZ01040393.1	153	203	50	HP	-	1106							0		Noncoding_No_Repeat
Cluster_85034	22	21	11.6	0.3	AMPZ01040942.1	9	184	175	.	+	900							1		Noncoding_No_Repeat
Cluster_85052	22	23	0.5	1.7	AMPZ01041199.1	10	34	24	.	-	170	ShRep_00011912;locus=ShRep_00011912;transcripts=Rep_13944	RepeatScout_R=141	LINE/CR1	1	231	Overlap full	0.0118		Noncoding_Repeat_match
Cluster_85088	22	22	0.2	1.9	AMPZ01041831.1	95	118	23	.	-	164	ShRep_00012542;locus=ShRep_00012542;transcripts=Rep_14657	LTR_FINDER_KL250520.1_3_ltr	LINE/RTE-BovB	1	235	Overlap full	0		Noncoding_Repeat_match
Cluster_85093	20	21	0.2	2.1	AMPZ01041875.1	209	237	28	.	+	177	ShRep_00012588;locus=ShRep_00012588;transcripts=Rep_14706	LTR_FINDER_KL250612.1_1_ltr	LTR	1	235	Overlap end	0.8927		Noncoding_Repeat_match_partial_opposite
Cluster_85094	22	22	2	7.1	AMPZ01041877.1	53	237	184	.	+	691	ShRep_00012592;locus=ShRep_00012592;transcripts=Rep_14710	LTR_FINDER_KL251741.1_1_ltr	LTR/Pao	1	236	Overlap end	0.9957		Noncoding_Repeat_Partial_match
Cluster_85122	21	21	0	1.4	AMPZ01042351.1	6	33	27	.	-	104	ShRep_00013077;locus=ShRep_00013077;transcripts=Rep_15255	LTR_FINDER_KL251937.1_1_ltr	LTR/Pao	1	241	Overlap full	0		Noncoding_Repeat_match
Cluster_85128	22	22	806.6	30	AMPZ01042406.1	1	236	235	.	+	62494							1	Nc	Noncoding_No_Repeat	N	N	Nc	Y
Cluster_85131	21	21	0.2	1.5	AMPZ01042506.1	12	115	103	.	-	122	ShRep_00013232;locus=ShRep_00013232;transcripts=Rep_15438	RepeatScout_R=289	DNA/Merlin	1	243	Overlap full	0.1311		Noncoding_Repeat_match
Cluster_85165	21	21	7	7.6	AMPZ01042959.1	147	219	72	.	-	1097							0.0401		Noncoding_No_Repeat
Cluster_85176	26	26	3.6	1.7	AMPZ01043087.1	1	144	143	HP	-	393							0		Noncoding_No_Repeat
Cluster_85178	24	24	8.2	2	AMPZ01043094.1	48	238	190	.	+	766							1		Noncoding_No_Repeat
Cluster_85182	20	21	0.6	0.9	AMPZ01043152.1	118	248	130	.	+	103	ShRep_00013953;locus=ShRep_00013953;transcripts=Rep_16250	RepeatScout_R=116	LTR/Gypsy	1	250	Overlap full	0.8544		Noncoding_Repeat_match_opposite
Cluster_85220	23	23	2	2.1	AMPZ01043651.1	35	237	202	.	-	296							0		Noncoding_No_Repeat
Cluster_85222	25	25	2.7	1.1	AMPZ01043668.1	1	161	160	HP	-	281							0.0036		Noncoding_No_Repeat
Cluster_85224	25	24	4.6	0.5	AMPZ01043691.1	24	179	155	.	-	375							0		Noncoding_No_Repeat
Cluster_85231	22	24	1.8	0.3	AMPZ01043743.1	8	245	237	.	-	178							0.0225		Noncoding_No_Repeat
Cluster_85249	26	25	2.8	1.2	AMPZ01043983.1	117	235	118	.	-	286							0		Noncoding_No_Repeat
Cluster_85251	22	23	0.8	4.6	AMPZ01044012.1	116	198	82	.	+	405	ShRep_00014911;locus=ShRep_00014911;transcripts=Rep_17351	RepeatScout_R=2759	LINE/CR1	1	260	Overlap full	0.8864		Noncoding_Repeat_match_opposite
Cluster_85256	21	21	109.5	468.6	AMPZ01044074.1	28	82	54	HP	-	43688							0.0051		Noncoding_No_Repeat
Cluster_85258	23	23	0.2	1.5	AMPZ01044105.1	139	163	24	.	-	128	ShRep_00015007;locus=ShRep_00015007;transcripts=Rep_17460	RepeatScout_R=1096	LTR/Gypsy	1	261	Overlap full	0		Noncoding_Repeat_match
Cluster_85261	21	20	93.8	48	AMPZ01044156.1	56	262	206	.	-	10673							0.0141		Noncoding_No_Repeat
Cluster_85269	22	20	2.3	0.9	AMPZ01044323.1	29	215	186	.	-	237	ShRep_00015229;locus=ShRep_00015229;transcripts=Rep_17721	Unknown	Unknown	12	177	Overlap end	0.0042		Noncoding_Repeat_Partial_match
Cluster_85283	21	22	0.3	1.4	AMPZ01044528.1	16	38	22	.	+	127	ShRep_00015457;locus=ShRep_00015457;transcripts=Rep_17983	RepeatScout_R=155	LINE/CR1	1	252	Overlap full	0.9685		Noncoding_Repeat_match_opposite
Cluster_85293	21	21	0.5	1.8	AMPZ01044629.1	22	255	233	.	+	175	ShRep_00015556;locus=ShRep_00015556;transcripts=Rep_18090	Unknown	Unknown	144	269	Overlap start	0.8229		Noncoding_Repeat_match_partial_opposite
Cluster_85302	27	20	5.1	3.7	AMPZ01044754.1	35	266	231	.	-	670							0		Noncoding_No_Repeat
Cluster_85320	20	24	2.1	1.6	AMPZ01044944.1	83	270	187	.	+	278							1		Noncoding_No_Repeat
Cluster_85340	20	21	4.3	2.5	AMPZ01045232.1	206	265	59	HP	+	533							1		Noncoding_No_Repeat
Cluster_85350	21	21	0.2	2.7	AMPZ01045286.1	5	218	213	.	-	221	ShRep_00016292;locus=ShRep_00016292;transcripts=Rep_18946	RepeatScout_R=1665	Unknown	1	278	Overlap full	0.0905		Noncoding_Repeat_match_opposite
Cluster_85397	23	23	10.2	4.7	AMPZ01045960.1	4	288	284	.	-	1135							0.0062		Noncoding_No_Repeat
Cluster_85410	21	23	0.2	1.1	AMPZ01046131.1	261	283	22	.	-	102	ShRep_00017267;locus=ShRep_00017267;transcripts=Rep_20085	LTR_FINDER_KL251028.1_1_ltr	LINE/RTE-BovB	1	291	Overlap full	0.0294		Noncoding_Repeat_match_opposite
Cluster_85450	21	21	0.8	4.5	AMPZ01046648.1	9	34	25	.	-	406	ShRep_00017872;locus=ShRep_00017872;transcripts=Rep_20776	RepeatScout_R=470	LINE/Penelope	1	34	Overlap full	0.032		Noncoding_Repeat_match
Cluster_85460	25	21	1.9	0.8	AMPZ01046766.1	15	243	228	.	+	205							1		Noncoding_No_Repeat
Cluster_85531	21	21	1.5	4.4	AMPZ01047768.1	16	202	186	.	+	444	ShRep_00019285;locus=ShRep_00019285;transcripts=Rep_22420	LTR_FINDER_KL251227.1_1_ltr	LTR/Gypsy	1	321	Overlap full	0.991		Noncoding_Repeat_match_opposite
Cluster_85541	21	22	0.2	1.1	AMPZ01047872.1	86	109	23	.	-	102	ShRep_00019403;locus=ShRep_00019403;transcripts=Rep_22562	LTR_FINDER_KL252163.1_1_ltr	LTR	1	184	Overlap full	0		Noncoding_Repeat_match
Cluster_85544	20	20	49.2	8.4	AMPZ01047916.1	1	307	306	.	-	4370							0.003		Noncoding_No_Repeat
Cluster_85552	25	25	7	7.7	AMPZ01048034.1	106	194	88	HP	-	1101							0.0654		Noncoding_No_Repeat
Cluster_85568	24	24	21.7	6.4	AMPZ01048268.1	51	312	261	.	+	2079							0.9995		Noncoding_No_Repeat
Cluster_85607	22	22	0.8	1.1	AMPZ01048705.1	207	284	77	HP	-	144	ShRep_00020456;locus=ShRep_00020456;transcripts=Rep_23786	LTR_FINDER_KL251192.1_1_ltr	LTR/Gypsy	2	343	Overlap full	0.1944		Noncoding_Repeat_match_opposite
Cluster_85621	25	24	10.2	5.2	AMPZ01048880.1	15	329	314	.	+	1164	ShRep_00020658;locus=ShRep_00020658;transcripts=Rep_24030	Unknown	Unknown	314	347	Overlap start	0.9983		Noncoding_Repeat_Partial_match
Cluster_85637	22	22	1	1.1	AMPZ01049113.1	65	114	49	HP	+	159	ShRep_00020960;locus=ShRep_00020960;transcripts=Rep_24372	RepeatScout_R=568	Unknown	2	353	Overlap full	0.9245		Noncoding_Repeat_match
Cluster_85659	20	20	0.6	3.7	AMPZ01049505.1	13	35	22	.	-	324	ShRep_00021454;locus=ShRep_00021454;transcripts=Rep_24940	LTR_FINDER_KL252174.1_1_ltr	LTR/Gypsy	1	363	Overlap full	0.0123		Noncoding_Repeat_match
Cluster_85664	21	21	5.6	16.4	AMPZ01049526.1	70	93	23	.	-	1676							0.0263		Noncoding_No_Repeat
Cluster_85666	26	26	5.8	0.9	AMPZ01049553.1	28	282	254	.	+	511	ShRep_00021527;locus=ShRep_00021527;transcripts=Rep_25029	LTR_FINDER_KL250514.1_2_ltr	LTR/Pao	1	182	Overlap end	0.9961		Noncoding_Repeat_Partial_match
Cluster_85672	21	21	3.1	18.9	AMPZ01049628.1	19	355	336	.	-	1654	ShRep_00021623;locus=ShRep_00021623;transcripts=Rep_25146	RepeatScout_R=366	LINE/RTE-BovB	31	366	Overlap start	0.1717		Noncoding_Repeat_match_partial_opposite
Cluster_85726	21	21	0.4	1	AMPZ01050267.1	287	339	52	HP	-	104	ShRep_00022445;locus=ShRep_00022445;transcripts=Rep_26106,Rep_26107,Rep_26108,Rep_26109	RepeatScout_R=0	Satellite	1	385	Overlap full	0.0096		Noncoding_Repeat_match
Cluster_85762	20	23	2.8	0.6	AMPZ01050692.1	71	207	136	.	+	249	ShRep_00022990;locus=ShRep_00022990;transcripts=Rep_26732	LTR_FINDER_KL250514.1_2_ltr	LTR/Pao	88	398	Overlap start	1		Noncoding_Repeat_Partial_match
Cluster_85780	26	20	2.6	1.3	AMPZ01050924.1	199	392	193	.	-	295	ShRep_00023337;locus=ShRep_00023337;transcripts=Rep_27135	Unknown	Unknown	350	407	Overlap start	0.0034		Noncoding_Repeat_match_partial_opposite
Cluster_85782	25	24	8.7	1.6	AMPZ01050940.1	11	314	303	.	+	763	ShRep_00023342;locus=ShRep_00023342;transcripts=Rep_27140	Unknown	Unknown	1	51	Overlap end	0.9974		Noncoding_Repeat_Partial_match
Cluster_85797	21	21	0.4	1.1	AMPZ01051227.1	391	413	22	.	+	116	ShRep_00023778;locus=ShRep_00023778;transcripts=Rep_27646	Unknown	Unknown	101	418	Overlap full	1		Noncoding_Repeat_match_opposite
Cluster_85843	23	23	1.3	3.8	AMPZ01051707.1	308	435	127	HP	-	383							0.0209		Noncoding_No_Repeat
Cluster_85857	26	26	13.1	5.7	AMPZ01051911.1	4	418	414	.	-	1400							0		Noncoding_No_Repeat
Cluster_85867	22	23	6.6	2.8	AMPZ01052020.1	181	245	64	HP	+	697	ShRep_00024899;locus=ShRep_00024899;transcripts=Rep_28950,Rep_28951,Rep_28952	RepeatScout_R=0	Satellite	1	399	Overlap full	1		Noncoding_Repeat_match
Cluster_85869	21	23	1.7	1.2	AMPZ01052094.1	12	34	22	.	-	218	ShRep_00025011;locus=ShRep_00025011;transcripts=Rep_29086,Rep_29087,Rep_29088	RepeatScout_R=93	LINE/RTE-BovB	1	308	Overlap full	0		Noncoding_Repeat_match
Cluster_85948	20	23	0.3	1.6	AMPZ01052963.1	120	146	26	.	+	141	ShRep_00026277;locus=ShRep_00026277;transcripts=Rep_30595	RepeatScout_R=184	LINE/CR1	1	334	Overlap full	0.9574		Noncoding_Repeat_match_opposite
Cluster_85990	22	23	0.3	1	AMPZ01053490.1	447	470	23	.	+	100	ShRep_00027156;locus=ShRep_00027156;transcripts=Rep_31628	Unknown	Unknown	429	448	Overlap end	1		Noncoding_Repeat_match_partial_opposite
Cluster_86019	21	22	2.3	11.9	AMPZ01053697.1	119	143	24	.	+	1094	ShRep_00027464;locus=ShRep_00027464;transcripts=Rep_32001	RepeatScout_R=736	LTR/Gypsy	1	533	Overlap full	0.9991		Noncoding_Repeat_match
Cluster_86049	21	21	0.7	4.4	AMPZ01054090.1	267	295	28	.	-	386	ShRep_00028097;locus=ShRep_00028097;transcripts=Rep_32738	RepeatScout_R=416	DNA/En-Spm	2	382	Overlap full	0.0052		Noncoding_Repeat_match_opposite
Cluster_86059	20	20	0.2	14.5	AMPZ01054183.1	21	553	532	.	+	1116							0.9973		Noncoding_No_Repeat
Cluster_86063	21	21	0.9	5.8	AMPZ01054212.1	389	525	136	.	-	500	ShRep_00028285;locus=ShRep_00028285;transcripts=Rep_32969,Rep_32970	RepeatScout_R=787	LTR/Gypsy	1	565	Overlap full	0.036		Noncoding_Repeat_match_opposite
Cluster_86064	25	25	37.5	61	AMPZ01054221.1	78	538	460	.	-	7406	ShRep_00028275;locus=ShRep_00028275;transcripts=Rep_32957	Unknown	Unknown	484	560	Overlap start	0.0001		Noncoding_Repeat_match_partial_opposite
Cluster_86113	24	24	165.5	42.4	AMPZ01054680.1	197	524	327	.	+	15470	ShRep_00029128;locus=ShRep_00029128;transcripts=Rep_33967	Unknown	Unknown	179	252	Overlap end	0.9999		Noncoding_Repeat_Partial_match
Cluster_86137	21	22	0.1	2.2	AMPZ01054909.1	1	23	22	.	+	176	ShRep_00029534;locus=ShRep_00029534;transcripts=Rep_34456	RepeatScout_R=211	Unknown	1	45	Overlap full	0.9943		Noncoding_Repeat_match_opposite
Cluster_86207	21	22	0.3	1.5	AMPZ01055711.1	53	106	53	HP	-	137							0		Noncoding_No_Repeat
Cluster_86218	23	23	0.4	1.5	AMPZ01055841.1	7	39	32	.	+	144	ShRep_00031212;locus=ShRep_00031212;transcripts=Rep_36446,Rep_36447	RepeatScout_R=664	LTR/Gypsy	1	714	Overlap full	0.9028		Noncoding_Repeat_match
Cluster_86261	21	21	2.5	10.3	AMPZ01056259.1	402	597	195	.	-	970	ShRep_00031933;locus=ShRep_00031933;transcripts=Rep_37324,Rep_37325	RepeatScout_R=934	LTR/Gypsy	1	751	Overlap full	0.1041		Noncoding_Repeat_match_opposite
Cluster_86266	20	20	0.9	0.9	AMPZ01056285.1	138	278	140	.	-	138							0.0217	-|MS3_11509	Coding_strand_Exonic	Y	N	1	N
Cluster_86287	21	20	0.1	1.2	AMPZ01056516.1	708	736	28	.	+	103							0.9223		Noncoding_No_Repeat
Cluster_78760	20	20	0.1	2.4	KL253020.1	518	909	391	.	+	188							1	+|MS3_11114	Coding_strand_Exonic	Y	N	2	Y
Cluster_86322	22	20	45.6	1.7	AMPZ01056838.1	43	814	771	.	-	3566							0	-|MS3_11485	Coding_strand_Exonic	Y	N	1	N
Cluster_86337	24	24	2.2	0.9	AMPZ01056945.1	108	178	70	HP	+	226							1		Noncoding_No_Repeat
Cluster_86372	21	20	0.8	1.2	AMPZ01057107.1	608	688	80	HP	+	143							1		Noncoding_No_Repeat
Cluster_86410	21	21	2.7	10.1	AMPZ01057352.1	789	835	46	HP	-	974	ShRep_00001600;locus=ShRep_00001600;transcripts=Rep_1905	LTR_FINDER_KL252918.1_1_ltr	LINE/Penelope	792	982	Overlap start	0		Noncoding_Repeat_match_partial_opposite
Cluster_84358	21	20	0.1	3.7	KL253069.1	2766	3173	407	.	+	288							0.9965	+|MS3_11152	Coding_strand_Exonic	Y	N	1	Y
Cluster_86529	21	22	1	1.6	AMPZ01057975.1	930	1160	230	.	+	196	ShRep_00003061;locus=ShRep_00003061;transcripts=Rep_3669	RepeatScout_R=210	Unknown	967	1198	Overlap start	0.8929		Noncoding_Repeat_Partial_match
Cluster_86533	25	25	3.8	0.1	AMPZ01057995.1	427	457	30	.	+	281							1		Noncoding_No_Repeat
Cluster_86534	22	20	1.4	1.3	AMPZ01057996.1	332	995	663	.	-	192							0.0625		Noncoding_No_Repeat
Cluster_86617	23	22	0.9	2	AMPZ01058380.1	9	141	132	HP	-	216							0		Noncoding_No_Repeat
Cluster_86663	20	20	0.1	1.6	AMPZ01058543.1	399	486	87	HP	+	133	ShRep_00004732;locus=ShRep_00004732;transcripts=Rep_5690	Unknown	Unknown	397	595	Overlap full	1		Noncoding_Repeat_match
Cluster_86715	23	23	0.8	0.8	AMPZ01058730.1	315	412	97	HP	-	120							0		Noncoding_No_Repeat
Cluster_86728	20	20	2.8	1.6	AMPZ01058759.1	1038	1481	443	.	-	341							0.0088	-|MS3_11250	Coding_strand_Intronic_no_Repeat	N	Y	2	N
Cluster_86760	20	25	1.2	0.4	AMPZ01058858.1	2214	2269	55	HP	-	124							0		Noncoding_No_Repeat
Cluster_86795	22	22	2.4	0.7	AMPZ01058955.1	2260	2594	334	.	+	245	ShRep_00006419;locus=ShRep_00006419;transcripts=Rep_7716,Rep_7717	Unknown	Unknown	2214	2423	Overlap end	0.9918		Coding_strand_Intronic_Repeat_opposite_partial	N	Y	1	Y
Cluster_86820	22	22	2.8	5	AMPZ01059025.1	2528	3365	837	.	-	607							0.0181		Noncoding_No_Repeat
Cluster_86823	21	21	229.8	164.2	AMPZ01059027.1	1531	1735	204	.	+	29573							0.9998		Noncoding_No_Repeat
Cluster_86836	22	20	0.6	3	AMPZ01059065.1	2311	2460	149	HP	+	274							0.938	+|MS3_11122	Coding_strand_Exonic	Y	N	2	N
Cluster_86835	24	21	0.2	1.6	AMPZ01059065.1	1097	1182	85	.	+	131							1	+|MS3_11122	Coding_strand_Exonic	Y	N	2	Y
Cluster_86853	21	21	4.3	2.5	AMPZ01059086.1	769	1418	649	.	+	511							1	+|MS3_11113	Coding_strand_Exonic	Y	N	2	N
Cluster_86856	26	20	1.5	0.8	AMPZ01059086.1	2603	2917	314	.	+	170							1	+|MS3_11113	Coding_strand_Intronic_no_Repeat	N	Y	2	N
Cluster_70828	20	20	0.2	6.6	KL251270.1	17423	17678	255	.	+	516							0.9671	+|MS3_08157	Coding_strand_Exonic	Y	N	1	Y
Cluster_24999	21	21	5.3	1	KL250487.1	1788306	1788899	593	.	-	484							0	Nc	Noncoding_No_Repeat	N	N	Nc	N
Cluster_24899	22	22	3.9	0.7	KL250487.1	1227207	1227343	136	HP	-	346	ShRep_00429243;locus=ShRep_00429243;transcripts=Rep_550151,Rep_550152	LTR_FINDER_KL250604.1_1_ltr	LTR	1226900	1227307	Overlap end	0.0029	Nc	Noncoding_Repeat_match_partial_opposite	N	N	Nc	N
Cluster_24819	23	23	1.7	3.8	KL250487.1	836216	836307	91	.	-	413	ShRep_00428702;locus=ShRep_00428702;transcripts=Rep_549476	Piler_5.46	LINE/RTE-BovB	835671	837061	Overlap full	0.0266	-|MS3_00007	Coding_strand_Intronic_Repeat_opposite	N	Y	2	N
Cluster_24718	21	21	1.5	4.1	KL250487.1	205526	205554	28	.	+	419							1	Nc	Noncoding_No_Repeat	N	N	Nc	N
Cluster_2478	20	22	1.2	0.5	KL250487.1	586814	587142	328	.	+	127							1	+|MS3_00003	Coding_strand_Exonic	Y	N	2	N
Cluster_24905	22	20	1	0.6	KL250487.1	1252444	1252475	31	.	-	120							0	Nc	Noncoding_No_Repeat	N	N	Nc	N
Cluster_24785	21	22	0.6	1.7	KL250487.1	623851	624154	303	.	-	169	ShRep_00428276;locus=ShRep_00428276;transcripts=Rep_548903,Rep_548904,Rep_548905,Rep_548906	RepeatScout_R=9	LINE/RTE-BovB	623063	625388	Overlap full	0.0178	-|MS3_00036	Coding_strand_Intronic_Repeat_match	N	Y	1	N
Cluster_24723	20	20	0.2	2.5	KL250487.1	225114	225494	380	.	+	202	ShRep_00427488;locus=ShRep_00427488;transcripts=Rep_547948,Rep_547949,Rep_547950	RepeatScout_R=171	LINE	223395	225711	Overlap full	0.8465	Nc	Noncoding_Repeat_match	N	N	Nc	N
Cluster_24960	21	21	0.3	1.5	KL250487.1	1597633	1597816	183	.	-	139	ShRep_00430051;locus=ShRep_00430051;transcripts=Rep_551187	RepeatScout_R=274	LINE/CR1	1597238	1600575	Overlap full	0.0216	Nc	Noncoding_Repeat_match	N	N	Nc	N
Cluster_24992	21	20	0.3	1.5	KL250487.1	1762426	1762451	25	.	-	142	ShRep_00430359;locus=ShRep_00430359;transcripts=Rep_551559	RepeatScout_R=80	LINE/RTE-BovB	1761861	1762449	Overlap end	0.1338	+|MS3_00029	Coding_opposite_strand_intronic_Repeat_Match_opposite_Partial	N	Y	3	N
Cluster_24786	23	23	0.4	1.2	KL250487.1	624465	624566	101	.	-	118	ShRep_00428276;locus=ShRep_00428276;transcripts=Rep_548903,Rep_548904,Rep_548905,Rep_548906	RepeatScout_R=9	LINE/RTE-BovB	623063	625388	Overlap full	0.0932	-|MS3_00036	Coding_strand_Intronic_Repeat_match	N	Y	1	N
Cluster_18676	22	22	7.8	28.9	KL250488.1	1358600	1358794	194	HP	-	2783	ShRep_00210857;locus=ShRep_00210857;transcripts=Rep_267821,Rep_267823,Rep_267824,Rep_267825	Piler_142.621	SINE/tRNA	1358310	1358967	Overlap full	0.0086	Nc	Noncoding_Repeat_match	N	N	Nc	N
Cluster_18611	22	21	4.4	16.2	KL250488.1	1053861	1054369	508	.	-	1555	ShRep_00209791;locus=ShRep_00209791;transcripts=Rep_266408	RepeatScout_R=274	LINE/CR1	1053855	1054421	Overlap full	0.1376	Nc	Noncoding_Repeat_match	N	N	Nc	N
Cluster_18679	21	21	2.7	10	KL250488.1	1404491	1404772	281	.	-	963	ShRep_00211037;locus=ShRep_00211037;transcripts=Rep_268070,Rep_268071,Rep_268072	RepeatScout_R=62	Unknown	1404062	1404983	Overlap full	0.0488	Nc	Noncoding_Repeat_match	N	N	Nc	N
Cluster_18574	24	22	4.3	2.4	KL250488.1	943309	943994	685	.	-	497							0.0201	-|MS3_00097	Coding_strand_Intronic_no_Repeat	N	Y	3	N
Cluster_18565	22	24	2.7	0.7	KL250488.1	933025	933049	24	.	+	258	ShRep_00209491;locus=ShRep_00209491;transcripts=Rep_266020	RepeatScout_R=6	LINE/RTE-BovB	932591	933209	Overlap full	1	Nc	Noncoding_Repeat_match_opposite	N	N	Nc	N
Cluster_18609	21	21	1.4	4.2	KL250488.1	1052455	1052948	493	.	-	417	ShRep_00209789;locus=ShRep_00209789;transcripts=Rep_266406	RepeatScout_R=274	LINE/CR1	1052319	1053317	Overlap full	0.0552	Nc	Noncoding_Repeat_match	N	N	Nc	N
Cluster_18575	20	20	1.8	1.1	KL250488.1	944268	944669	401	.	-	220							0.0045	-|MS3_00097	Coding_strand_Intronic_no_Repeat	N	Y	3	Y
Cluster_18527	22	22	1.5	1.3	KL250488.1	769579	769683	104	HP	-	214	ShRep_00208960;locus=ShRep_00208960;transcripts=Rep_265341	LTR_FINDER_KL250659.1_2_ltr	Unknown	769662	769817	Overlap start	0.014	Nc	Noncoding_Repeat_Partial_match	N	N	Nc	N
Cluster_18518	21	21	0.6	2.8	KL250488.1	737682	738105	423	.	+	254	ShRep_00208884;locus=ShRep_00208884;transcripts=Rep_265242	LTR_FINDER_KL251038.1_2_ltr	LINE/RTE-BovB	738087	738157	Overlap start	0.9488	Nc	Noncoding_Repeat_Partial_match	N	N	Nc	N
Cluster_18520	20	20	0.9	0.7	KL250488.1	755908	755940	32	.	-	125	ShRep_00208918;locus=ShRep_00208918;transcripts=Rep_265286	Piler_218.235	Satellite	755807	756007	Overlap full	0.136	Nc	Noncoding_Repeat_match_opposite	N	N	Nc	N
Cluster_18592	20	23	0.3	2.6	KL250488.1	990970	990992	22	.	-	220	ShRep_00209598;locus=ShRep_00209598;transcripts=Rep_266146,Rep_266147,Rep_266148	RepeatScout_R=324	LINE/Penelope	990355	991447	Overlap full	0	Nc	Noncoding_Repeat_match_opposite	N	N	Nc	N
Cluster_1866	22	22	0.5	1.7	KL250488.1	1286628	1286660	32	.	-	160	ShRep_00210568;locus=ShRep_00210568;transcripts=Rep_267428	RepeatScout_R=351	Unknown	1286487	1286687	Overlap full	0.0437	Nc	Noncoding_Repeat_match_opposite	N	N	Nc	N
Cluster_18359	23	23	0.5	1.3	KL250488.1	29184	29380	196	.	-	131	ShRep_00206651;locus=ShRep_00206651;transcripts=Rep_262198	RepeatScout_R=12	LINE/RTE-BovB	28594	30121	Overlap full	0.0305	Nc	Noncoding_Repeat_match	N	N	Nc	N
Cluster_18537	21	21	0.3	1.6	KL250488.1	802933	803256	323	.	-	142	ShRep_00209074;locus=ShRep_00209074;transcripts=Rep_265496	RepeatScout_R=389	DNA/En-Spm	802905	803810	Overlap full	0.1127	Nc	Noncoding_Repeat_match	N	N	Nc	N
Cluster_18587	23	23	0.3	1.5	KL250488.1	978678	978851	173	.	+	127	ShRep_00209576;locus=ShRep_00209576;transcripts=Rep_266120	RepeatScout_R=214	LINE/CR1	977332	978940	Overlap full	0.8504	Nc	Noncoding_Repeat_match_opposite	N	N	Nc	N
Cluster_18744	22	22	0.3	1.1	KL250488.1	1686629	1686870	241	.	+	106	ShRep_00211811;locus=ShRep_00211811;transcripts=Rep_269086,Rep_269087	RepeatScout_R=224	LTR/Gypsy	1685873	1688079	Overlap full	0.9245	Nc	Noncoding_Repeat_match	N	N	Nc	N
Cluster_18599	20	20	0.1	1.2	KL250488.1	1024646	1024677	31	.	-	103	ShRep_00209710;locus=ShRep_00209710;transcripts=Rep_266299	RepeatScout_R=576	Unknown	1024536	1025300	Overlap full	0.1262	Nc	Noncoding_Repeat_match	N	N	Nc	N
Cluster_18438	21	23	0.1	1.2	KL250488.1	298903	298925	22	.	-	102	ShRep_00207410;locus=ShRep_00207410;transcripts=Rep_263208,Rep_263209	RepeatScout_R=1	LINE/RTE-BovB	298689	298951	Overlap full	0.0196	Nc	Noncoding_Repeat_match_opposite	N	N	Nc	N
Cluster_2636	20	20	10.1	18.1	KL250489.1	217740	217804	64	HP	+	2121	ShRep_00460791;locus=ShRep_00460791;transcripts=Rep_590847	LTR_FINDER_KL251506.1_1_ltr	LTR/Gypsy	217276	217833	Overlap full	0.8949	+|MS3_00112	Coding_strand_Intronic_Repeat_match	N	Y	2	N
Cluster_27050	22	22	2.3	16.2	KL250489.1	751651	751675	24	.	+	1393	ShRep_00461916;locus=ShRep_00461916;transcripts=Rep_592252,Rep_592253,Rep_592254	RepeatScout_R=321	Unknown	751346	751879	Overlap full	0.9986	+|MS3_00139	Coding_strand_Intronic_Repeat_match	N	Y	3	N
Cluster_2823	22	22	1.5	18	KL250489.1	1475956	1476035	79	HP	-	1477	ShRep_00463391;locus=ShRep_00463391;transcripts=Rep_594142,Rep_594143	Piler_182.572	Unknown	1475868	1477057	Overlap full	0.0027	Nc	Noncoding_Repeat_match_opposite	N	N	Nc	N
Cluster_2848	20	21	2.6	9.4	KL250489.1	1608144	1608637	493	.	-	907	ShRep_00463671;locus=ShRep_00463671;transcripts=Rep_594497,Rep_594498	RepeatScout_R=1096	LTR/Gypsy	1608096	1610746	Overlap full	0.1951	+|MS3_00128	Coding_opposite_strand_intronic_Repeat_Match_opposite	N	Y	1	N
Cluster_2673	23	23	4.5	2.1	KL250489.1	479260	479286	26	.	+	491	ShRep_00461355;locus=ShRep_00461355;transcripts=Rep_591550	Piler_345.369	SINE/tRNA	479158	479280	Overlap end	1	Nc	Noncoding_Repeat_match_partial_opposite	N	N	Nc	N
Cluster_2763	22	22	1.5	4.4	KL250489.1	1114050	1114515	465	.	+	437	ShRep_00462608;locus=ShRep_00462608;transcripts=Rep_593141,Rep_593142	LTR_FINDER_KL251139.1_1_ltr	LTR	1114315	1114734	Overlap start	0.8215	Nc	Noncoding_Repeat_Partial_match	N	N	Nc	N
Cluster_27041	21	24	1.1	0.4	KL250489.1	703495	703542	47	HP	-	118	ShRep_00461796;locus=ShRep_00461796;transcripts=Rep_592106	Unknown	Unknown	703483	703504	Overlap end	0.0339	Nc	Noncoding_Repeat_match_partial_opposite	N	N	Nc	N
Cluster_26890	21	22	0.3	2.4	KL250489.1	622046	622421	375	.	-	210	ShRep_00461624;locus=ShRep_00461624;transcripts=Rep_591886	RepeatScout_R=184	LINE/CR1	621799	625189	Overlap full	0.0381	Nc	Noncoding_Repeat_match	N	N	Nc	N
Cluster_2651	22	22	0.6	1	KL250489.1	303213	303402	189	.	+	116	ShRep_00460969;locus=ShRep_00460969;transcripts=Rep_591058	RepeatScout_R=1118	Unknown	303065	303508	Overlap full	0.8448	Nc	Noncoding_Repeat_match_opposite	N	N	Nc	N
Cluster_2792	20	20	0.2	1.6	KL250489.1	1254237	1254299	62	.	+	133	ShRep_00462877;locus=ShRep_00462877;transcripts=Rep_593478,Rep_593479	RepeatScout_R=141	LINE/CR1	1252097	1256785	Overlap full	0.8271	Nc	Noncoding_Repeat_match	N	N	Nc	N
Cluster_2789	24	22	0.3	1	KL250489.1	1252999	1253112	113	HP	-	100	ShRep_00462877;locus=ShRep_00462877;transcripts=Rep_593478,Rep_593479	RepeatScout_R=141	LINE/CR1	1252097	1256785	Overlap full	0.07	Nc	Noncoding_Repeat_match_opposite	N	N	Nc	N
Cluster_12215	22	22	4.4	20.7	KL250490.1	1247812	1248085	273	.	+	1901	ShRep_00218249;locus=ShRep_00218249;transcripts=Rep_277347	Piler_317.299	LINE/Penelope	1247758	1248083	Overlap end	0.939	+|MS3_00144	Coding_strand_Intronic_Repeat_opposite_partial	N	Y	1	N
Cluster_11995	20	21	7.5	0.6	KL250490.1	155350	155371	21	.	+	607	ShRep_00215602;locus=ShRep_00215602;transcripts=Rep_273975	Unknown	Unknown	155355	155379	Overlap start	0.9984	Nc	Noncoding_Repeat_Partial_match	N	N	Nc	N
Cluster_12246	20	20	5.3	3.4	KL250490.1	1422657	1423144	487	.	+	652							0.9939	+|MS3_00147	Coding_strand_Intronic_no_Repeat	N	Y	2	N
Cluster_12027	21	22	3.3	7.2	KL250490.1	309407	310304	897	.	-	784	ShRep_00215935;locus=ShRep_00215935;transcripts=Rep_274391	RepeatScout_R=1118	Unknown	309630	310433	Overlap start	0.1773	+|MS3_00152	Coding_opposite_strand_intronic_Repeat_Match_Partial	N	Y	3	N
Cluster_1209	21	22	3	6.2	KL250490.1	578154	578193	39	.	+	702	ShRep_00216496;locus=ShRep_00216496;transcripts=Rep_275090,Rep_275091	RepeatScout_R=351	Unknown	577920	578529	Overlap full	0.9516	+|MS3_00166	Coding_strand_Intronic_Repeat_opposite	N	Y	1	N
Cluster_12190	20	21	2.5	7.2	KL250490.1	1022143	1022303	160	HP	+	720	ShRep_00217636;locus=ShRep_00217636;transcripts=Rep_276574	RepeatScout_R=7	LINE/RTE-BovB	1021251	1022281	Overlap end	0.9972	Nc	Noncoding_Repeat_match_partial_opposite	N	N	Nc	N
Cluster_12174	20	24	3.8	1.8	KL250490.1	931401	931427	26	.	-	414	ShRep_00217353;locus=ShRep_00217353;transcripts=Rep_276203	LTR_FINDER_KL250668.1_1_ltr	LINE/RTE-BovB	931254	931515	Overlap full	0	Nc	Noncoding_Repeat_match_opposite	N	N	Nc	N
Cluster_11973	22	23	2.3	6.7	KL250490.1	91035	91059	24	.	-	686	ShRep_00215455;locus=ShRep_00215455;transcripts=Rep_273793	RepeatScout_R=256	LTR/Gypsy	90636	92702	Overlap full	0.0117	Nc	Noncoding_Repeat_match	N	N	Nc	N
Cluster_12039	24	22	1.6	4.5	KL250490.1	358693	358867	174	HP	+	460	ShRep_00216040;locus=ShRep_00216040;transcripts=Rep_274526,Rep_274527,Rep_274528	Piler_142.621	SINE/tRNA	358468	358943	Overlap full	0.913	-|MS3_00172	Coding_opposite_strand_intronic_Repeat_Match_opposite	N	Y	3	N
Cluster_12197	21	20	1	5.9	KL250490.1	1081691	1082244	553	.	+	513	ShRep_00217833;locus=ShRep_00217833;transcripts=Rep_276833	RepeatScout_R=3	LINE/Penelope	1081772	1082429	Overlap start	0.8752	Nc	Noncoding_Repeat_Partial_match	N	N	Nc	N
Cluster_12007	22	21	1.9	2.4	KL250490.1	207300	207379	79	HP	-	322	ShRep_00215725;locus=ShRep_00215725;transcripts=Rep_274130,Rep_274131	RepeatScout_R=352	LINE/RTE-BovB	206862	208083	Overlap full	0.118	Nc	Noncoding_Repeat_match	N	N	Nc	N
Cluster_12120	21	21	0.8	3.5	KL250490.1	702280	702676	396	.	-	325	ShRep_00216743;locus=ShRep_00216743;transcripts=Rep_275421	LTR_FINDER_KL250697.1_2_ltr	LINE/RTE-BovB	702322	702930	Overlap start	0.1046	-|MS3_00168	Coding_strand_Intronic_Repeat_opposite_partial	N	Y	1	N
Cluster_1202	20	22	0.9	2.3	KL250490.1	207918	208037	119	.	+	247	ShRep_00215725;locus=ShRep_00215725;transcripts=Rep_274130,Rep_274131	RepeatScout_R=352	LINE/RTE-BovB	206862	208083	Overlap full	0.9312	Nc	Noncoding_Repeat_match_opposite	N	N	Nc	N
Cluster_12179	21	23	0.5	2.2	KL250490.1	1005460	1005483	23	.	-	205	ShRep_00217581;locus=ShRep_00217581;transcripts=Rep_276506,Rep_276508	RepeatScout_R=698	Unknown	1004640	1005568	Overlap full	0	-|MS3_00153	Coding_strand_Intronic_Repeat_opposite	N	Y	2	N
Cluster_12	21	21	0.6	1.7	KL250490.1	1143348	1143649	301	.	+	176	ShRep_00218018;locus=ShRep_00218018;transcripts=Rep_277051	LTR_FINDER_KL250555.1_1_ltr	LTR	1143243	1143984	Overlap full	0.9489	Nc	Noncoding_Repeat_match_opposite	N	N	Nc	N
Cluster_11983	20	20	0.2	2.7	KL250490.1	111836	111862	26	.	+	218	ShRep_00215490;locus=ShRep_00215490;transcripts=Rep_273836	RepeatScout_R=441	Unknown	111636	112054	Overlap full	0.945	Nc	Noncoding_Repeat_match_opposite	N	N	Nc	N
Cluster_12210	21	21	0.4	1.3	KL250490.1	1203512	1203650	138	.	+	126	ShRep_00218132;locus=ShRep_00218132;transcripts=Rep_277199,Rep_277200	RepeatScout_R=5	LINE/RTE-BovB	1203311	1204236	Overlap full	0.8492	+|MS3_00150	Coding_strand_Intronic_Repeat_match	N	Y	2	N
Cluster_3973	21	21	24.9	94.6	KL250491.1	236806	238157	1351	.	+	9029	ShRep_00739656;locus=ShRep_00739656;transcripts=Rep_950311,Rep_950312	LTR_FINDER_KL251163.1_1_ltr	LTR	236228	238217	Overlap full	0.945	Nc	Noncoding_Repeat_match	N	N	Nc	N
Cluster_4018	21	21	16.2	67.9	KL250491.1	484131	484160	29	.	-	6363	ShRep_00740320;locus=ShRep_00740320;transcripts=Rep_951207	RepeatScout_R=203	LINE/RTE-BovB	483844	484434	Overlap full	0.0115	-|MS3_00203	Coding_strand_Intronic_Repeat_match	N	Y	1	N
Cluster_4202	21	22	6.5	25.4	KL250491.1	1276881	1276903	22	.	+	2387	ShRep_00742510;locus=ShRep_00742510;transcripts=Rep_954012	LTR_FINDER_KL250855.1_1_ltr	LINE/RTE-BovB	1276654	1276946	Overlap full	1	+|MS3_00179	Coding_strand_Intronic_Repeat_opposite	N	Y	1	N
Cluster_3971	23	23	5.8	11.7	KL250491.1	233230	233452	222	.	+	1316	ShRep_00739651;locus=ShRep_00739651;transcripts=Rep_950300,Rep_950301,Rep_950303,Rep_950304	Piler_49.720	LINE/RTE-BovB	232527	234245	Overlap full	0.9901	Nc	Noncoding_Repeat_match	N	N	Nc	N
Cluster_40970	23	23	2.3	10.3	KL250491.1	834626	834885	259	.	-	951	ShRep_00741262;locus=ShRep_00741262;transcripts=Rep_952397,Rep_952398	RepeatScout_R=124	LINE/RTE-BovB	834610	834885	Overlap full	0.0547	-|MS3_00207	Coding_strand_Intronic_Repeat_match	N	Y	3	N
Cluster_4066	24	24	4.8	0.5	KL250491.1	674741	674898	157	HP	-	407	ShRep_00740906;locus=ShRep_00740906;transcripts=Rep_951953	LTR_FINDER_KL250526.1_2_ltr	LTR	674545	674899	Overlap full	0.0049	Nc	Noncoding_Repeat_match	N	N	Nc	N
Cluster_4166	20	20	2	6.9	KL250491.1	1130620	1131022	402	.	+	667	ShRep_00742094;locus=ShRep_00742094;transcripts=Rep_953491,Rep_953492,Rep_953493	RepeatScout_R=231	LINE/CR1	1128977	1131569	Overlap full	0.8996	Nc	Noncoding_Repeat_match_opposite	N	N	Nc	N
Cluster_3969	22	22	1.3	7.8	KL250491.1	228183	228331	148	.	-	679	ShRep_00739644;locus=ShRep_00739644;transcripts=Rep_950289,Rep_950290,Rep_950291,Rep_950292	RepeatScout_R=141	LINE/CR1	227608	228444	Overlap full	0.0221	Nc	Noncoding_Repeat_match	N	N	Nc	N
Cluster_4105	20	20	0.9	3	KL250491.1	854266	854458	192	.	+	294	ShRep_00741331;locus=ShRep_00741331;transcripts=Rep_952489	RepeatScout_R=1	LINE/RTE-BovB	854324	854530	Overlap start	0.8878	-|MS3_00207	Coding_opposite_strand_intronic_Repeat_Match_Partial	N	Y	3	N
Cluster_3974	20	21	0.6	3.2	KL250491.1	238450	238473	23	.	-	295							0.0203	Nc	Noncoding_No_Repeat	N	N	Nc	N
Cluster_4127	21	21	1.3	0.8	KL250491.1	954810	954868	58	HP	-	149							0	Nc	Noncoding_No_Repeat	N	N	Nc	N
Cluster_4174	21	21	0.7	1.4	KL250491.1	1137944	1137986	42	HP	-	167	ShRep_00742107;locus=ShRep_00742107;transcripts=Rep_953508	RepeatScout_R=212	LINE/Penelope	1137691	1138003	Overlap full	0.006	Nc	Noncoding_Repeat_match	N	N	Nc	N
Cluster_41530	22	23	0.5	2	KL250491.1	1068334	1068435	101	HP	+	187	ShRep_00741983;locus=ShRep_00741983;transcripts=Rep_953356	LTR_FINDER_KL250706.1_2_ltr	LINE/RTE-BovB	1067713	1068388	Overlap end	0.9947	-|MS3_00187	Coding_opposite_strand_intronic_Repeat_Match_Partial	N	Y	1	N
Cluster_4176	22	23	0.7	0.6	KL250491.1	1149509	1149533	24	.	-	100	ShRep_00742131;locus=ShRep_00742131;transcripts=Rep_953536	RepeatScout_R=6	LINE/RTE-BovB	1149195	1149726	Overlap full	0	+|MS3_00196	Coding_opposite_strand_intronic_Repeat_Match_opposite	N	Y	3	N
Cluster_4170	21	21	0.5	1.1	KL250491.1	1133998	1134432	434	.	-	113	ShRep_00742098;locus=ShRep_00742098;transcripts=Rep_953497	Piler_49.720	LINE/RTE-BovB	1132002	1135154	Overlap full	0.177	Nc	Noncoding_Repeat_match	N	N	Nc	N
Cluster_3921	23	22	0.4	1.2	KL250491.1	34768	34828	60	.	-	115	ShRep_00739135;locus=ShRep_00739135;transcripts=Rep_949631,Rep_949632	Piler_375.324	Unknown	34464	34881	Overlap full	0.087	Nc	Noncoding_Repeat_match	N	N	Nc	N
Cluster_4201	20	20	0.3	1.1	KL250491.1	1250168	1250244	76	HP	+	113	ShRep_00742401;locus=ShRep_00742401;transcripts=Rep_953873	LTR_FINDER_KL250915.1_1_ltr	LTR	1250144	1250272	Overlap full	0.9912	+|MS3_00179	Coding_strand_Intronic_Repeat_match	N	Y	1	N
Cluster_4051	21	21	0.2	1.4	KL250491.1	605259	605290	31	.	-	117	ShRep_00740658;locus=ShRep_00740658;transcripts=Rep_951629	RepeatScout_R=60	LTR/Gypsy	605014	605372	Overlap full	0.0171	-|MS3_00199	Coding_strand_Intronic_Repeat_opposite	N	Y	1	N
Cluster_27472	20	20	5.3	53.9	KL250492.1	117489	117606	117	.	+	4476	ShRep_00479383;locus=ShRep_00479383;transcripts=Rep_614939,Rep_614940,Rep_614941	RepeatScout_R=211	Unknown	117083	117673	Overlap full	0.9348	Nc	Noncoding_Repeat_match	N	N	Nc	N
Cluster_27574	21	22	2.8	14.8	KL250492.1	696346	696704	358	.	+	1327	ShRep_00479948;locus=ShRep_00479948;transcripts=Rep_615617,Rep_615618	RepeatScout_R=472	LINE/RTE-BovB	696211	697105	Overlap full	0.9736	-|MS3_00212	Coding_opposite_strand_intronic_Repeat_Match	N	Y	2	N
Cluster_27529	22	22	3.5	8.4	KL250492.1	446527	446579	52	HP	+	895	ShRep_00479681;locus=ShRep_00479681;transcripts=Rep_615294	Piler_278.457	LINE/RTE-BovB	446408	446745	Overlap full	1	+|MS3_00239	Coding_strand_Intronic_Repeat_match	N	Y	3	N
Cluster_27583	20	21	1.4	5.6	KL250492.1	727341	727716	375	.	-	520	ShRep_00479979;locus=ShRep_00479979;transcripts=Rep_615654	Piler_477.155	LINE	727234	727720	Overlap full	0.1827	Nc	Noncoding_Repeat_match_opposite	N	N	Nc	N
Cluster_27450	22	22	0.9	4.2	KL250492.1	4391	4552	161	.	+	383	ShRep_00479268;locus=ShRep_00479268;transcripts=Rep_614787	Piler_123.208	Unknown	4543	5107	Overlap start	0.8433	Nc	Noncoding_Repeat_match_partial_opposite	N	N	Nc	N
Cluster_27558	21	21	0.3	1.5	KL250492.1	631781	631807	26	.	+	141	ShRep_00479879;locus=ShRep_00479879;transcripts=Rep_615538,Rep_615539	LTR_FINDER_KL250492.1_2_ltr	LINE/RTE	630266	632706	Overlap full	0.9716	+|MS3_00224	Coding_strand_Intronic_Repeat_match	N	Y	2	N
Cluster_27618	22	22	0.3	1.4	KL250492.1	870272	870441	169	.	+	133	ShRep_00480138;locus=ShRep_00480138;transcripts=Rep_615867	LTR_FINDER_KL250525.1_3_ltr	LINE/RTE-BovB	869965	870544	Overlap full	0.9624	+|MS3_00232	Coding_strand_Intronic_Repeat_match	N	Y	1	N
Cluster_27455	23	23	0.4	0.9	KL250492.1	14529	14556	27	.	+	103	ShRep_00479281;locus=ShRep_00479281;transcripts=Rep_614803,Rep_614804	RepeatScout_R=73	LINE/RTE-BovB	13254	14599	Overlap full	0.9806	+|MS3_00213	Coding_strand_Intronic_Repeat_opposite	N	Y	3	N
Cluster_27466	21	21	0.2	1.3	KL250492.1	72212	72296	84	.	+	116	ShRep_00479332;locus=ShRep_00479332;transcripts=Rep_614869	LTR_FINDER_KL250678.1_2_ltr	LINE/CR1	71637	72643	Overlap full	0.8448	+|MS3_00231	Coding_strand_Intronic_Repeat_opposite	N	Y	10	Y
Cluster_23646	21	24	1.2	4.2	KL250493.1	133879	134050	171	.	+	409	ShRep_00419364;locus=ShRep_00419364;transcripts=Rep_537544	Piler_317.299	LINE/Penelope	133863	134049	Overlap end	0.8093	+|MS3_00246	Coding_strand_Intronic_Repeat_opposite_partial	N	Y	3	N
Cluster_23754	21	21	0.7	1.2	KL250493.1	966213	966293	80	HP	+	142	ShRep_00420558;locus=ShRep_00420558;transcripts=Rep_538987,Rep_538988,Rep_538989,Rep_538990	RepeatScout_R=351	Unknown	966031	966696	Overlap full	0.9648	Nc	Noncoding_Repeat_match_opposite	N	N	Nc	N
Cluster_23682	20	21	0.8	0.6	KL250493.1	444108	444129	21	.	+	105	ShRep_00419853;locus=ShRep_00419853;transcripts=Rep_538144	LTR_FINDER_KL251729.1_2_ltr	LINE/RTE-BovB	444092	444152	Overlap full	1	-|MS3_00251	Coding_opposite_strand_intronic_Repeat_Match_opposite	N	Y	3	N
Cluster_23721	21	21	0.3	1.4	KL250493.1	748195	748311	116	HP	+	130							1	Nc	Noncoding_No_Repeat	N	N	Nc	N
Cluster_15860	22	22	4	12.6	KL250494.1	949803	950412	609	.	+	1245	ShRep_00293772;locus=ShRep_00293772;transcripts=Rep_374740	RepeatScout_R=583	LINE/Penelope	949782	950509	Overlap full	0.8249	Nc	Noncoding_Repeat_match_opposite	N	N	Nc	N
Cluster_15819	20	21	3	8.5	KL250494.1	828997	829376	379	.	-	870	ShRep_00293456;locus=ShRep_00293456;transcripts=Rep_374325	RepeatScout_R=1605	LTR/Gypsy	828607	829231	Overlap end	0.0931	+|MS3_00274	Coding_opposite_strand_intronic_Repeat_Match_Partial	N	Y	1	N
Cluster_15798	23	20	1.4	7.7	KL250494.1	748096	748210	114	.	+	699	ShRep_00293211;locus=ShRep_00293211;transcripts=Rep_373993,Rep_373994	Piler_419.113	Simple_repeat	747531	748223	Overlap full	0.9156	-|MS3_00276	Coding_opposite_strand_intronic_Repeat_Match	N	Y	1	N
Cluster_15828	21	22	2.2	2.5	KL250494.1	846341	846407	66	HP	+	359	ShRep_00293495;locus=ShRep_00293495;transcripts=Rep_374373,Rep_374374	RepeatScout_R=229	LINE/CR1	844108	846959	Overlap full	0.9471	Nc	Noncoding_Repeat_match_opposite	N	N	Nc	N
Cluster_15761	21	21	1	4.9	KL250494.1	663814	663992	178	.	+	447	ShRep_00293098;locus=ShRep_00293098;transcripts=Rep_373849,Rep_373850	RepeatScout_R=682	Unknown	663665	664048	Overlap full	0.8031	-|MS3_00275	Coding_opposite_strand_intronic_Repeat_Match	N	Y	3	N
Cluster_15802	21	21	0.6	3.1	KL250494.1	762520	762717	197	.	+	274	ShRep_00293256;locus=ShRep_00293256;transcripts=Rep_374055,Rep_374056	RepeatScout_R=5	LINE/RTE-BovB	761966	762894	Overlap full	0.8796	-|MS3_00276	Coding_opposite_strand_intronic_Repeat_Match_opposite	N	Y	1	N
Cluster_15685	22	22	0.7	2.7	KL250494.1	454730	454967	237	.	-	249	ShRep_00292622;locus=ShRep_00292622;transcripts=Rep_373225	LTR_FINDER_KL251124.1_2_ltr	LINE/RTE-BovB	454706	455085	Overlap full	0.0442	-|MS3_00286	Coding_strand_Intronic_Repeat_opposite	N	Y	4	N
Cluster_15613	20	23	1.1	0.7	KL250494.1	29325	29494	169	.	-	141							0	-|MS3_00287	Coding_strand_Exonic	Y	N	2	N
Cluster_15784	23	23	0.5	2	KL250494.1	717573	717625	52	.	+	181	ShRep_00293182;locus=ShRep_00293182;transcripts=Rep_373958	Piler_421.245	LTR/Pao	717593	717849	Overlap start	0.9613	Nc	Noncoding_Repeat_match_partial_opposite	N	N	Nc	N
Cluster_15896	22	23	0.5	1.7	KL250494.1	1131806	1131831	25	.	-	168	ShRep_00294302;locus=ShRep_00294302;transcripts=Rep_375408,Rep_375409	RepeatScout_R=23	LINE/RTE-BovB	1130459	1132195	Overlap full	0.0417	Nc	Noncoding_Repeat_match_opposite	N	N	Nc	N
Cluster_15845	20	22	0.4	1.4	KL250494.1	907630	907652	22	.	+	130	ShRep_00293668;locus=ShRep_00293668;transcripts=Rep_374597,Rep_374598	RepeatScout_R=93	LINE/RTE-BovB	907282	907957	Overlap full	0.9923	Nc	Noncoding_Repeat_match_opposite	N	N	Nc	N
Cluster_15753	23	23	0.2	1.3	KL250494.1	642058	642118	60	.	-	113	ShRep_00293037;locus=ShRep_00293037;transcripts=Rep_373774,Rep_373775	RepeatScout_R=3	LINE/Penelope	641866	642621	Overlap full	0.0619	-|MS3_00284	Coding_strand_Intronic_Repeat_opposite	N	Y	2	N
Cluster_49771	21	21	3.4	16.6	KL250495.1	100203	100430	227	.	+	1506	ShRep_00711664;locus=ShRep_00711664;transcripts=Rep_914340,Rep_914341	Piler_49.170	LINE/RTE-BovB	99346	100646	Overlap full	0.9436	Nc	Noncoding_Repeat_match	N	N	Nc	N
Cluster_49953	21	22	3.7	11.3	KL250495.1	905035	905106	71	HP	-	1134	ShRep_00713012;locus=ShRep_00713012;transcripts=Rep_916038	RepeatScout_R=275	LTR/Gypsy	904923	905243	Overlap full	0.0344	Nc	Noncoding_Repeat_match	N	N	Nc	N
Cluster_49826	20	20	1.3	4.3	KL250495.1	343597	343825	228	.	-	426	ShRep_00711953;locus=ShRep_00711953;transcripts=Rep_914707	RepeatScout_R=73	LINE/RTE-BovB	341737	343948	Overlap full	0.1268	-|MS3_00334	Coding_strand_Intronic_Repeat_match	N	Y	2	N
Cluster_49891	22	23	2.2	0.3	KL250495.1	676287	676312	25	.	+	183	ShRep_00712602;locus=ShRep_00712602;transcripts=Rep_915528,Rep_915529,Rep_915530	Piler_452.195	SINE/tRNA	676159	676629	Overlap full	1	Nc	Noncoding_Repeat_match_opposite	N	N	Nc	N
Cluster_49813	21	21	1.5	0.3	KL250495.1	321032	321114	82	.	+	131	ShRep_00711926;locus=ShRep_00711926;transcripts=Rep_914674	LTR_FINDER_KL250958.1_2_ltr	LTR/Gypsy	320772	321118	Overlap full	0.9008	Nc	Noncoding_Repeat_match_opposite	N	N	Nc	N
Cluster_49977	20	20	1.5	0	KL250495.1	1027554	1027641	87	HP	-	102	ShRep_00713269;locus=ShRep_00713269;transcripts=Rep_916341	RepeatScout_R=328	Satellite	1027519	1027747	Overlap full	0.0098	Nc	Noncoding_Repeat_match	N	N	Nc	N
Cluster_49955	24	24	1.1	0.9	KL250495.1	911016	911489	473	.	+	144							0.9931	+|MS3_00307	Coding_strand_Intronic_no_Repeat	N	Y	1	N
Cluster_49849	23	23	0.5	2	KL250495.1	461093	461127	34	.	-	188	ShRep_00712139;locus=ShRep_00712139;transcripts=Rep_914950,Rep_914951	RepeatScout_R=141	LINE/CR1	458865	461816	Overlap full	0.0213	Nc	Noncoding_Repeat_match	N	N	Nc	N
Cluster_49770	20	20	0.3	2.3	KL250495.1	99900	99932	32	.	+	192	ShRep_00711664;locus=ShRep_00711664;transcripts=Rep_914340,Rep_914341	Piler_49.170	LINE/RTE-BovB	99346	100646	Overlap full	0.9479	Nc	Noncoding_Repeat_match	N	N	Nc	N
Cluster_49903	21	21	0.3	1.5	KL250495.1	738690	738715	25	.	+	135	ShRep_00712767;locus=ShRep_00712767;transcripts=Rep_915740	RepeatScout_R=222	LINE/RTE-BovB	737938	739503	Overlap full	0.9778	Nc	Noncoding_Repeat_match	N	N	Nc	N
Cluster_49809	20	21	0.3	1	KL250495.1	303196	303220	24	.	+	102	ShRep_00711910;locus=ShRep_00711910;transcripts=Rep_914654	RepeatScout_R=80	LINE/RTE-BovB	303120	304289	Overlap full	0.951	+|MS3_00308	Coding_strand_Intronic_Repeat_opposite	N	Y	3	N
Cluster_18212	22	21	12.3	50.8	KL250496.1	860214	860392	178	.	+	4765	ShRep_00285390;locus=ShRep_00285390;transcripts=Rep_363917,Rep_363918	LTR_FINDER_KL250617.1_2_ltr	LINE/RTE-BovB	859340	860392	Overlap full	0.8361	-|MS3_00345	Coding_opposite_strand_intronic_Repeat_Match_opposite	N	Y	1	N
Cluster_1800	23	23	3.7	14.9	KL250496.1	783510	784241	731	.	-	1412	ShRep_00285289;locus=ShRep_00285289;transcripts=Rep_363787,Rep_363788	RepeatScout_R=124	LINE/RTE-BovB	783513	784270	Overlap start	0.1275	+|MS3_00370	Coding_opposite_strand_intronic_Repeat_Match_opposite_Partial	N	Y	1	N
Cluster_1668	22	22	1.1	8.4	KL250496.1	117369	117564	195	.	-	713	ShRep_00284153;locus=ShRep_00284153;transcripts=Rep_362345	LTR_FINDER_KL251163.1_1_ltr	LTR	117301	117562	Overlap end	0.0379	-|MS3_00347	Coding_strand_Intronic_Repeat_opposite_partial	N	Y	2	N
Cluster_1843	21	23	1.3	0.2	KL250496.1	966871	967037	166	.	+	115							1	+|MS3_00365	Coding_strand_Exonic	Y	N	2	N
Cluster_1755	21	21	0.6	2.5	KL250496.1	642151	642485	334	.	+	232	ShRep_00285070;locus=ShRep_00285070;transcripts=Rep_363509	RepeatScout_R=48	LINE/RTE-BovB	641988	643109	Overlap full	0.8534	+|MS3_00351	Coding_strand_Intronic_Repeat_opposite	N	Y	4	N
Cluster_1849	22	21	1.3	0.1	KL250496.1	979108	979365	257	.	+	109							1	+|MS3_00365	Coding_strand_Exonic	Y	N	2	N
Cluster_1649	22	22	0.5	2.1	KL250496.1	36326	36627	301	.	+	196	ShRep_00284027;locus=ShRep_00284027;transcripts=Rep_362185	RepeatScout_R=73	LINE/RTE-BovB	36250	36723	Overlap full	0.9796	Nc	Noncoding_Repeat_match_opposite	N	N	Nc	N
Cluster_1761	22	20	0.4	2.1	KL250496.1	660409	660442	33	.	+	193	ShRep_00285103;locus=ShRep_00285103;transcripts=Rep_363564,Rep_363565,Rep_363566	RepeatScout_R=7	LINE/RTE-BovB	659631	662031	Overlap full	0.9689	Nc	Noncoding_Repeat_match_opposite	N	N	Nc	N
Cluster_1673	20	22	0.3	2.3	KL250496.1	142649	142672	23	.	+	191	ShRep_00284200;locus=ShRep_00284200;transcripts=Rep_362400,Rep_362401,Rep_362402	RepeatScout_R=148	LINE/RTE-BovB	141699	142875	Overlap full	1	-|MS3_00347	Coding_opposite_strand_intronic_Repeat_Match	N	Y	2	N
Cluster_1674	21	22	0.3	2.1	KL250496.1	142992	143015	23	.	+	178	ShRep_00284201;locus=ShRep_00284201;transcripts=Rep_362403	RepeatScout_R=7	LINE/RTE-BovB	142877	144206	Overlap full	0.9888	-|MS3_00347	Coding_opposite_strand_intronic_Repeat_Match	N	Y	2	N
Cluster_1669	21	20	0.4	1	KL250496.1	122124	122211	87	HP	+	110							0.9818	-|MS3_00347	Coding_opposite_strand_intronic	N	Y	2	N
Cluster_5540	22	23	4.4	15.3	KL250497.1	779100	779125	25	.	+	1498	ShRep_00658348;locus=ShRep_00658348;transcripts=Rep_845879	RepeatScout_R=108	Unknown	779116	779641	Overlap start	1	+|MS3_00394	Coding_strand_Intronic_Repeat_opposite_partial	N	Y	1	N
Cluster_5564	22	22	1.3	3.1	KL250497.1	842854	843151	297	.	-	321	ShRep_00658431;locus=ShRep_00658431;transcripts=Rep_845986,Rep_845988	RepeatScout_R=48	LINE/RTE-BovB	842842	843346	Overlap full	0.1682	Nc	Noncoding_Repeat_match	N	N	Nc	N
Cluster_5515	22	22	0.5	3.3	KL250497.1	656171	656349	178	.	+	292	ShRep_00658184;locus=ShRep_00658184;transcripts=Rep_845657,Rep_845658	RepeatScout_R=8	SINE/tRNA	656192	656357	Overlap start	0.9897	Nc	Noncoding_Repeat_Partial_match	N	N	Nc	N
Cluster_5422	22	23	0.9	1.8	KL250497.1	93262	93285	23	.	+	198	ShRep_00657151;locus=ShRep_00657151;transcripts=Rep_844322,Rep_844324	LTR_FINDER_KL251310.1_2_ltr	LINE/RTE-BovB	93069	93330	Overlap full	0.9646	-|MS3_00397	Coding_opposite_strand_intronic_Repeat_Match	N	Y	1	N
Cluster_5491	22	20	0.6	0.8	KL250497.1	505530	505663	133	.	-	109	ShRep_00657915;locus=ShRep_00657915;transcripts=Rep_845300	RepeatScout_R=231	LINE/CR1	504146	508415	Overlap full	0.1376	Nc	Noncoding_Repeat_match	N	N	Nc	N
Cluster_5454	20	21	0.2	1.5	KL250497.1	287449	287536	87	.	-	122	ShRep_00657519;locus=ShRep_00657519;transcripts=Rep_844794	RepeatScout_R=467	LTR/Gypsy	287409	287584	Overlap full	0	Nc	Noncoding_Repeat_match_opposite	N	N	Nc	N
Cluster_7043	21	22	5.9	11	KL250498.1	823307	823446	139	HP	+	1294	ShRep_00728824;locus=ShRep_00728824;transcripts=Rep_936319	Piler_355.356	Unknown	823120	823550	Overlap full	0.9505	Nc	Noncoding_Repeat_match	N	N	Nc	N
Cluster_68971	21	22	1.7	3.1	KL250498.1	243323	243546	223	.	+	366	ShRep_00727443;locus=ShRep_00727443;transcripts=Rep_934548,Rep_934549,Rep_934550,Rep_934551	RepeatScout_R=73	LINE/RTE-BovB	241726	244816	Overlap full	0.9372	Nc	Noncoding_Repeat_match	N	N	Nc	N
Cluster_7029	21	23	1	3.5	KL250498.1	801899	802072	173	.	+	341	ShRep_00728776;locus=ShRep_00728776;transcripts=Rep_936244	RepeatScout_R=3	LINE/Penelope	801587	802069	Overlap end	0.9003	-|MS3_00421	Coding_opposite_strand_intronic_Repeat_Match_Partial	N	Y	1	Y
Cluster_6963	21	21	0.6	2.6	KL250498.1	464051	464331	280	.	+	237	ShRep_00727923;locus=ShRep_00727923;transcripts=Rep_935181	LTR_FINDER_KL251157.1_1_ltr	LTR/Gypsy	464004	464405	Overlap full	0.8186	Nc	Noncoding_Repeat_match	N	N	Nc	N
Cluster_7059	20	20	0.5	1.8	KL250498.1	858297	858460	163	.	-	176	ShRep_00728924;locus=ShRep_00728924;transcripts=Rep_936445,Rep_936446,Rep_936447,Rep_936448,Rep_936449	RepeatScout_R=190	LINE/CR1	855531	860750	Overlap full	0.1136	Nc	Noncoding_Repeat_match_opposite	N	N	Nc	N
Cluster_7054	21	21	0.6	0.9	KL250498.1	855176	855571	395	.	-	108	ShRep_00728924;locus=ShRep_00728924;transcripts=Rep_936445,Rep_936446,Rep_936447,Rep_936448,Rep_936449	RepeatScout_R=190	LINE/CR1	855531	860750	Overlap start	0.1944	Nc	Noncoding_Repeat_match_partial_opposite	N	N	Nc	N
Cluster_6933	22	22	0.4	1.4	KL250498.1	345915	345941	26	.	+	140	ShRep_00727653;locus=ShRep_00727653;transcripts=Rep_934831,Rep_934833	RepeatScout_R=351	Unknown	345476	346088	Overlap full	0.9929	+|MS3_00432	Coding_strand_Intronic_Repeat_match	N	Y	1	N
Cluster_6857	22	22	0.2	2	KL250498.1	88907	88962	55	HP	+	165	ShRep_00727132;locus=ShRep_00727132;transcripts=Rep_934151	RepeatScout_R=90	LINE/Penelope	88795	89037	Overlap full	0.9879	Nc	Noncoding_Repeat_match_opposite	N	N	Nc	N
Cluster_6987	22	20	0.5	1	KL250498.1	602814	603105	291	.	-	115	ShRep_00728283;locus=ShRep_00728283;transcripts=Rep_935629	Piler_142.122	SINE/tRNA	603089	603263	Overlap start	0.1826	-|MS3_00415	Coding_strand_Intronic_Repeat_opposite_partial	N	Y	1	N
Cluster_7085	21	21	0.2	1.5	KL250498.1	954295	954347	52	.	+	127	ShRep_00729062;locus=ShRep_00729062;transcripts=Rep_936621	RepeatScout_R=455	LTR/Gypsy	952678	955508	Overlap full	0.9291	Nc	Noncoding_Repeat_match	N	N	Nc	N
Cluster_50505	20	20	15.2	68.8	KL250499.1	579244	579635	391	.	-	6305	ShRep_00725521;locus=ShRep_00725521;transcripts=Rep_932081,Rep_932082,Rep_932083	RepeatScout_R=59	LINE/CR1	579197	580964	Overlap full	0.0246	+|MS3_00444	Coding_opposite_strand_intronic_Repeat_Match_opposite	N	Y	2	Y
Cluster_50474	20	21	2.5	20.9	KL250499.1	431729	431888	159	.	-	1774	ShRep_00725314;locus=ShRep_00725314;transcripts=Rep_931833	LTR_FINDER_KL250840.1_1_ltr	LINE/RTE-BovB	431717	431889	Overlap full	0.1674	+|MS3_00464	Coding_opposite_strand_intronic_Repeat_Match	N	Y	4	N
Cluster_50430	20	23	4.5	2.3	KL250499.1	187177	187201	24	.	-	513	ShRep_00724783;locus=ShRep_00724783;transcripts=Rep_931161,Rep_931162	Piler_532.34	Satellite	187000	187320	Overlap full	0	Nc	Noncoding_Repeat_match_opposite	N	N	Nc	N
Cluster_50446	27	26	2.7	1.2	KL250499.1	327152	327182	30	.	-	304							0	-|MS3_00452	Coding_strand_Exonic	Y	N	2	N
Cluster_50394	20	20	0.7	1.3	KL250499.1	7746	7883	137	.	+	146	ShRep_00724482;locus=ShRep_00724482;transcripts=Rep_930795,Rep_930796	RepeatScout_R=73	LINE/RTE-BovB	6706	9389	Overlap full	0.8219	Nc	Noncoding_Repeat_match_opposite	N	N	Nc	N
Cluster_50436	20	20	0.5	1.5	KL250499.1	217707	217809	102	HP	+	152	ShRep_00724875;locus=ShRep_00724875;transcripts=Rep_931271	RepeatScout_R=48	LINE/RTE-BovB	217595	218141	Overlap full	0.8092	Nc	Noncoding_Repeat_match_opposite	N	N	Nc	N
Cluster_50428	23	23	0.3	1.5	KL250499.1	181826	181876	50	HP	+	137	ShRep_00724775;locus=ShRep_00724775;transcripts=Rep_931151	RepeatScout_R=8	SINE/tRNA	181684	181852	Overlap end	1	Nc	Noncoding_Repeat_match_partial_opposite	N	N	Nc	N
Cluster_50438	21	21	0.4	1	KL250499.1	219631	219655	24	.	+	103	ShRep_00724876;locus=ShRep_00724876;transcripts=Rep_931272,Rep_931273	RepeatScout_R=93	LINE/RTE-BovB	218517	220136	Overlap full	0.9612	Nc	Noncoding_Repeat_match_opposite	N	N	Nc	N
Cluster_16234	20	20	4.9	4.7	KL250500.1	639561	640073	512	.	-	717	ShRep_00320670;locus=ShRep_00320670;transcripts=Rep_409468	RepeatScout_R=116	LTR/Gypsy	636147	641251	Overlap full	0.1534	Nc	Noncoding_Repeat_match_opposite	N	N	Nc	N
Cluster_16249	22	22	1.5	3.6	KL250500.1	755596	755920	324	.	-	386	ShRep_00320883;locus=ShRep_00320883;transcripts=Rep_409732	LTR_FINDER_KL250988.1_2_ltr	LINE	755909	756011	Overlap start	0.0881	+|MS3_00484	Coding_opposite_strand_intronic_Repeat_Match_opposite_Partial	N	Y	4	N
Cluster_16130	23	23	1	3.1	KL250500.1	70538	71050	512	.	-	313	ShRep_00319716;locus=ShRep_00319716;transcripts=Rep_408252	RepeatScout_R=48	LINE/RTE-BovB	70714	71072	Overlap start	0.1821	Nc	Noncoding_Repeat_match_partial_opposite	N	N	Nc	N
Cluster_16187	25	24	1.1	0.9	KL250500.1	420122	420163	41	.	-	151							0	-|MS3_00494	Coding_strand_Exonic	Y	N	2	N
Cluster_10256	21	23	3.7	8.3	KL250501.1	763329	763353	24	.	+	914	ShRep_00590898;locus=ShRep_00590898;transcripts=Rep_759130,Rep_759132,Rep_759133,Rep_759135	RepeatScout_R=93	LINE/RTE-BovB	763198	764077	Overlap full	1	Nc	Noncoding_Repeat_match	N	N	Nc	N
Cluster_10133	23	21	2.6	8.1	KL250501.1	244136	244580	444	.	+	813	ShRep_00589747;locus=ShRep_00589747;transcripts=Rep_757619	RepeatScout_R=6525	Unknown	244454	245063	Overlap start	0.8549	+|MS3_00506	Coding_strand_Intronic_Repeat_match_partial	N	Y	1	N
Cluster_10126	23	23	2	5.3	KL250501.1	195791	196070	279	.	+	546	ShRep_00589635;locus=ShRep_00589635;transcripts=Rep_757474,Rep_757475	RepeatScout_R=124	LINE/RTE-BovB	195731	196346	Overlap full	0.9267	Nc	Noncoding_Repeat_match	N	N	Nc	N
Cluster_10171	22	22	1.8	5.3	KL250501.1	398891	399336	445	.	-	530	ShRep_00590018;locus=ShRep_00590018;transcripts=Rep_757964,Rep_757965,Rep_757966	RepeatScout_R=274	LINE/CR1	398568	401825	Overlap full	0.034	Nc	Noncoding_Repeat_match	N	N	Nc	N
Cluster_10296	21	20	1.5	1.3	KL250501.1	953880	954239	359	.	-	207	ShRep_00591407;locus=ShRep_00591407;transcripts=Rep_759797,Rep_759798	RepeatScout_R=5	LINE/RTE-BovB	953808	954509	Overlap full	0.1449	+|MS3_00505	Coding_opposite_strand_intronic_Repeat_Match_opposite	N	Y	2	N
Cluster_10150	22	22	0.7	4	KL250501.1	328237	328261	24	.	+	351	ShRep_00589893;locus=ShRep_00589893;transcripts=Rep_757801	Unknown	Unknown	328166	328268	Overlap full	0.9972	+|MS3_00510	Coding_strand_Intronic_Repeat_match	N	Y	1	N
Cluster_10177	24	24	1.2	1	KL250501.1	425317	425494	177	.	-	164							0.0061	Nc	Noncoding_No_Repeat	N	N	Nc	Y
Cluster_10230	21	23	1.2	0.7	KL250501.1	695922	695945	23	.	-	148	ShRep_00590686;locus=ShRep_00590686;transcripts=Rep_758854	RepeatScout_R=3	LINE/Penelope	695802	696530	Overlap full	0	Nc	Noncoding_Repeat_match_opposite	N	N	Nc	N
Cluster_10265	21	22	1.1	0.7	KL250501.1	804618	804641	23	.	-	137	ShRep_00591018;locus=ShRep_00591018;transcripts=Rep_759300,Rep_759301,Rep_759303,Rep_759304	RepeatScout_R=351	Unknown	804587	805138	Overlap full	0.0146	Nc	Noncoding_Repeat_match_opposite	N	N	Nc	N
Cluster_10250	20	20	0.5	2.1	KL250501.1	744989	745185	196	.	-	191	ShRep_00590846;locus=ShRep_00590846;transcripts=Rep_759056,Rep_759057	LTR_FINDER_KL251462.1_1_ltr	LINE/RTE	744901	745258	Overlap full	0.0471	Nc	Noncoding_Repeat_match_opposite	N	N	Nc	N
Cluster_10113	21	21	0.4	2	KL250501.1	63515	63710	195	.	-	185	ShRep_00589243;locus=ShRep_00589243;transcripts=Rep_756959,Rep_756961,Rep_756962,Rep_756963,Rep_756964,Rep_756965	Piler_469.169	LINE/Penelope	63488	64656	Overlap full	0.1946	-|MS3_00517	Coding_strand_Intronic_Repeat_opposite	N	Y	2	N
Cluster_10199	23	23	0.4	1.8	KL250501.1	558559	558584	25	.	-	170	ShRep_00590285;locus=ShRep_00590285;transcripts=Rep_758321	RepeatScout_R=242	LINE/Penelope	558412	558926	Overlap full	0.0235	Nc	Noncoding_Repeat_match_opposite	N	N	Nc	N
Cluster_10127	23	23	0.4	1.3	KL250501.1	198078	198178	100	.	-	131	ShRep_00589643;locus=ShRep_00589643;transcripts=Rep_757484,Rep_757485,Rep_757486	RepeatScout_R=3657	LINE/RTE-BovB	197996	198555	Overlap full	0.0992	Nc	Noncoding_Repeat_match_opposite	N	N	Nc	N
Cluster_10174	21	23	0.4	1.4	KL250501.1	401260	401309	49	HP	+	131	ShRep_00590018;locus=ShRep_00590018;transcripts=Rep_757964,Rep_757965,Rep_757966	RepeatScout_R=274	LINE/CR1	398568	401825	Overlap full	0.9695	Nc	Noncoding_Repeat_match_opposite	N	N	Nc	N
Cluster_10272	20	20	0.3	1.1	KL250501.1	840210	840426	216	.	+	104	ShRep_00591123;locus=ShRep_00591123;transcripts=Rep_759435,Rep_759436	RepeatScout_R=106	LINE/RTE-BovB	840005	841575	Overlap full	0.8846	Nc	Noncoding_Repeat_match	N	N	Nc	N
Cluster_10159	20	20	0.2	1.3	KL250501.1	360634	360658	24	.	+	117	ShRep_00589947;locus=ShRep_00589947;transcripts=Rep_757869,Rep_757870	LTR_FINDER_KL251723.1_1_ltr	LTR	360251	362423	Overlap full	0.9658	+|MS3_00497	Coding_strand_Intronic_Repeat_match	N	Y	2	N
Cluster_45092	22	22	2.2	9.4	KL250502.1	386091	386336	245	.	+	875	ShRep_00650244;locus=ShRep_00650244;transcripts=Rep_835479	RepeatScout_R=155	LINE/CR1	385948	386757	Overlap full	0.9429	Nc	Noncoding_Repeat_match_opposite	N	N	Nc	N
Cluster_45016	22	22	3.1	1.2	KL250502.1	88199	88459	260	.	+	326	ShRep_00649633;locus=ShRep_00649633;transcripts=Rep_834700,Rep_834701,Rep_834702	RepeatScout_R=414	Unknown	87832	88500	Overlap full	0.8497	Nc	Noncoding_Repeat_match_opposite	N	N	Nc	Y
Cluster_45147	21	21	2.5	2.8	KL250502.1	604710	604827	117	HP	+	393	ShRep_00650695;locus=ShRep_00650695;transcripts=Rep_836067,Rep_836068	RepeatScout_R=5	LINE/RTE-BovB	604773	605455	Overlap start	0.972	-|MS3_00527	Coding_opposite_strand_intronic_Repeat_Match_Partial	N	Y	3	N
Cluster_45173	23	21	1	2.9	KL250502.1	673444	673574	130	.	+	290	ShRep_00650808;locus=ShRep_00650808;transcripts=Rep_836215	LTR_FINDER_KL250502.1_3_ltr	LTR/Pao	673414	673865	Overlap full	0.8759	Nc	Noncoding_Repeat_match	N	N	Nc	N
Cluster_45242	26	24	1.2	0.3	KL250502.1	952446	952634	188	.	+	111							1	+|MS3_00528	Coding_strand_Exonic	Y	N	2	N
Cluster_45134	21	22	0.4	2.5	KL250502.1	547697	547839	142	.	-	222	ShRep_00650563;locus=ShRep_00650563;transcripts=Rep_835897	RepeatScout_R=167	LINE/RTE-BovB	547692	548087	Overlap full	0.045	-|MS3_00527	Coding_strand_Intronic_Repeat_opposite	N	Y	3	N
Cluster_45109	20	20	0.4	2.2	KL250502.1	431004	431397	393	.	+	205	ShRep_00650335;locus=ShRep_00650335;transcripts=Rep_835600	Piler_91.678	LINE/RTE-BovB	430916	431396	Overlap end	0.8244	Nc	Noncoding_Repeat_Partial_match	N	N	Nc	N
Cluster_45208	21	21	0.3	1.7	KL250502.1	837757	837795	38	.	-	155	ShRep_00651237;locus=ShRep_00651237;transcripts=Rep_836773,Rep_836774	Piler_427.238	Unknown	837452	837840	Overlap full	0.0065	-|MS3_00542	Coding_strand_Intronic_Repeat_opposite	N	Y	2	N
Cluster_45063	21	21	0.4	1.3	KL250502.1	279218	279242	24	.	-	130	ShRep_00650034;locus=ShRep_00650034;transcripts=Rep_835222	LTR_FINDER_KL250502.1_2_ltr	LINE	276845	284068	Overlap full	0.1154	Nc	Noncoding_Repeat_match_opposite	N	N	Nc	N
Cluster_45021	21	21	0.2	1.7	KL250502.1	120535	120559	24	.	+	138	ShRep_00649732;locus=ShRep_00649732;transcripts=Rep_834832,Rep_834833	LTR_FINDER_KL251163.1_1_ltr	LTR	120424	120836	Overlap full	0.9855	-|MS3_00549	Coding_opposite_strand_intronic_Repeat_Match	N	Y	4	N
Cluster_45090	21	20	0.3	1.2	KL250502.1	383641	383721	80	.	-	123	ShRep_00650238;locus=ShRep_00650238;transcripts=Rep_835473	RepeatScout_R=312	LTR/Gypsy	383060	383734	Overlap full	0.1382	Nc	Noncoding_Repeat_match_opposite	N	N	Nc	N
Cluster_36840	20	21	7.5	31.3	KL250503.1	312337	312746	409	.	-	2907	ShRep_00577935;locus=ShRep_00577935;transcripts=Rep_742254	RepeatScout_R=90	LINE/Penelope	312326	312451	Overlap end	0.1314	-|MS3_00555	Coding_strand_Intronic_Repeat_opposite_partial	N	Y	2	N
Cluster_36839	20	20	6.1	25.3	KL250503.1	310448	310766	318	.	+	2392	ShRep_00577933;locus=ShRep_00577933;transcripts=Rep_742252	Piler_298.265	Unknown	310740	310871	Overlap start	0.9101	-|MS3_00555	Coding_opposite_strand_intronic_Repeat_Match_Partial	N	Y	2	N
Cluster_36811	20	22	1.1	6.4	KL250503.1	116736	116758	22	.	-	577	ShRep_00577603;locus=ShRep_00577603;transcripts=Rep_741839	RepeatScout_R=698	Unknown	116561	117803	Overlap full	0.0035	+|MS3_00553	Coding_opposite_strand_intronic_Repeat_Match	N	Y	3	N
Cluster_36933	23	23	1.8	4.2	KL250503.1	752492	752710	218	.	-	453							0.0795	Nc	Noncoding_No_Repeat	N	N	Nc	N
Cluster_36859	21	21	0.9	4.3	KL250503.1	443075	443148	73	HP	-	394	ShRep_00578224;locus=ShRep_00578224;transcripts=Rep_742610	LTR_FINDER_KL250648.1_1_ltr	LINE/RTE-BovB	443101	443489	Overlap start	0.0609	Nc	Noncoding_Repeat_match_partial_opposite	N	N	Nc	N
Cluster_36974	20	20	0.8	3.8	KL250503.1	971236	971478	242	.	-	341	ShRep_00579558;locus=ShRep_00579558;transcripts=Rep_744335	Piler_181.573	LTR/Gypsy	971151	971740	Overlap full	0.1848	Nc	Noncoding_Repeat_match	N	N	Nc	N
Cluster_36946	22	21	1.5	0.4	KL250503.1	848991	849034	43	HP	-	145	ShRep_00579214;locus=ShRep_00579214;transcripts=Rep_743884,Rep_743885,Rep_743886,Rep_743887,Rep_743889	Piler_532.34	Satellite	848664	849316	Overlap full	0	+|MS3_00575	Coding_opposite_strand_intronic_Repeat_Match_opposite	N	Y	2	N
Cluster_36935	21	21	0.4	4	KL250503.1	771172	771202	30	.	-	333	ShRep_00578951;locus=ShRep_00578951;transcripts=Rep_743547	RepeatScout_R=51	Unknown	770818	771586	Overlap full	0.1471	Nc	Noncoding_Repeat_match_opposite	N	N	Nc	N
Cluster_36861	23	22	0.3	1.1	KL250503.1	444211	444236	25	.	+	105	ShRep_00578225;locus=ShRep_00578225;transcripts=Rep_742611	RepeatScout_R=481	Unknown	443689	444509	Overlap full	0.9524	Nc	Noncoding_Repeat_match_opposite	N	N	Nc	N
Cluster_55215	21	20	944.4	3563.1	KL250504.1	701265	701467	202	.	-	340471							0	Nc	Noncoding_No_Repeat	N	N	Nc	N
Cluster_55160	22	22	17.7	254.9	KL250504.1	407344	407796	452	.	-	20656	ShRep_00774808;locus=ShRep_00774808;transcripts=Rep_995375	LTR_FINDER_KL251028.1_1_ltr	LINE/RTE-BovB	407561	407841	Overlap start	0.1194	+|MS3_00584	Coding_opposite_strand_intronic_Repeat_Match_Partial	N	Y	1	N
Cluster_55170	21	21	7	10.4	KL250504.1	467769	467799	30	.	-	1303	ShRep_00774909;locus=ShRep_00774909;transcripts=Rep_995493,Rep_995494,Rep_995495,Rep_995496	RepeatScout_R=116	LTR/Gypsy	466822	471536	Overlap full	0.0391	Nc	Noncoding_Repeat_match_opposite	N	N	Nc	N
Cluster_55260	20	20	7.6	7.6	KL250504.1	882999	883506	507	.	+	1140	ShRep_00775669;locus=ShRep_00775669;transcripts=Rep_996454	RepeatScout_R=48	LINE/RTE-BovB	882458	883642	Overlap full	0.843	Nc	Noncoding_Repeat_match	N	N	Nc	N
Cluster_55099	21	22	1.1	6.5	KL250504.1	142540	142694	154	HP	-	580	ShRep_00774310;locus=ShRep_00774310;transcripts=Rep_994743,Rep_994744	RepeatScout_R=487	LINE/CR1	141782	142714	Overlap full	0.0224	Nc	Noncoding_Repeat_match_opposite	N	N	Nc	N
Cluster_55180	23	23	0.9	1.3	KL250504.1	505178	505251	73	HP	+	161	ShRep_00774982;locus=ShRep_00774982;transcripts=Rep_995589,Rep_995590,Rep_995591	RepeatScout_R=98	LINE/RTE-BovB	504188	505767	Overlap full	0.9814	+|MS3_00586	Coding_strand_Intronic_Repeat_match	N	Y	1	N
Cluster_55061	22	21	0.3	2.1	KL250504.1	16568	16637	69	.	-	183	ShRep_00774140;locus=ShRep_00774140;transcripts=Rep_994522	RepeatScout_R=280	LINE/CR1	14992	17967	Overlap full	0.082	Nc	Noncoding_Repeat_match_opposite	N	N	Nc	N
Cluster_55237	22	22	0.3	1.4	KL250504.1	767676	767700	24	.	-	130	ShRep_00775506;locus=ShRep_00775506;transcripts=Rep_996253	RepeatScout_R=5	LINE/RTE-BovB	767566	768166	Overlap full	0.0308	+|MS3_00592	Coding_opposite_strand_intronic_Repeat_Match_opposite	N	Y	8	N
Cluster_48669	20	20	2.9	5.2	KL250505.1	382360	382721	361	.	-	630	ShRep_00704780;locus=ShRep_00704780;transcripts=Rep_905507,Rep_905508	LTR_FINDER_KL251021.1_1_ltr	LTR/Gypsy-Cigr	381713	385972	Overlap full	0.1825	Nc	Noncoding_Repeat_match_opposite	N	N	Nc	N
Cluster_4870	21	22	2.7	5.1	KL250505.1	495338	495518	180	HP	-	576	ShRep_00705079;locus=ShRep_00705079;transcripts=Rep_905909	RepeatScout_R=352	LINE/RTE-BovB	495215	495671	Overlap full	0.1163	-|MS3_00613	Coding_strand_Intronic_Repeat_opposite	N	Y	2	N
Cluster_48707	22	22	1.4	5.9	KL250505.1	520126	520228	102	.	+	550	ShRep_00705143;locus=ShRep_00705143;transcripts=Rep_905995	RepeatScout_R=1037	LTR/Gypsy	519883	520792	Overlap full	0.9618	Nc	Noncoding_Repeat_match_opposite	N	N	Nc	N
Cluster_48746	23	23	1.3	1.9	KL250505.1	701176	701203	27	.	-	244	ShRep_00705694;locus=ShRep_00705694;transcripts=Rep_906699	RepeatScout_R=0	Satellite	701025	701537	Overlap full	0.082	Nc	Noncoding_Repeat_match_opposite	N	N	Nc	N
Cluster_46830	22	22	4.3	13.1	KL250506.1	685746	686545	799	.	-	1323	ShRep_00687590;locus=ShRep_00687590;transcripts=Rep_883267,Rep_883268	RepeatScout_R=194	LINE/CR1	685526	687182	Overlap full	0.1376	+|MS3_00636	Coding_opposite_strand_intronic_Repeat_Match_opposite	N	Y	3	N
Cluster_46861	21	21	1.3	9.7	KL250506.1	807621	808375	754	.	-	838	ShRep_00687744;locus=ShRep_00687744;transcripts=Rep_883456	LTR_FINDER_KL250749.1_1_ltr	LTR/Gypsy	807617	808435	Overlap full	0.1623	Nc	Noncoding_Repeat_match_opposite	N	N	Nc	N
Cluster_46796	22	22	1	2.6	KL250506.1	584020	584320	300	.	+	279	ShRep_00687437;locus=ShRep_00687437;transcripts=Rep_883090	RepeatScout_R=48	LINE/RTE-BovB	583473	584946	Overlap full	0.914	-|MS3_00653	Coding_opposite_strand_intronic_Repeat_Match_opposite	N	Y	2	N
Cluster_46809	22	23	0.9	1.7	KL250506.1	619419	619443	24	.	+	199	ShRep_00687491;locus=ShRep_00687491;transcripts=Rep_883147,Rep_883148	RepeatScout_R=81	LTR/Gypsy	619199	619528	Overlap full	0.9698	Nc	Noncoding_Repeat_match	N	N	Nc	N
Cluster_468	21	23	0.8	1.7	KL250506.1	647934	648021	87	.	-	187	ShRep_00687527;locus=ShRep_00687527;transcripts=Rep_883191	RepeatScout_R=124	LINE/RTE-BovB	647861	648702	Overlap full	0.0695	-|MS3_00632	Coding_strand_Intronic_Repeat_match	N	Y	3	N
Cluster_46836	23	23	0.5	1.7	KL250506.1	698518	698604	86	.	-	165	ShRep_00687597;locus=ShRep_00687597;transcripts=Rep_883277,Rep_883278	RepeatScout_R=48	LINE/RTE-BovB	698166	698641	Overlap full	0.1455	Nc	Noncoding_Repeat_match_opposite	N	N	Nc	N
Cluster_46850	22	22	0.3	1.6	KL250506.1	751019	751062	43	.	-	148	ShRep_00687674;locus=ShRep_00687674;transcripts=Rep_883371,Rep_883372	RepeatScout_R=351	Unknown	750425	751067	Overlap full	0.0743	+|MS3_00640	Coding_opposite_strand_intronic_Repeat_Match	N	Y	1	N
Cluster_19839	20	22	16.9	0.5	KL250507.1	255515	255536	21	.	-	1271							0	+|MS3_00667	Coding_opposite_strand_intronic	N	Y	2	N
Cluster_19835	23	23	1.4	1.6	KL250507.1	236266	236290	24	.	-	229	ShRep_00371856;locus=ShRep_00371856;transcripts=Rep_476115	Piler_218.235	Satellite	236136	236268	Overlap end	0.0131	Nc	Noncoding_Repeat_Partial_match	N	N	Nc	N
Cluster_19810	22	22	0.4	3.1	KL250507.1	96721	96824	103	HP	-	270	ShRep_00371392;locus=ShRep_00371392;transcripts=Rep_475493	RepeatScout_R=8	SINE/tRNA	96561	96732	Overlap end	0.0074	Nc	Noncoding_Repeat_match_partial_opposite	N	N	Nc	N
Cluster_19882	25	25	1.2	0.3	KL250507.1	481866	481953	87	HP	+	110	ShRep_00372559;locus=ShRep_00372559;transcripts=Rep_477043	RepeatScout_R=26	Satellite	481730	481972	Overlap full	0.9091	Nc	Noncoding_Repeat_match	N	N	Nc	N
Cluster_19934	23	23	0.4	0.9	KL250507.1	682721	683003	282	.	+	102	ShRep_00373075;locus=ShRep_00373075;transcripts=Rep_477702,Rep_477703,Rep_477704	RepeatScout_R=48	LINE/RTE-BovB	682234	683534	Overlap full	0.8235	Nc	Noncoding_Repeat_match	N	N	Nc	N
Cluster_1156	20	21	3.6	7.5	KL250508.1	545015	545833	818	.	+	844	ShRep_00120648;locus=ShRep_00120648;transcripts=Rep_151282,Rep_151283,Rep_151284,Rep_151285,Rep_151286,Rep_151287	RepeatScout_R=5	LINE/RTE-BovB	544008	546434	Overlap full	0.878	-|MS3_00691	Coding_opposite_strand_intronic_Repeat_Match	N	Y	2	N
Cluster_1234	21	21	2.3	10.8	KL250508.1	917742	917864	122	.	+	983	ShRep_00121184;locus=ShRep_00121184;transcripts=Rep_151960,Rep_151961	RepeatScout_R=82	Unknown	916782	917883	Overlap full	0.9298	Nc	Noncoding_Repeat_match	N	N	Nc	N
Cluster_11890	21	21	2	8.3	KL250508.1	680409	680484	75	HP	+	787							0.9263	-|MS3_00701	Coding_opposite_strand_intronic	N	Y	1	N
Cluster_11021	21	21	2.2	3.9	KL250508.1	136978	137093	115	HP	+	471	ShRep_00119890;locus=ShRep_00119890;transcripts=Rep_150320	Piler_360.350	LINE/RTE-BovB	136919	137137	Overlap full	0.9766	-|MS3_00695	Coding_opposite_strand_intronic_Repeat_Match	N	Y	2	N
Cluster_11681	21	21	0.5	3.3	KL250508.1	632654	632871	217	.	+	293	ShRep_00120746;locus=ShRep_00120746;transcripts=Rep_151401,Rep_151402,Rep_151403	Piler_81.244	LINE/RTE-BovB	632419	633179	Overlap full	0.8737	-|MS3_00705	Coding_opposite_strand_intronic_Repeat_Match_opposite	N	Y	3	N
Cluster_12105	20	21	0.4	1.6	KL250508.1	784326	784560	234	.	-	158	ShRep_00120950;locus=ShRep_00120950;transcripts=Rep_151662,Rep_151663,Rep_151664,Rep_151665	RepeatScout_R=535	DNA/En-Spm	783288	786989	Overlap full	0.057	Nc	Noncoding_Repeat_match	N	N	Nc	N
Cluster_1119	23	23	0.3	1.1	KL250508.1	244063	244212	149	HP	-	107	ShRep_00120065;locus=ShRep_00120065;transcripts=Rep_150529,Rep_150530	RepeatScout_R=351	Unknown	244024	244677	Overlap full	0	Nc	Noncoding_Repeat_match	N	N	Nc	N
Cluster_15209	20	22	0.9	1.5	KL250509.1	784578	784599	21	.	+	182	ShRep_00276940;locus=ShRep_00276940;transcripts=Rep_353079	RepeatScout_R=496	LINE/RTE-BovB	784409	784900	Overlap full	1	-|MS3_00728	Coding_opposite_strand_intronic_Repeat_Match_opposite	N	Y	2	N
Cluster_15204	20	22	0.8	1.6	KL250509.1	775550	775571	21	.	-	183	ShRep_00276933;locus=ShRep_00276933;transcripts=Rep_353072	RepeatScout_R=124	LINE/RTE-BovB	775230	777541	Overlap full	0	-|MS3_00728	Coding_strand_Intronic_Repeat_opposite	N	Y	2	N
Cluster_15227	22	22	0.3	2.4	KL250509.1	879239	879343	104	HP	+	207	ShRep_00277058;locus=ShRep_00277058;transcripts=Rep_353225	RepeatScout_R=3	LINE/Penelope	879304	879862	Overlap start	0.9903	+|MS3_00716	Coding_strand_Intronic_Repeat_match_partial	N	Y	1	N
Cluster_15144	21	21	0.4	2	KL250509.1	410553	410575	22	.	+	182	ShRep_00276100;locus=ShRep_00276100;transcripts=Rep_352033	RepeatScout_R=280	LINE/CR1	409495	410582	Overlap full	0.9945	Nc	Noncoding_Repeat_match	N	N	Nc	N
Cluster_19283	23	23	1.7	0.8	KL250510.1	274939	275004	65	HP	+	188	ShRep_00351302;locus=ShRep_00351302;transcripts=Rep_449197	LTR_FINDER_KL251714.1_1_ltr	LINE/CR1	274827	275172	Overlap full	0.8298	Nc	Noncoding_Repeat_match_opposite	N	N	Nc	N
Cluster_19392	21	21	0.9	1.6	KL250510.1	711100	711255	155	.	+	187	ShRep_00352749;locus=ShRep_00352749;transcripts=Rep_451120	Piler_218.235	Satellite	711155	711443	Overlap start	0.9251	Nc	Noncoding_Repeat_Partial_match	N	N	Nc	N
Cluster_19282	21	22	1.2	0.4	KL250510.1	266825	266930	105	.	-	122							0	-|MS3_00753	Coding_strand_Exonic	Y	N	1	N
Cluster_19280	22	22	0.7	2	KL250510.1	264827	264887	60	HP	+	199	ShRep_00351290;locus=ShRep_00351290;transcripts=Rep_449182,Rep_449183,Rep_449184	RepeatScout_R=5	LINE/RTE-BovB	264533	265428	Overlap full	0.9849	-|MS3_00753	Coding_opposite_strand_intronic_Repeat_Match	N	Y	1	N
Cluster_19359	23	25	1.1	0.3	KL250510.1	575174	575198	24	.	-	105	ShRep_00352287;locus=ShRep_00352287;transcripts=Rep_450489,Rep_450490	LTR_FINDER_KL250518.1_2_ltr	LINE/RTE	574962	575224	Overlap full	0	+|MS3_00745	Coding_opposite_strand_intronic_Repeat_Match	N	Y	1	N
Cluster_19393	20	20	0.3	1.3	KL250510.1	719421	719515	94	.	+	117	ShRep_00352772;locus=ShRep_00352772;transcripts=Rep_451152	LTR_FINDER_KL251921.1_1_ltr	LTR	719208	720984	Overlap full	0.9829	Nc	Noncoding_Repeat_match	N	N	Nc	N
Cluster_19380	22	22	0.3	1.1	KL250510.1	655931	656007	76	HP	+	103	ShRep_00352556;locus=ShRep_00352556;transcripts=Rep_450866,Rep_450867	LTR_FINDER_KL250490.1_2_ltr	LINE/RTE-BovB	655748	656174	Overlap full	0.9903	+|MS3_00745	Coding_strand_Intronic_Repeat_match	N	Y	1	N
Cluster_19288	21	21	0.1	1.6	KL250510.1	294057	294164	107	HP	+	126	ShRep_00351337;locus=ShRep_00351337;transcripts=Rep_449242,Rep_449243	RepeatScout_R=6	LINE/RTE-BovB	293879	294596	Overlap full	1	Nc	Noncoding_Repeat_match	N	N	Nc	N
Cluster_928	21	21	1.2	9.2	KL250511.1	360406	360796	390	.	-	794	ShRep_00696594;locus=ShRep_00696594;transcripts=Rep_894896	RepeatScout_R=274	LINE/CR1	360398	360829	Overlap full	0.1436	-|MS3_00792	Coding_strand_Intronic_Repeat_match	N	Y	2	N
Cluster_894	22	22	0.8	4.4	KL250511.1	202253	202287	34	.	+	397	ShRep_00696253;locus=ShRep_00696253;transcripts=Rep_894469	RepeatScout_R=73	LINE/RTE-BovB	201461	202968	Overlap full	0.9547	Nc	Noncoding_Repeat_match	N	N	Nc	N
Cluster_9080	20	24	0.8	1.8	KL250511.1	311375	311496	121	.	-	197	ShRep_00696501;locus=ShRep_00696501;transcripts=Rep_894779	RepeatScout_R=459	LINE/CR1	311171	311975	Overlap full	0.1015	Nc	Noncoding_Repeat_match_opposite	N	N	Nc	N
Cluster_1072	22	22	0.5	1.7	KL250511.1	926112	926232	120	HP	+	166	ShRep_00697720;locus=ShRep_00697720;transcripts=Rep_896323	RepeatScout_R=124	LINE/RTE-BovB	926113	926242	Overlap start	0.994	Nc	Noncoding_Repeat_Partial_match	N	N	Nc	N
Cluster_890	21	21	0.4	1.2	KL250511.1	199853	199876	23	.	-	118	ShRep_00696250;locus=ShRep_00696250;transcripts=Rep_894465	RepeatScout_R=98	LINE/RTE-BovB	199219	200058	Overlap full	0.0593	Nc	Noncoding_Repeat_match_opposite	N	N	Nc	N
Cluster_907	20	22	0.2	1.3	KL250511.1	309867	309908	41	HP	-	113	ShRep_00696495;locus=ShRep_00696495;transcripts=Rep_894772,Rep_894774	RepeatScout_R=124	LINE/RTE-BovB	308584	309943	Overlap full	0.0619	Nc	Noncoding_Repeat_match	N	N	Nc	Y
Cluster_34328	21	23	0.9	3	KL250512.1	917065	917087	22	.	-	300	ShRep_00553362;locus=ShRep_00553362;transcripts=Rep_710514	LTR_FINDER_KL251203.1_2_ltr	LINE/DRE	917066	917152	Overlap start	0.02	Nc	Noncoding_Repeat_Partial_match	N	N	Nc	N
Cluster_34243	20	22	1.1	1.9	KL250512.1	320222	320285	63	HP	+	234	ShRep_00552308;locus=ShRep_00552308;transcripts=Rep_709197,Rep_709198	RepeatScout_R=402	Unknown	319999	320970	Overlap full	0.9274	Nc	Noncoding_Repeat_match	N	N	Nc	N
Cluster_34263	21	21	0.5	3.1	KL250512.1	428559	428601	42	HP	-	272	ShRep_00552486;locus=ShRep_00552486;transcripts=Rep_709401	RepeatScout_R=124	LINE/RTE-BovB	428409	429200	Overlap full	0.0221	-|MS3_00799	Coding_strand_Intronic_Repeat_match	N	Y	2	N
Cluster_46407	24	24	349.2	245.6	KL250513.1	844426	844500	74	.	+	44565	ShRep_00677217;locus=ShRep_00677217;transcripts=Rep_870072,Rep_870074,Rep_870075	RepeatScout_R=0	Satellite	843929	844428	Overlap end	1	Nc	Noncoding_Repeat_match_partial_opposite	N	N	Nc	N
Cluster_46371	20	21	2.6	11.9	KL250513.1	629111	629175	64	HP	-	1097	ShRep_00676558;locus=ShRep_00676558;transcripts=Rep_869194,Rep_869195,Rep_869196	RepeatScout_R=5	LINE/RTE-BovB	628643	629185	Overlap full	0.0091	Nc	Noncoding_Repeat_match	N	N	Nc	N
Cluster_46390	21	23	1	3.6	KL250513.1	746127	746175	48	.	+	346	ShRep_00676929;locus=ShRep_00676929;transcripts=Rep_869677,Rep_869678,Rep_869679	RepeatScout_R=8	SINE/tRNA	745946	746338	Overlap full	0.9971	Nc	Noncoding_Repeat_match_opposite	N	N	Nc	N
Cluster_46326	23	23	1.3	1.4	KL250513.1	470135	470335	200	.	-	208							0.0096	Nc	Noncoding_No_Repeat	N	N	Nc	Y
Cluster_4632	22	21	1	1.5	KL250513.1	455612	455723	111	HP	-	188	ShRep_00676161;locus=ShRep_00676161;transcripts=Rep_868682	LTR_FINDER_KL250927.1_2_ltr	LINE/RTE-BovB	455521	455744	Overlap full	0	Nc	Noncoding_Repeat_match_opposite	N	N	Nc	N
Cluster_46333	20	20	1	0.7	KL250513.1	478375	478587	212	.	+	125							1	+|MS3_00833	Coding_strand_Intronic_no_Repeat	N	Y	1	Y
Cluster_46315	21	22	0.7	1.1	KL250513.1	432188	432210	22	.	-	138	ShRep_00676072;locus=ShRep_00676072;transcripts=Rep_868573	LTR_FINDER_KL250850.1_1_ltr	LINE/RTE-BovB	432190	432502	Overlap start	0	+|MS3_00832	Coding_opposite_strand_intronic_Repeat_Match_Partial	N	Y	1	N
Cluster_4630	23	22	0.6	1.2	KL250513.1	307843	307866	23	.	-	131	ShRep_00675794;locus=ShRep_00675794;transcripts=Rep_868212	LTR_FINDER_KL250513.1_1_ltr	LTR	307350	311425	Overlap full	0	Nc	Noncoding_Repeat_match_opposite	N	N	Nc	N
Cluster_10647	23	23	5.1	17.1	KL250514.1	56524	56927	403	.	-	1662	ShRep_00165562;locus=ShRep_00165562;transcripts=Rep_208993	RepeatScout_R=231	LINE/CR1	56890	57114	Overlap start	0.015	Nc	Noncoding_Repeat_Partial_match	N	N	Nc	N
Cluster_10739	21	21	2.1	1.5	KL250514.1	427973	428005	32	.	+	277	ShRep_00166230;locus=ShRep_00166230;transcripts=Rep_209875	RepeatScout_R=197	LTR/Pao	427908	428026	Overlap full	0.8881	+|MS3_00852	Coding_strand_Intronic_Repeat_opposite	N	Y	8	N
Cluster_10758	23	23	1.2	1.2	KL250514.1	530359	530505	146	.	+	175	ShRep_00166490;locus=ShRep_00166490;transcripts=Rep_210207	RepeatScout_R=66	LINE/CR1	530423	530987	Overlap start	0.9943	Nc	Noncoding_Repeat_Partial_match	N	N	Nc	N
Cluster_10813	22	24	1.3	0.7	KL250514.1	883374	883399	25	.	-	150	ShRep_00167275;locus=ShRep_00167275;transcripts=Rep_211222,Rep_211224	RepeatScout_R=0	Satellite	882925	883493	Overlap full	0	Nc	Noncoding_Repeat_match	N	N	Nc	N
Cluster_10738	21	21	0.6	1.4	KL250514.1	410989	411152	163	.	-	153	ShRep_00166197;locus=ShRep_00166197;transcripts=Rep_209826	RepeatScout_R=468	Unknown	410957	411405	Overlap full	0.0784	+|MS3_00852	Coding_opposite_strand_intronic_Repeat_Match_opposite	N	Y	8	N
Cluster_10644	22	22	0.3	1.3	KL250514.1	49145	49419	274	.	-	114	ShRep_00165555;locus=ShRep_00165555;transcripts=Rep_208981,Rep_208982	RepeatScout_R=90	LINE/Penelope	48270	49470	Overlap full	0.0789	Nc	Noncoding_Repeat_match	N	N	Nc	N
Cluster_20878	22	22	1.1	1.2	KL250515.1	300750	300839	89	.	-	164	ShRep_00362495;locus=ShRep_00362495;transcripts=Rep_463879	Piler_298.265	Unknown	300530	301362	Overlap full	0.061	+|MS3_00884	Coding_opposite_strand_intronic_Repeat_Match	N	Y	1	N
Cluster_20959	21	21	0.3	1.8	KL250515.1	741753	742071	318	.	+	159	ShRep_00363584;locus=ShRep_00363584;transcripts=Rep_465280	RepeatScout_R=224	LTR/Gypsy	741737	742429	Overlap full	0.8679	Nc	Noncoding_Repeat_match	N	N	Nc	N
Cluster_182	22	23	4.2	7.3	KL250516.1	374435	374954	519	.	-	864	ShRep_00336351;locus=ShRep_00336351;transcripts=Rep_429833	LTR_FINDER_KL251038.1_2_ltr	LINE/RTE-BovB	374815	375132	Overlap start	0.1123	Nc	Noncoding_Repeat_Partial_match	N	N	Nc	N
Cluster_18230	22	22	2.1	3	KL250516.1	438622	438767	145	.	-	377	ShRep_00336507;locus=ShRep_00336507;transcripts=Rep_430031	LTR_FINDER_KL251785.1_1_ltr	LTR/Pao	438305	441158	Overlap full	0.1618	Nc	Noncoding_Repeat_match_opposite	N	N	Nc	N
Cluster_18216	23	22	1.5	4.8	KL250516.1	360071	360365	294	.	+	477	ShRep_00336330;locus=ShRep_00336330;transcripts=Rep_429806,Rep_429807,Rep_429808,Rep_429809	RepeatScout_R=184	LINE/CR1	359129	361272	Overlap full	0.8239	Nc	Noncoding_Repeat_match	N	N	Nc	N
Cluster_18120	21	21	0.8	4	KL250516.1	48547	48689	142	.	+	367	ShRep_00335652;locus=ShRep_00335652;transcripts=Rep_428906,Rep_428907	RepeatScout_R=472	LINE/RTE-BovB	48037	48718	Overlap full	0.8311	Nc	Noncoding_Repeat_match_opposite	N	N	Nc	N
Cluster_18152	22	21	1.2	2.5	KL250516.1	174420	174582	162	.	+	273	ShRep_00335926;locus=ShRep_00335926;transcripts=Rep_429286	RepeatScout_R=124	LINE/RTE-BovB	174391	174583	Overlap full	0.8681	Nc	Noncoding_Repeat_match	N	N	Nc	Y
Cluster_18346	21	21	0.8	2.3	KL250516.1	842142	842170	28	.	+	233	ShRep_00337458;locus=ShRep_00337458;transcripts=Rep_431311	RepeatScout_R=124	LINE/RTE-BovB	842020	842870	Overlap full	0.97	+|MS3_00898	Coding_strand_Intronic_Repeat_match	N	Y	2	N
Cluster_18271	22	22	0.5	3.1	KL250516.1	563634	563704	70	HP	-	268	ShRep_00336874;locus=ShRep_00336874;transcripts=Rep_430517	RepeatScout_R=7	LINE/RTE-BovB	562997	563807	Overlap full	0	-|MS3_00899	Coding_strand_Intronic_Repeat_match	N	Y	1	N
Cluster_18284	23	23	0.8	0.8	KL250516.1	607240	607393	153	.	+	118	ShRep_00336916;locus=ShRep_00336916;transcripts=Rep_430575	RepeatScout_R=89	LINE/CR1	607019	607864	Overlap full	0.8559	Nc	Noncoding_Repeat_match	N	N	Nc	N
Cluster_18226	22	22	0.4	1.1	KL250516.1	420816	420866	50	HP	+	112	ShRep_00336478;locus=ShRep_00336478;transcripts=Rep_429995,Rep_429996	RepeatScout_R=255	LINE/DRE	420579	421063	Overlap full	1	-|MS3_00903	Coding_opposite_strand_intronic_Repeat_Match	N	Y	1	N
Cluster_18297	22	21	0.2	1.2	KL250516.1	669479	669535	56	HP	-	105	ShRep_00337082;locus=ShRep_00337082;transcripts=Rep_430808	RepeatScout_R=1142	LTR/Gypsy	669461	669550	Overlap full	0.019	-|MS3_00902	Coding_strand_Intronic_Repeat_opposite	N	Y	1	N
Cluster_18124	21	21	0.2	1.1	KL250516.1	63873	64054	181	.	-	101	ShRep_00335681;locus=ShRep_00335681;transcripts=Rep_428949,Rep_428951,Rep_428952	LTR_FINDER_KL250663.1_1_ltr	LINE/RTE-BovB	63578	65000	Overlap full	0.0891	Nc	Noncoding_Repeat_match_opposite	N	N	Nc	N
Cluster_23271	21	22	5.7	13.2	KL250517.1	672473	672495	22	.	+	1437	ShRep_00423614;locus=ShRep_00423614;transcripts=Rep_542947,Rep_542948,Rep_542949	LTR_FINDER_KL250871.1_1_ltr	LTR	672436	672951	Overlap full	1	-|MS3_00944	Coding_opposite_strand_intronic_Repeat_Match_opposite	N	Y	2	N
Cluster_23209	22	22	2.2	18.1	KL250517.1	286089	286197	108	HP	+	1546	ShRep_00422751;locus=ShRep_00422751;transcripts=Rep_541844	RepeatScout_R=366	LINE/RTE-BovB	285432	286318	Overlap full	0.9871	+|MS3_00950	Coding_strand_Intronic_Repeat_match	N	Y	2	N
Cluster_23167	23	24	3.7	2.1	KL250517.1	171145	171759	614	.	+	448							0.9978	+|MS3_00931	Coding_strand_Intronic_no_Repeat	N	Y	2	Y
Cluster_23182	24	23	2.2	3.6	KL250517.1	194756	195459	703	.	+	429							0.9977	-|MS3_00928	Coding_opposite_strand_intronic	N	Y	1	N
Cluster_23290	20	23	1.5	4.8	KL250517.1	780977	781175	198	.	+	470							0.8213	+|MS3_00946	Coding_strand_Intronic_no_Repeat	N	Y	4	N
Cluster_23180	21	21	1	4.2	KL250517.1	192441	192793	352	.	+	394	ShRep_00422639;locus=ShRep_00422639;transcripts=Rep_541710	LTR_FINDER_KL251157.1_1_ltr	LTR/Gypsy	191544	192890	Overlap full	0.9036	-|MS3_00928	Coding_opposite_strand_intronic_Repeat_Match_opposite	N	Y	1	N
Cluster_64352	22	21	0.2	1.4	KL251342.1	3045	3130	85	.	+	117							1	+|MS3_08460	Coding_strand_Exonic	Y	N	2	Y
Cluster_23205	22	22	0.5	1.6	KL250517.1	274583	274630	47	HP	+	157	ShRep_00422743;locus=ShRep_00422743;transcripts=Rep_541833	RepeatScout_R=475	LINE/Penelope	273897	274641	Overlap full	0.9873	Nc	Noncoding_Repeat_match_opposite	N	N	Nc	N
Cluster_17265	23	23	1.4	6.6	KL250518.1	372508	373125	617	.	+	608	ShRep_00327570;locus=ShRep_00327570;transcripts=Rep_418460	LTR_FINDER_KL251028.1_1_ltr	LINE/RTE-BovB	372505	373195	Overlap full	0.8141	-|MS3_00960	Coding_opposite_strand_intronic_Repeat_Match	N	Y	1	N
Cluster_17201	21	21	1.1	4.5	KL250518.1	131258	132097	839	.	+	419	ShRep_00326839;locus=ShRep_00326839;transcripts=Rep_417430,Rep_417431	RepeatScout_R=231	LINE/CR1	130932	132759	Overlap full	0.8425	Nc	Noncoding_Repeat_match	N	N	Nc	N
Cluster_17324	21	21	0.9	4.3	KL250518.1	657908	658341	433	.	+	398	ShRep_00328356;locus=ShRep_00328356;transcripts=Rep_419483,Rep_419484,Rep_419485	RepeatScout_R=1118	Unknown	658005	660058	Overlap start	0.8015	+|MS3_00962	Coding_strand_Intronic_Repeat_opposite_partial	N	Y	2	N
Cluster_17185	22	22	1.1	3.5	KL250518.1	62473	62591	118	.	-	345	ShRep_00326704;locus=ShRep_00326704;transcripts=Rep_417261	LTR_FINDER_KL250518.1_1_ltr	LINE	60748	63346	Overlap full	0.0261	Nc	Noncoding_Repeat_match	N	N	Nc	N
Cluster_17372	22	20	0.7	2.8	KL250518.1	857550	857905	355	.	-	259	ShRep_00328809;locus=ShRep_00328809;transcripts=Rep_420052	Piler_185.569	Unknown	857269	857906	Overlap full	0.1776	Nc	Noncoding_Repeat_match	N	N	Nc	N
Cluster_17300	22	23	0.6	1.2	KL250518.1	524041	524066	25	.	-	133	ShRep_00327952;locus=ShRep_00327952;transcripts=Rep_418954	RepeatScout_R=98	LINE/RTE-BovB	523689	524238	Overlap full	0.0075	Nc	Noncoding_Repeat_match	N	N	Nc	N
Cluster_17343	20	20	0.3	1.7	KL250518.1	731917	731950	33	.	-	146	ShRep_00328541;locus=ShRep_00328541;transcripts=Rep_419718,Rep_419719	Piler_298.114	Unknown	731274	731978	Overlap full	0.0274	+|MS3_00953	Coding_opposite_strand_intronic_Repeat_Match_opposite	N	Y	2	N
Cluster_17260	22	22	0.4	1.1	KL250518.1	356149	356174	25	.	+	115	ShRep_00327547;locus=ShRep_00327547;transcripts=Rep_418429,Rep_418430,Rep_418431	RepeatScout_R=65	LINE/RTE-BovB	354956	356216	Overlap full	1	Nc	Noncoding_Repeat_match_opposite	N	N	Nc	N
Cluster_17262	21	21	0.2	1.3	KL250518.1	369089	369173	84	.	+	109	ShRep_00327564;locus=ShRep_00327564;transcripts=Rep_418452	Piler_200.275	LINE/RTE-BovB	369111	369314	Overlap start	0.8349	-|MS3_00960	Coding_opposite_strand_intronic_Repeat_Match_Partial	N	Y	1	N
Cluster_17344	20	20	0.3	1.1	KL250518.1	740895	740920	25	.	+	101	ShRep_00328566;locus=ShRep_00328566;transcripts=Rep_419752	RepeatScout_R=66	LINE/CR1	740848	741379	Overlap full	0.9307	+|MS3_00953	Coding_strand_Intronic_Repeat_match	N	Y	2	N
Cluster_16903	24	24	1.7	7.3	KL250519.1	784047	784253	206	.	+	678	ShRep_00340949;locus=ShRep_00340949;transcripts=Rep_435853,Rep_435854	RepeatScout_R=124	LINE/RTE-BovB	783964	784294	Overlap full	0.8083	-|MS3_00988	Coding_opposite_strand_intronic_Repeat_Match	N	Y	2	N
Cluster_1677	22	22	1.2	5.9	KL250519.1	111290	111401	111	HP	+	547	ShRep_00339919;locus=ShRep_00339919;transcripts=Rep_434557	RepeatScout_R=144	LINE/Penelope	111128	111452	Overlap full	0.9397	-|MS3_00972	Coding_opposite_strand_intronic_Repeat_Match_opposite	N	Y	1	N
Cluster_16753	23	23	1.4	1.1	KL250519.1	25911	25995	84	HP	+	178	ShRep_00339765;locus=ShRep_00339765;transcripts=Rep_434351,Rep_434352	LTR_FINDER_KL250519.1_1_ltr	LINE/RTE-BovB	24338	34027	Overlap full	1	Nc	Noncoding_Repeat_match_opposite	N	N	Nc	N
Cluster_16875	20	20	1.2	0.8	KL250519.1	676886	676994	108	.	+	157	ShRep_00340790;locus=ShRep_00340790;transcripts=Rep_435649,Rep_435650	RepeatScout_R=89	LINE/CR1	676380	677792	Overlap full	0.8726	Nc	Noncoding_Repeat_match_opposite	N	N	Nc	N
Cluster_16781	20	20	0.4	1.5	KL250519.1	207104	207300	196	.	-	140	ShRep_00340075;locus=ShRep_00340075;transcripts=Rep_434746	LTR_FINDER_KL250754.1_1_ltr	LTR	206627	207407	Overlap full	0.1143	Nc	Noncoding_Repeat_match	N	N	Nc	N
Cluster_16893	21	22	0.4	1.2	KL250519.1	750993	751085	92	.	+	119	ShRep_00340905;locus=ShRep_00340905;transcripts=Rep_435796,Rep_435797,Rep_435799	RepeatScout_R=48	LINE/RTE-BovB	750966	752151	Overlap full	0.8908	+|MS3_00993	Coding_strand_Intronic_Repeat_match	N	Y	1	N
Cluster_79963	21	21	0.6	1.6	AMPZ01029450.1	4364	4394	30	.	-	169							0.0414	-|MS3_10913	Coding_strand_Exonic	Y	N	1	Y
Cluster_33076	20	21	2.3	7.3	KL250520.1	281540	281921	381	.	+	733	ShRep_00537555;locus=ShRep_00537555;transcripts=Rep_689955	RepeatScout_R=194	LINE/CR1	281537	282073	Overlap full	0.8895	Nc	Noncoding_Repeat_match_opposite	N	N	Nc	N
Cluster_33044	21	21	1.2	1.4	KL250520.1	117391	117456	65	HP	-	197	ShRep_00537167;locus=ShRep_00537167;transcripts=Rep_689434,Rep_689435,Rep_689437,Rep_689439	LTR_FINDER_KL250850.1_1_ltr	LINE/RTE-BovB	117298	117882	Overlap full	0	Nc	Noncoding_Repeat_match_opposite	N	N	Nc	N
Cluster_33078	23	23	0.7	2	KL250520.1	286507	286556	49	.	+	205	ShRep_00537560;locus=ShRep_00537560;transcripts=Rep_689962,Rep_689963	RepeatScout_R=98	LINE/RTE-BovB	286282	288002	Overlap full	0.9122	+|MS3_00996	Coding_strand_Intronic_Repeat_opposite	N	Y	2	N
Cluster_33090	21	22	1	0.3	KL250520.1	321888	321910	22	.	+	103	ShRep_00537642;locus=ShRep_00537642;transcripts=Rep_690064	LTR_FINDER_KL250622.1_1_ltr	Satellite	321855	322220	Overlap full	1	Nc	Noncoding_Repeat_match	N	N	Nc	N
Cluster_33052	20	22	0.4	2	KL250520.1	145435	145534	99	.	+	182							0.989	Nc	Noncoding_No_Repeat	N	N	Nc	N
Cluster_39335	26	26	2.4	2	KL250521.1	10871	11052	181	.	-	347							0	Nc	Noncoding_No_Repeat	N	N	Nc	Y
Cluster_39390	22	22	0.9	2	KL250521.1	319344	319398	54	HP	+	212	ShRep_00609635;locus=ShRep_00609635;transcripts=Rep_783262	RepeatScout_R=93	LINE/RTE-BovB	318725	319831	Overlap full	0.9953	Nc	Noncoding_Repeat_match_opposite	N	N	Nc	N
Cluster_39451	20	20	0.5	1.9	KL250521.1	505742	505988	246	.	-	185							0	Nc	Noncoding_No_Repeat	N	N	Nc	Y
Cluster_39526	21	21	0.5	1.9	KL250521.1	847520	847617	97	.	+	176	ShRep_00610810;locus=ShRep_00610810;transcripts=Rep_784778,Rep_784779,Rep_784780	RepeatScout_R=124	LINE/RTE-BovB	846792	848293	Overlap full	0.9489	Nc	Noncoding_Repeat_match_opposite	N	N	Nc	N
Cluster_39522	21	21	0.5	1.4	KL250521.1	846147	846175	28	.	+	142	ShRep_00610809;locus=ShRep_00610809;transcripts=Rep_784777	RepeatScout_R=65	LINE/RTE-BovB	845776	846647	Overlap full	0.8521	Nc	Noncoding_Repeat_match_opposite	N	N	Nc	N
Cluster_39378	20	20	0.4	1	KL250521.1	262415	262613	198	.	-	112	ShRep_00609492;locus=ShRep_00609492;transcripts=Rep_783088	RepeatScout_R=386	Unknown	262395	262835	Overlap full	0.0804	+|MS3_01023	Coding_opposite_strand_intronic_Repeat_Match	N	Y	4	N
Cluster_39501	22	22	0.2	1.3	KL250521.1	744838	745168	330	.	-	113	ShRep_00610574;locus=ShRep_00610574;transcripts=Rep_784475,Rep_784476,Rep_784477,Rep_784478,Rep_784479	Piler_5.764	LINE/RTE-BovB	744792	745695	Overlap full	0.1504	Nc	Noncoding_Repeat_match	N	N	Nc	N
Cluster_8967	23	23	4.7	9.4	KL250522.1	638924	639111	187	.	-	1055	ShRep_00070807;locus=ShRep_00070807;transcripts=Rep_87173	LTR_FINDER_KL251227.1_1_ltr	LTR/Gypsy	638895	639111	Overlap full	0.1128	Nc	Noncoding_Repeat_match_opposite	N	N	Nc	N
Cluster_8964	21	21	2.9	2.8	KL250522.1	631805	631993	188	.	+	426	ShRep_00070799;locus=ShRep_00070799;transcripts=Rep_87163	RepeatScout_R=451	LTR/Gypsy	631848	632035	Overlap start	0.8404	Nc	Noncoding_Repeat_match_partial_opposite	N	N	Nc	N
Cluster_8782	23	23	1	3.6	KL250522.1	11662	11735	73	HP	-	344	ShRep_00069334;locus=ShRep_00069334;transcripts=Rep_85214	RepeatScout_R=9	LINE/RTE-BovB	11680	12494	Overlap start	0.0233	+|MS3_01056	Coding_opposite_strand_intronic_Repeat_Match_Partial	N	Y	2	N
Cluster_8908	22	22	0.8	2.1	KL250522.1	466428	466580	152	.	+	224	ShRep_00070410;locus=ShRep_00070410;transcripts=Rep_86657	LTR_FINDER_KL250500.1_2_ltr	LINE/RTE-BovB	466097	467285	Overlap full	0.8661	Nc	Noncoding_Repeat_match_opposite	N	N	Nc	N
Cluster_8809	21	21	0.6	1.5	KL250522.1	113632	113657	25	.	+	160	ShRep_00069564;locus=ShRep_00069564;transcripts=Rep_85510	LTR_FINDER_KL250836.1_1_ltr	LTR/Gypsy	112777	113888	Overlap full	0.9625	Nc	Noncoding_Repeat_match	N	N	Nc	N
Cluster_8911	21	21	0.4	2	KL250522.1	502434	502644	210	.	-	189	ShRep_00070540;locus=ShRep_00070540;transcripts=Rep_86829	RepeatScout_R=3	LINE/Penelope	502038	502681	Overlap full	0.1164	Nc	Noncoding_Repeat_match	N	N	Nc	N
Cluster_8796	22	21	0.5	1.4	KL250522.1	63119	63198	79	.	-	147							0.0544	Nc	Noncoding_No_Repeat	N	N	Nc	N
Cluster_8787	20	20	0.2	2.2	KL250522.1	26858	26887	29	.	+	183	ShRep_00069366;locus=ShRep_00069366;transcripts=Rep_85258	RepeatScout_R=106	LINE/RTE-BovB	26390	27414	Overlap full	0.9235	Nc	Noncoding_Repeat_match_opposite	N	N	Nc	N
Cluster_8865	22	23	0.5	1.1	KL250522.1	298791	298815	24	.	+	123	ShRep_00069994;locus=ShRep_00069994;transcripts=Rep_86070,Rep_86071	LTR_FINDER_KL250553.1_1_ltr	LINE/RTE-BovB	298798	298897	Overlap start	1	-|MS3_01067	Coding_opposite_strand_intronic_Repeat_Match_Partial	N	Y	4	N
Cluster_8890	22	22	0.3	1.8	KL250522.1	385540	385580	40	HP	+	165	ShRep_00070229;locus=ShRep_00070229;transcripts=Rep_86407,Rep_86408,Rep_86409	RepeatScout_R=155	LINE/CR1	384066	386158	Overlap full	1	Nc	Noncoding_Repeat_match	N	N	Nc	N
Cluster_8994	22	22	0.5	1	KL250522.1	778322	778644	322	.	-	114	ShRep_00071129;locus=ShRep_00071129;transcripts=Rep_87583,Rep_87584,Rep_87585,Rep_87586	RepeatScout_R=7	LINE/RTE-BovB	777917	778759	Overlap full	0.1316	+|MS3_01057	Coding_opposite_strand_intronic_Repeat_Match	N	Y	2	N
Cluster_8780	20	20	0.4	1.1	KL250522.1	3376	3451	75	HP	+	109	ShRep_00069319;locus=ShRep_00069319;transcripts=Rep_85195	RepeatScout_R=116	LTR/Gypsy	1987	4093	Overlap full	0.9633	Nc	Noncoding_Repeat_match_opposite	N	N	Nc	N
Cluster_8810	21	22	0.3	1.2	KL250522.1	118848	119043	195	.	-	115	ShRep_00069572;locus=ShRep_00069572;transcripts=Rep_85519	RepeatScout_R=48	LINE/RTE-BovB	118849	119396	Overlap start	0.1826	+|MS3_01070	Coding_opposite_strand_intronic_Repeat_Match_opposite_Partial	N	Y	1	N
Cluster_4379	21	21	3.4	7.8	KL250523.1	161803	162191	388	.	-	843	ShRep_00175615;locus=ShRep_00175615;transcripts=Rep_221993,Rep_221994	RepeatScout_R=241	LTR/Gypsy	161125	162646	Overlap full	0.1507	-|MS3_01083	Coding_strand_Intronic_Repeat_opposite	N	Y	3	N
Cluster_4392	21	21	0.6	4.4	KL250523.1	202678	202700	22	.	+	380	ShRep_00175776;locus=ShRep_00175776;transcripts=Rep_222191	RepeatScout_R=93	LINE/RTE-BovB	202490	203396	Overlap full	1	-|MS3_01083	Coding_opposite_strand_intronic_Repeat_Match	N	Y	3	N
Cluster_43620	20	22	1.4	0.6	KL250523.1	48906	48972	66	HP	+	145	ShRep_00175289;locus=ShRep_00175289;transcripts=Rep_221553	RepeatScout_R=8	SINE/tRNA	48766	48972	Overlap full	0.9862	Nc	Noncoding_Repeat_match	N	N	Nc	N
Cluster_55511	21	20	7.1	15.1	KL250524.1	735314	736434	1120	.	+	1688	ShRep_00269531;locus=ShRep_00269531;transcripts=Rep_343653	RepeatScout_R=487	LINE/CR1	733498	737617	Overlap full	0.8009	Nc	Noncoding_Repeat_match_opposite	N	N	Nc	N
Cluster_46805	22	21	3.6	25.7	KL250524.1	337021	337052	31	.	-	2219	ShRep_00268838;locus=ShRep_00268838;transcripts=Rep_342773	LTR_FINDER_KL250525.1_1_ltr	LTR	336052	337065	Overlap full	0.0041	Nc	Noncoding_Repeat_match	N	N	Nc	N
Cluster_51603	20	20	3.2	5.5	KL250524.1	583706	583817	111	.	+	651	ShRep_00269318;locus=ShRep_00269318;transcripts=Rep_343379	RepeatScout_R=742	Unknown	582961	583859	Overlap full	0.9555	Nc	Noncoding_Repeat_match	N	N	Nc	N
Cluster_48809	22	21	2.4	5.7	KL250524.1	411138	411947	809	.	+	606	ShRep_00268958;locus=ShRep_00268958;transcripts=Rep_342931	RepeatScout_R=289	DNA/Merlin	411070	412056	Overlap full	0.8201	-|MS3_01099	Coding_opposite_strand_intronic_Repeat_Match	N	Y	1	N
Cluster_54105	21	24	2.9	2	KL250524.1	679237	679261	24	.	+	363	ShRep_00269450;locus=ShRep_00269450;transcripts=Rep_343542	LTR_FINDER_KL250525.1_3_ltr	LINE/RTE-BovB	679122	679276	Overlap full	1	-|MS3_01110	Coding_opposite_strand_intronic_Repeat_Match_opposite	N	Y	2	N
Cluster_56418	24	23	2	4	KL250524.1	777290	777438	148	.	+	449	ShRep_00269588;locus=ShRep_00269588;transcripts=Rep_343720,Rep_343721,Rep_343722,Rep_343723	RepeatScout_R=48	LINE/RTE-BovB	776455	778178	Overlap full	0.9332	-|MS3_01093	Coding_opposite_strand_intronic_Repeat_Match	N	Y	1	N
Cluster_46007	20	21	0.7	2.3	KL250524.1	292719	292769	50	HP	+	228	ShRep_00268751;locus=ShRep_00268751;transcripts=Rep_342655	RepeatScout_R=233	LINE/Penelope	292673	293196	Overlap full	0.9912	Nc	Noncoding_Repeat_match_opposite	N	N	Nc	N
Cluster_57109	20	22	0.5	1	KL250524.1	792335	792534	199	.	-	115	ShRep_00269602;locus=ShRep_00269602;transcripts=Rep_343740	RepeatScout_R=167	LINE/RTE-BovB	792454	792781	Overlap start	0.1652	-|MS3_01093	Coding_strand_Intronic_Repeat_opposite_partial	N	Y	1	N
Cluster_43612	21	20	0.2	1.6	KL250524.1	171286	171351	65	.	+	137	ShRep_00268588;locus=ShRep_00268588;transcripts=Rep_342443	Piler_65.704	LINE/Penelope	170626	171526	Overlap full	0.8175	Nc	Noncoding_Repeat_match_opposite	N	N	Nc	N
Cluster_54715	22	21	0.3	1.1	KL250524.1	720120	720143	23	.	+	111	ShRep_00269523;locus=ShRep_00269523;transcripts=Rep_343635,Rep_343636,Rep_343637,Rep_343638	RepeatScout_R=544	LTR/Gypsy	718118	721329	Overlap full	0.9189	Nc	Noncoding_Repeat_match_opposite	N	N	Nc	N
Cluster_41200	21	21	0.2	1.2	KL250524.1	42531	42596	65	HP	-	103	ShRep_00268391;locus=ShRep_00268391;transcripts=Rep_342187,Rep_342188,Rep_342189,Rep_342190	LTR_FINDER_KL250961.1_1_ltr	LINE/RTE	42093	42806	Overlap full	0.1262	Nc	Noncoding_Repeat_match_opposite	N	N	Nc	N
Cluster_41594	21	21	1.4	5	KL250525.1	395040	395063	23	.	+	491							0.9593	Nc	Noncoding_No_Repeat	N	N	Nc	N
Cluster_4153	23	22	0.9	4.5	KL250525.1	16841	16867	26	.	-	413	ShRep_00625905;locus=ShRep_00625905;transcripts=Rep_804240	Unknown	Unknown	16738	16896	Overlap full	0.0097	Nc	Noncoding_Repeat_match	N	N	Nc	N
Cluster_41664	20	20	0.2	5.7	KL250525.1	809818	809841	23	.	-	445	ShRep_00627384;locus=ShRep_00627384;transcripts=Rep_806091	RepeatScout_R=328	Satellite	809706	809836	Overlap end	0.0045	Nc	Noncoding_Repeat_match_partial_opposite	N	N	Nc	N
Cluster_41537	21	21	0.3	2.5	KL250525.1	39588	39612	24	.	+	218	ShRep_00625936;locus=ShRep_00625936;transcripts=Rep_804276	RepeatScout_R=427	Unknown	39455	40208	Overlap full	1	Nc	Noncoding_Repeat_match_opposite	N	N	Nc	N
Cluster_41525	21	20	0.3	2.1	KL250525.1	9664	9725	61	.	+	189	ShRep_00625894;locus=ShRep_00625894;transcripts=Rep_804227	Piler_517.59	LTR/Gypsy	9581	10449	Overlap full	0.8624	Nc	Noncoding_Repeat_match	N	N	Nc	N
Cluster_41613	22	21	0.5	0.9	KL250525.1	533848	534045	197	.	-	103	ShRep_00626889;locus=ShRep_00626889;transcripts=Rep_805469	LTR_FINDER_KL250546.1_1_ltr	LINE/RTE-BovB	534042	534080	Overlap start	0.1845	+|MS3_01125	Coding_opposite_strand_intronic_Repeat_Match_Partial	N	Y	9	N
Cluster_35103	22	22	6	11.5	KL250526.1	356059	356115	56	HP	+	1319	ShRep_00558136;locus=ShRep_00558136;transcripts=Rep_716628	RepeatScout_R=229	LINE/CR1	355362	358123	Overlap full	0.9977	Nc	Noncoding_Repeat_match_opposite	N	N	Nc	N
Cluster_35173	24	23	1.8	0.8	KL250526.1	731650	731826	176	.	-	195	ShRep_00558957;locus=ShRep_00558957;transcripts=Rep_717684,Rep_717685	LTR_FINDER_KL250526.1_3_ltr	LINE/RTE-BovB	731628	731880	Overlap full	0.1538	-|MS3_01138	Coding_strand_Intronic_Repeat_match	N	Y	1	N
Cluster_35114	20	20	0.7	4.4	KL250526.1	400695	400951	256	.	+	379	ShRep_00558194;locus=ShRep_00558194;transcripts=Rep_716696	LTR_FINDER_KL250894.1_3_ltr	LINE/RTE-BovB	400694	400983	Overlap full	0.971	+|MS3_01141	Coding_strand_Intronic_Repeat_match	N	Y	3	N
Cluster_35139	22	23	1	2.5	KL250526.1	528413	528436	23	.	+	274	ShRep_00558479;locus=ShRep_00558479;transcripts=Rep_717068	RepeatScout_R=255	LINE/DRE	528204	528432	Overlap end	0.9964	-|MS3_01144	Coding_opposite_strand_intronic_Repeat_Match_Partial	N	Y	1	N
Cluster_35049	22	22	0.6	2.8	KL250526.1	40880	41140	260	.	-	252	ShRep_00557405;locus=ShRep_00557405;transcripts=Rep_715667	RepeatScout_R=695	LTR/Gypsy	38405	41722	Overlap full	0.131	Nc	Noncoding_Repeat_match	N	N	Nc	N
Cluster_35097	21	23	0.4	1.8	KL250526.1	342995	343018	23	.	-	164	ShRep_00558120;locus=ShRep_00558120;transcripts=Rep_716607	LTR_FINDER_KL250918.1_1_ltr	LTR	342742	343070	Overlap full	0	-|MS3_01142	Coding_strand_Intronic_Repeat_opposite	N	Y	1	N
Cluster_35169	20	20	0.2	1.3	KL250526.1	726532	726623	91	HP	-	110	ShRep_00558954;locus=ShRep_00558954;transcripts=Rep_717681	LTR_FINDER_KL250526.1_3_ltr	LINE/RTE-BovB	720661	729481	Overlap full	0.1545	-|MS3_01138	Coding_strand_Intronic_Repeat_opposite	N	Y	1	N
Cluster_30152	21	22	8.9	39	KL250527.1	622260	622798	538	.	+	3607	ShRep_00503387;locus=ShRep_00503387;transcripts=Rep_646051	RepeatScout_R=184	LINE/CR1	621382	623311	Overlap full	0.992	Nc	Noncoding_Repeat_match	N	N	Nc	N
Cluster_30153	21	21	3.1	9	KL250527.1	623322	623662	340	.	-	922	ShRep_00503388;locus=ShRep_00503388;transcripts=Rep_646052	Piler_181.573	LTR/Gypsy	623311	623947	Overlap full	0.1291	Nc	Noncoding_Repeat_match	N	N	Nc	N
Cluster_300	21	22	1.1	7.1	KL250527.1	168062	168222	160	.	-	615	ShRep_00502451;locus=ShRep_00502451;transcripts=Rep_644870,Rep_644871,Rep_644872	RepeatScout_R=7	LINE/RTE-BovB	167959	169330	Overlap full	0.0228	Nc	Noncoding_Repeat_match_opposite	N	N	Nc	N
Cluster_30031	22	21	0.8	1.9	KL250527.1	234188	234533	345	.	+	198	ShRep_00502613;locus=ShRep_00502613;transcripts=Rep_645076	RepeatScout_R=59	LINE/CR1	234172	234687	Overlap full	0.8586	-|MS3_01160	Coding_opposite_strand_intronic_Repeat_Match	N	Y	2	N
Cluster_3019	21	20	1	0.8	KL250527.1	724575	724600	25	.	-	129	ShRep_00503658;locus=ShRep_00503658;transcripts=Rep_646392	Piler_218.235	Satellite	724474	724693	Overlap full	0.031	Nc	Noncoding_Repeat_match	N	N	Nc	N
Cluster_30130	21	21	0.6	1.8	KL250527.1	578239	578345	106	.	+	182	ShRep_00503301;locus=ShRep_00503301;transcripts=Rep_645950	LTR_FINDER_KL251445.1_1_ltr	LINE/RTE-BovB	577975	578478	Overlap full	0.989	+|MS3_01177	Coding_strand_Intronic_Repeat_opposite	N	Y	2	N
Cluster_30069	21	23	0.8	0.9	KL250527.1	334882	335004	122	.	-	129	ShRep_00502807;locus=ShRep_00502807;transcripts=Rep_645320	Piler_49.170	LINE/RTE-BovB	334564	335799	Overlap full	0.0853	+|MS3_01158	Coding_opposite_strand_intronic_Repeat_Match_opposite	N	Y	1	N
Cluster_30070	21	21	0.2	1.6	KL250527.1	382103	382308	205	.	+	139	ShRep_00502907;locus=ShRep_00502907;transcripts=Rep_645443	RepeatScout_R=1002	Unknown	382114	382353	Overlap start	0.9496	Nc	Noncoding_Repeat_Partial_match	N	N	Nc	N
Cluster_30134	24	21	0	1.3	KL250527.1	587041	587081	40	HP	+	105	ShRep_00503327;locus=ShRep_00503327;transcripts=Rep_645979	LTR_FINDER_KL250718.1_1_ltr	LTR/Gypsy	586683	587085	Overlap full	1	+|MS3_01177	Coding_strand_Intronic_Repeat_opposite	N	Y	2	N
Cluster_44334	21	21	4.8	1.9	KL250528.1	682467	682490	23	.	-	508	ShRep_00654109;locus=ShRep_00654109;transcripts=Rep_840404	RepeatScout_R=2	SINE/tRNA	682439	682799	Overlap full	0.0197	-|MS3_01192	Coding_strand_Intronic_Repeat_match	N	Y	2	N
Cluster_44234	21	21	0.8	3.8	KL250528.1	238760	238937	177	.	+	350	ShRep_00652991;locus=ShRep_00652991;transcripts=Rep_839001	Piler_531.35	LINE/Penelope	238585	239077	Overlap full	0.9514	Nc	Noncoding_Repeat_match_opposite	N	N	Nc	N
Cluster_44212	21	21	1.4	1.2	KL250528.1	47916	47941	25	.	-	196	ShRep_00652417;locus=ShRep_00652417;transcripts=Rep_838298	LTR_FINDER_KL250849.1_1_ltr	LTR	47920	48731	Overlap start	0	+|MS3_01186	Coding_opposite_strand_intronic_Repeat_Match_Partial	N	Y	1	N
Cluster_44301	20	20	0.5	2.6	KL250528.1	517789	518117	328	.	-	227	ShRep_00653652;locus=ShRep_00653652;transcripts=Rep_839843	LTR_FINDER_KL250490.1_1_ltr	LINE/RTE-BovB	517785	518334	Overlap full	0.1674	+|MS3_01188	Coding_opposite_strand_intronic_Repeat_Match_opposite	N	Y	1	N
Cluster_43915	21	21	6.1	3	KL250529.1	211547	211677	130	.	-	674	ShRep_00663396;locus=ShRep_00663396;transcripts=Rep_852222,Rep_852223	RepeatScout_R=197	LTR/Pao	211413	211782	Overlap full	0.1469	Nc	Noncoding_Repeat_match_opposite	N	N	Nc	N
Cluster_43918	22	22	0.8	1.8	KL250529.1	216784	216807	23	.	-	196	ShRep_00663403;locus=ShRep_00663403;transcripts=Rep_852233	Piler_49.170	LINE/RTE-BovB	215589	216807	Overlap full	0.0306	Nc	Noncoding_Repeat_match	N	N	Nc	N
Cluster_43980	23	23	0.7	1.5	KL250529.1	503615	503640	25	.	-	158	ShRep_00663941;locus=ShRep_00663941;transcripts=Rep_852911,Rep_852912	RepeatScout_R=90	LINE/Penelope	502927	503908	Overlap full	0.0253	Nc	Noncoding_Repeat_match	N	N	Nc	N
Cluster_43880	20	23	0.3	1.5	KL250529.1	42697	42720	23	.	-	136	ShRep_00663130;locus=ShRep_00663130;transcripts=Rep_851885,Rep_851886	RepeatScout_R=169	Unknown	42712	43201	Overlap start	0.0074	-|MS3_01205	Coding_strand_Intronic_Repeat_match_partial	N	Y	1	N
Cluster_30168	21	21	36	81.6	KL250530.1	391418	391471	53	HP	+	8886	ShRep_00508833;locus=ShRep_00508833;transcripts=Rep_653184	RepeatScout_R=172	LINE/CR1	391163	391592	Overlap full	0.9995	Nc	Noncoding_Repeat_match	N	N	Nc	N
Cluster_3069	21	21	2.7	2.2	KL250530.1	669165	669300	135	.	-	373	ShRep_00509466;locus=ShRep_00509466;transcripts=Rep_653961	LTR_FINDER_KL252325.1_1_ltr	LTR	668881	669300	Overlap full	0.193	Nc	Noncoding_Repeat_match	N	N	Nc	N
Cluster_3072	21	22	1	4.9	KL250530.1	676441	676833	392	.	+	440	ShRep_00509481;locus=ShRep_00509481;transcripts=Rep_653979	LTR_FINDER_KL250881.1_2_ltr	LINE/RTE-BovB	676426	677049	Overlap full	0.9545	Nc	Noncoding_Repeat_match	N	N	Nc	N
Cluster_2959	20	21	0.7	2.1	KL250530.1	141836	141857	21	.	-	212	ShRep_00508149;locus=ShRep_00508149;transcripts=Rep_652255	RepeatScout_R=358	Unknown	141780	141940	Overlap full	0.0094	+|MS3_01220	Coding_opposite_strand_intronic_Repeat_Match	N	Y	1	N
Cluster_30014	20	20	0.3	1.2	KL250530.1	350404	350521	117	.	-	111	ShRep_00508756;locus=ShRep_00508756;transcripts=Rep_653078,Rep_653079,Rep_653080,Rep_653081	RepeatScout_R=231	LINE/CR1	348766	352229	Overlap full	0.1622	Nc	Noncoding_Repeat_match_opposite	N	N	Nc	N
Cluster_48093	22	22	0.9	4.6	KL250531.1	339844	339905	61	.	-	416	ShRep_00694662;locus=ShRep_00694662;transcripts=Rep_892385	RepeatScout_R=736	LTR/Gypsy	339681	340135	Overlap full	0.0913	Nc	Noncoding_Repeat_match_opposite	N	N	Nc	N
Cluster_48165	20	20	1.3	0.5	KL250531.1	703415	703441	26	.	-	135	ShRep_00695644;locus=ShRep_00695644;transcripts=Rep_893713,Rep_893714,Rep_893715	LTR_FINDER_KL250526.1_2_ltr	LTR	703343	703713	Overlap full	0.163	-|MS3_01246	Coding_strand_Intronic_Repeat_opposite	N	Y	2	N
Cluster_48032	21	21	0.5	1.3	KL250531.1	35302	35412	110	.	-	141	ShRep_00694017;locus=ShRep_00694017;transcripts=Rep_891545,Rep_891546,Rep_891547,Rep_891548	RepeatScout_R=468	Unknown	34799	35646	Overlap full	0.1773	-|MS3_01241	Coding_strand_Intronic_Repeat_match	N	Y	1	N
Cluster_48076	21	21	0.3	1.1	KL250531.1	239065	239102	37	.	+	104	ShRep_00694431;locus=ShRep_00694431;transcripts=Rep_892101	RepeatScout_R=73	LINE/RTE-BovB	237436	239603	Overlap full	0.8173	-|MS3_01242	Coding_opposite_strand_intronic_Repeat_Match	N	Y	3	N
Cluster_2350	23	20	6.2	20.3	KL250532.1	144531	144780	249	.	+	1993	ShRep_00407808;locus=ShRep_00407808;transcripts=Rep_522413,Rep_522414,Rep_522415	RepeatScout_R=92	LINE/CR1	144479	146119	Overlap full	0.9574	Nc	Noncoding_Repeat_match_opposite	N	N	Nc	N
Cluster_23537	22	22	1.2	3.1	KL250532.1	349588	349626	38	.	-	318	ShRep_00408426;locus=ShRep_00408426;transcripts=Rep_523224,Rep_523225	Piler_81.76	LINE/RTE-BovB	349589	350341	Overlap start	0.0786	-|MS3_01257	Coding_strand_Intronic_Repeat_opposite_partial	N	Y	1	N
Cluster_23471	22	22	1.1	3	KL250532.1	21141	21361	220	.	+	299	ShRep_00407479;locus=ShRep_00407479;transcripts=Rep_521976	LTR_FINDER_KL251124.1_2_ltr	LINE/RTE-BovB	21025	21402	Overlap full	0.8261	+|MS3_01261	Coding_strand_Intronic_Repeat_opposite	N	Y	1	N
Cluster_23561	22	22	0.4	1.6	KL250532.1	478542	478666	124	.	-	153	ShRep_00408786;locus=ShRep_00408786;transcripts=Rep_523713	LTR_FINDER_KL251124.1_2_ltr	LINE/RTE-BovB	478475	478860	Overlap full	0.0458	Nc	Noncoding_Repeat_match	N	N	Nc	N
Cluster_23563	21	21	0.4	1.3	KL250532.1	504233	504278	45	HP	-	124	ShRep_00408885;locus=ShRep_00408885;transcripts=Rep_523849	RepeatScout_R=88	Unknown	503950	504339	Overlap full	0.1048	Nc	Noncoding_Repeat_match	N	N	Nc	N
Cluster_23501	20	21	0.3	1.5	KL250532.1	143955	144167	212	.	+	133	ShRep_00407807;locus=ShRep_00407807;transcripts=Rep_522412	RepeatScout_R=168	LINE/CR1	143186	144467	Overlap full	0.8045	Nc	Noncoding_Repeat_match_opposite	N	N	Nc	N
Cluster_14978	21	21	28.2	40.9	KL250533.1	689433	690065	632	.	-	5180	ShRep_00250342;locus=ShRep_00250342;transcripts=Rep_318892,Rep_318893,Rep_318894,Rep_318895,Rep_318896,Rep_318897	RepeatScout_R=41	LINE/CR1	686466	690242	Overlap full	0.0218	Nc	Noncoding_Repeat_match_opposite	N	N	Nc	N
Cluster_14916	23	23	4.5	20.4	KL250533.1	538278	538380	102	.	-	1879	ShRep_00249860;locus=ShRep_00249860;transcripts=Rep_318253	RepeatScout_R=698	Unknown	538314	538501	Overlap start	0	-|MS3_01271	Coding_strand_Intronic_Repeat_match_partial	N	Y	7	N
Cluster_14969	21	21	3.5	18.2	KL250533.1	669760	669837	77	HP	-	1641	ShRep_00250308;locus=ShRep_00250308;transcripts=Rep_318847,Rep_318848,Rep_318849	Piler_120.609	LINE/Penelope	669576	670308	Overlap full	0.0104	Nc	Noncoding_Repeat_match_opposite	N	N	Nc	N
Cluster_14866	22	22	2.6	9.3	KL250533.1	394929	395603	674	.	+	887	ShRep_00249361;locus=ShRep_00249361;transcripts=Rep_317594	Unknown	Unknown	395601	395642	Overlap start	0.814	-|MS3_01271	Coding_opposite_strand_intronic_Repeat_Match_Partial	N	Y	7	N
Cluster_14923	20	20	5.1	0.6	KL250533.1	544930	544985	55	.	+	416							0.9928	-|MS3_01271	Coding_opposite_strand_intronic	N	Y	7	N
Cluster_14958	21	23	3.9	2.4	KL250533.1	633024	633047	23	.	+	472	ShRep_00250176;locus=ShRep_00250176;transcripts=Rep_318675	Piler_532.34	Satellite	632959	633182	Overlap full	1	+|MS3_01282	Coding_strand_Intronic_Repeat_match	N	Y	1	N
Cluster_14844	20	20	2.1	7.4	KL250533.1	323375	323823	448	.	-	715	ShRep_00249139;locus=ShRep_00249139;transcripts=Rep_317313	RepeatScout_R=112	Unknown	323341	324343	Overlap full	0.1259	-|MS3_01271	Coding_strand_Intronic_Repeat_match	N	Y	7	N
Cluster_14970	21	21	1.2	4.4	KL250533.1	682956	682978	22	.	+	426	ShRep_00250338;locus=ShRep_00250338;transcripts=Rep_318887	Piler_58.711	LINE/CR1	682527	683095	Overlap full	1	Nc	Noncoding_Repeat_match_opposite	N	N	Nc	N
Cluster_14772	23	21	1.3	2.8	KL250533.1	60746	61035	289	.	-	313	ShRep_00248377;locus=ShRep_00248377;transcripts=Rep_316282,Rep_316283,Rep_316284	RepeatScout_R=451	LTR/Gypsy	58797	61078	Overlap full	0.1278	Nc	Noncoding_Repeat_match	N	N	Nc	N
Cluster_14822	23	23	1.1	1.8	KL250533.1	229714	229858	144	.	-	229	ShRep_00248776;locus=ShRep_00248776;transcripts=Rep_316816,Rep_316817,Rep_316818	RepeatScout_R=48	LINE/RTE-BovB	229556	230187	Overlap full	0.0262	+|MS3_01275	Coding_opposite_strand_intronic_Repeat_Match	N	Y	2	N
Cluster_14841	21	23	0.8	2.7	KL250533.1	310090	310113	23	.	+	261	ShRep_00249086;locus=ShRep_00249086;transcripts=Rep_317239	RepeatScout_R=307	Unknown	310050	310450	Overlap full	1	Nc	Noncoding_Repeat_match	N	N	Nc	N
Cluster_14791	21	21	0.7	1.8	KL250533.1	99476	99599	123	HP	-	188	ShRep_00248417;locus=ShRep_00248417;transcripts=Rep_316343	RepeatScout_R=172	LINE/CR1	98247	99829	Overlap full	0.133	Nc	Noncoding_Repeat_match	N	N	Nc	N
Cluster_14963	23	23	0.9	0.5	KL250533.1	654975	655049	74	.	+	103	ShRep_00250263;locus=ShRep_00250263;transcripts=Rep_318791	LTR_FINDER_KL250953.1_1_ltr	LINE/RTE-BovB	655018	655135	Overlap start	0.8252	Nc	Noncoding_Repeat_Partial_match	N	N	Nc	N
Cluster_14764	22	22	0.4	1.9	KL250533.1	12699	13129	430	.	+	176	ShRep_00248249;locus=ShRep_00248249;transcripts=Rep_316110,Rep_316112	RepeatScout_R=23	LINE/RTE-BovB	12251	13135	Overlap full	0.8352	Nc	Noncoding_Repeat_match_opposite	N	N	Nc	N
Cluster_14871	21	21	0.3	1.2	KL250533.1	409844	410030	186	.	+	113	ShRep_00249398;locus=ShRep_00249398;transcripts=Rep_317638	RepeatScout_R=568	Unknown	409545	410014	Overlap end	0.8584	-|MS3_01271	Coding_opposite_strand_intronic_Repeat_Match_Partial	N	Y	7	N
Cluster_14835	22	22	0.2	1.2	KL250533.1	292327	292420	93	.	-	106	ShRep_00249027;locus=ShRep_00249027;transcripts=Rep_317164	RepeatScout_R=596	LINE/Penelope	291929	292877	Overlap full	0.1981	Nc	Noncoding_Repeat_match_opposite	N	N	Nc	N
Cluster_14977	21	20	0.2	1.2	KL250533.1	688582	688743	161	.	-	109	ShRep_00250342;locus=ShRep_00250342;transcripts=Rep_318892,Rep_318893,Rep_318894,Rep_318895,Rep_318896,Rep_318897	RepeatScout_R=41	LINE/CR1	686466	690242	Overlap full	0.1376	Nc	Noncoding_Repeat_match_opposite	N	N	Nc	N
Cluster_51326	22	21	8.8	21.7	KL250534.1	379061	380106	1045	.	+	2312	ShRep_00735985;locus=ShRep_00735985;transcripts=Rep_945646	RepeatScout_R=116	LTR/Gypsy	377898	380454	Overlap full	0.8707	Nc	Noncoding_Repeat_match_opposite	N	N	Nc	N
Cluster_51344	21	21	7.2	23.1	KL250534.1	465135	465956	821	.	+	2270	ShRep_00736104;locus=ShRep_00736104;transcripts=Rep_945807,Rep_945808	RepeatScout_R=668	Unknown	465139	466140	Overlap start	0.8837	Nc	Noncoding_Repeat_match_partial_opposite	N	N	Nc	N
Cluster_51310	21	21	3.8	15.6	KL250534.1	342337	342362	25	.	-	1468	ShRep_00735925;locus=ShRep_00735925;transcripts=Rep_945569	RepeatScout_R=389	DNA/En-Spm	342108	343068	Overlap full	0.0014	Nc	Noncoding_Repeat_match	N	N	Nc	N
Cluster_51244	23	23	5.5	9.8	KL250534.1	103127	103523	396	.	+	1141	ShRep_00735584;locus=ShRep_00735584;transcripts=Rep_945157	RepeatScout_R=1108	LTR/Pao	103395	104435	Overlap start	0.8466	-|MS3_01291	Coding_opposite_strand_intronic_Repeat_Match_Partial	N	Y	2	N
Cluster_51237	20	20	1.1	5.1	KL250534.1	59352	59553	201	.	-	474	ShRep_00735511;locus=ShRep_00735511;transcripts=Rep_945059,Rep_945060	Unknown	Unknown	59218	59404	Overlap end	0.0717	+|MS3_01293	Coding_opposite_strand_intronic_Repeat_Match_Partial	N	Y	2	N
Cluster_51257	22	23	1.5	2.9	KL250534.1	158285	158391	106	HP	+	335	ShRep_00735667;locus=ShRep_00735667;transcripts=Rep_945262,Rep_945263,Rep_945264	RepeatScout_R=23	LINE/RTE-BovB	158322	158794	Overlap start	0.9761	-|MS3_01309	Coding_opposite_strand_intronic_Repeat_Match_Partial	N	Y	1	N
Cluster_51278	22	22	0.7	3.4	KL250534.1	229992	230080	88	.	+	311	ShRep_00735768;locus=ShRep_00735768;transcripts=Rep_945390	RepeatScout_R=567	DNA/En-Spm	228406	230361	Overlap full	0.881	-|MS3_01310	Coding_opposite_strand_intronic_Repeat_Match	N	Y	4	N
Cluster_51341	21	23	0.4	1.8	KL250534.1	453865	453888	23	.	+	171	ShRep_00736088;locus=ShRep_00736088;transcripts=Rep_945787	RepeatScout_R=44	Unknown	453782	454067	Overlap full	1	-|MS3_01311	Coding_opposite_strand_intronic_Repeat_Match	N	Y	1	N
Cluster_51373	23	20	0.2	1.8	KL250534.1	617433	617576	143	.	+	152	ShRep_00736415;locus=ShRep_00736415;transcripts=Rep_946207,Rep_946208,Rep_946209,Rep_946211	Piler_49.283	LINE/RTE-BovB	617121	617876	Overlap full	0.8289	Nc	Noncoding_Repeat_match_opposite	N	N	Nc	N
Cluster_51305	21	21	0.2	1.2	KL250534.1	321372	321408	36	.	+	109	ShRep_00735895;locus=ShRep_00735895;transcripts=Rep_945535,Rep_945536	Piler_49.720	LINE/RTE-BovB	319245	322005	Overlap full	0.8532	Nc	Noncoding_Repeat_match_opposite	N	N	Nc	N
Cluster_55011	22	21	17.9	68.2	KL250535.1	650607	652266	1659	.	+	6490	ShRep_00037313;locus=ShRep_00037313;transcripts=Rep_44086,Rep_44087	RepeatScout_R=804	LTR/Gypsy	652076	652332	Overlap start	0.8445	Nc	Noncoding_Repeat_match_partial_opposite	N	N	Nc	N
Cluster_54890	22	22	3.7	11.1	KL250535.1	46978	47002	24	.	+	1122	ShRep_00036349;locus=ShRep_00036349;transcripts=Rep_42907	RepeatScout_R=9	LINE/RTE-BovB	45572	47060	Overlap full	1	Nc	Noncoding_Repeat_match	N	N	Nc	N
Cluster_55030	22	22	0.8	3.4	KL250535.1	690827	690858	31	.	-	315	ShRep_00037359;locus=ShRep_00037359;transcripts=Rep_44149,Rep_44150	RepeatScout_R=275	LTR/Gypsy	690469	693325	Overlap full	0.0667	Nc	Noncoding_Repeat_match	N	N	Nc	N
Cluster_54928	20	20	0.8	2.7	KL250535.1	308505	308904	399	.	-	270	ShRep_00036819;locus=ShRep_00036819;transcripts=Rep_43482,Rep_43483	RepeatScout_R=48	LINE/RTE-BovB	308207	309307	Overlap full	0.1963	+|MS3_01314	Coding_opposite_strand_intronic_Repeat_Match_opposite	N	Y	2	N
Cluster_54948	22	22	0.6	2.2	KL250535.1	407239	407364	125	.	+	210	ShRep_00036952;locus=ShRep_00036952;transcripts=Rep_43650,Rep_43651	LTR_FINDER_KL250903.1_2_ltr	LINE/CR1	404859	407827	Overlap full	0.819	Nc	Noncoding_Repeat_match_opposite	N	N	Nc	N
Cluster_54981	22	23	0.8	1.3	KL250535.1	528138	528163	25	.	+	157	ShRep_00037150;locus=ShRep_00037150;transcripts=Rep_43882,Rep_43883,Rep_43884	RepeatScout_R=73	LINE/RTE-BovB	527883	529502	Overlap full	0.9809	Nc	Noncoding_Repeat_match	N	N	Nc	N
Cluster_55048	22	22	0.5	1.5	KL250535.1	741033	741056	23	.	+	149	ShRep_00037428;locus=ShRep_00037428;transcripts=Rep_44240,Rep_44241	RepeatScout_R=106	LINE/RTE-BovB	741050	741789	Overlap start	0.953	Nc	Noncoding_Repeat_match_partial_opposite	N	N	Nc	N
Cluster_54980	21	21	0.4	1	KL250535.1	527495	527631	136	.	+	103	ShRep_00037149;locus=ShRep_00037149;transcripts=Rep_43881	RepeatScout_R=73	LINE/RTE-BovB	527416	527632	Overlap full	0.835	Nc	Noncoding_Repeat_match	N	N	Nc	N
Cluster_6010	21	21	6.7	32.5	KL250536.1	66162	66698	536	.	+	2970	ShRep_00458569;locus=ShRep_00458569;transcripts=Rep_587950,Rep_587951,Rep_587952	RepeatScout_R=48	LINE/RTE-BovB	65979	68372	Overlap full	0.8051	+|MS3_01341	Coding_strand_Intronic_Repeat_match	N	Y	1	N
Cluster_74304	22	22	1.6	6.3	KL250536.1	714643	714664	21	.	-	599	ShRep_00460371;locus=ShRep_00460371;transcripts=Rep_590315,Rep_590316	RepeatScout_R=9	LINE/RTE-BovB	714176	715088	Overlap full	0	Nc	Noncoding_Repeat_match	N	N	Nc	N
Cluster_5900	22	21	0.9	4.1	KL250536.1	33552	33580	28	.	-	387							0.0207	Nc	Noncoding_No_Repeat	N	N	Nc	N
Cluster_59205	20	20	0.5	1.5	KL250536.1	46185	46272	87	.	+	147	ShRep_00458537;locus=ShRep_00458537;transcripts=Rep_587899,Rep_587900,Rep_587901	RepeatScout_R=3	LINE/Penelope	46070	46616	Overlap full	0.9252	Nc	Noncoding_Repeat_match	N	N	Nc	N
Cluster_729	20	22	0.5	1.2	KL250536.1	621813	621839	26	.	+	129							0.8605	-|MS3_01335	Coding_opposite_strand_intronic	N	Y	6	N
Cluster_33939	22	21	4.6	13.7	KL250537.1	67041	67088	47	HP	+	1381	ShRep_00533635;locus=ShRep_00533635;transcripts=Rep_684892,Rep_684893	RepeatScout_R=242	LINE/Penelope	66944	67284	Overlap full	0.9949	Nc	Noncoding_Repeat_match_opposite	N	N	Nc	N
Cluster_34069	24	24	2.3	9.1	KL250537.1	616734	617107	373	.	-	857	ShRep_00535100;locus=ShRep_00535100;transcripts=Rep_686832	RepeatScout_R=48	LINE/RTE-BovB	616602	617240	Overlap full	0.0863	Nc	Noncoding_Repeat_match	N	N	Nc	N
Cluster_34009	23	23	1.4	3.3	KL250537.1	408701	408744	43	.	+	346	ShRep_00534704;locus=ShRep_00534704;transcripts=Rep_686329	RepeatScout_R=90	LINE/Penelope	408481	409418	Overlap full	0.9249	Nc	Noncoding_Repeat_match	N	N	Nc	N
Cluster_34076	25	23	1.9	1.3	KL250537.1	625158	625185	27	.	-	234	ShRep_00535109;locus=ShRep_00535109;transcripts=Rep_686843	LTR_FINDER_KL250537.1_1_ltr	LINE/RTE-BovB	620737	636131	Overlap full	0.1154	Nc	Noncoding_Repeat_match_opposite	N	N	Nc	N
Cluster_34043	22	22	0.8	2.9	KL250537.1	532338	532569	231	.	-	281	ShRep_00534948;locus=ShRep_00534948;transcripts=Rep_686640	RepeatScout_R=92	LINE/CR1	531714	533609	Overlap full	0.1352	-|MS3_01353	Coding_strand_Intronic_Repeat_opposite	N	Y	2	N
Cluster_33947	21	21	0.6	3.5	KL250537.1	103045	103127	82	HP	+	317	ShRep_00533762;locus=ShRep_00533762;transcripts=Rep_685063	RepeatScout_R=120	LINE/Penelope	102867	103216	Overlap full	0.9905	+|MS3_01367	Coding_strand_Intronic_Repeat_opposite	N	Y	2	N
Cluster_34016	21	21	0.7	2.2	KL250537.1	463586	463927	341	.	+	220	ShRep_00534833;locus=ShRep_00534833;transcripts=Rep_686488,Rep_686489,Rep_686490,Rep_686492	RepeatScout_R=48	LINE/RTE-BovB	463015	464781	Overlap full	0.8591	+|MS3_01374	Coding_strand_Intronic_Repeat_opposite	N	Y	1	N
Cluster_33988	21	23	0.6	1.9	KL250537.1	319911	319935	24	.	-	185	ShRep_00534420;locus=ShRep_00534420;transcripts=Rep_685956	LTR_FINDER_KL250663.1_1_ltr	LINE/RTE-BovB	319907	320219	Overlap full	0.0541	+|MS3_01362	Coding_opposite_strand_intronic_Repeat_Match_opposite	N	Y	1	N
Cluster_34044	21	21	0.3	1.2	KL250537.1	532795	532940	145	.	+	112	ShRep_00534948;locus=ShRep_00534948;transcripts=Rep_686640	RepeatScout_R=92	LINE/CR1	531714	533609	Overlap full	0.875	-|MS3_01353	Coding_opposite_strand_intronic_Repeat_Match	N	Y	2	N
Cluster_34083	23	23	0.2	1.2	KL250537.1	645183	645408	225	.	-	110	ShRep_00535134;locus=ShRep_00535134;transcripts=Rep_686882	LTR_FINDER_KL251124.1_2_ltr	LINE/RTE-BovB	645138	645520	Overlap full	0.1636	Nc	Noncoding_Repeat_match	N	N	Nc	N
Cluster_34119	20	21	0.2	1.2	KL250537.1	733697	733746	49	.	+	104	ShRep_00535347;locus=ShRep_00535347;transcripts=Rep_687169,Rep_687170,Rep_687171	RepeatScout_R=184	LINE/CR1	731906	734006	Overlap full	0.8942	Nc	Noncoding_Repeat_match	N	N	Nc	N
Cluster_48840	20	20	3.2	12.4	KL250538.1	214348	214884	536	.	+	1173	ShRep_00709716;locus=ShRep_00709716;transcripts=Rep_911885,Rep_911886,Rep_911887,Rep_911888,Rep_911889	RepeatScout_R=171	LINE	214517	216060	Overlap start	0.838	Nc	Noncoding_Repeat_Partial_match	N	N	Nc	N
Cluster_48942	25	22	4.3	2.9	KL250538.1	729646	729724	78	HP	+	545							0.9982	Nc	Noncoding_No_Repeat	N	N	Nc	N
Cluster_488	21	22	0.5	1.2	KL250538.1	5693	5804	111	HP	+	121	ShRep_00709300;locus=ShRep_00709300;transcripts=Rep_911361,Rep_911362,Rep_911363	RepeatScout_R=106	LINE/RTE-BovB	5262	6940	Overlap full	1	Nc	Noncoding_Repeat_match_opposite	N	N	Nc	N
Cluster_20286	21	21	1.4	4.2	KL250539.1	195837	196587	750	.	-	421	ShRep_00375600;locus=ShRep_00375600;transcripts=Rep_480967,Rep_480968	RepeatScout_R=5	LINE/RTE-BovB	195616	196954	Overlap full	0.1734	-|MS3_01401	Coding_strand_Intronic_Repeat_opposite	N	Y	1	N
Cluster_20283	22	22	1.3	1.5	KL250539.1	192771	192885	114	HP	+	212	ShRep_00375596;locus=ShRep_00375596;transcripts=Rep_480962	LTR_FINDER_KL250920.1_1_ltr	LINE/RTE-BovB	192773	193165	Overlap start	0.9764	Nc	Noncoding_Repeat_Partial_match	N	N	Nc	N
Cluster_20267	21	21	0.8	1.4	KL250539.1	141037	141599	562	.	-	172	ShRep_00375495;locus=ShRep_00375495;transcripts=Rep_480837	RepeatScout_R=12	LINE/RTE-BovB	140992	141615	Overlap full	0.0698	+|MS3_01397	Coding_opposite_strand_intronic_Repeat_Match	N	Y	1	N
Cluster_20285	22	22	0.3	1.7	KL250539.1	195161	195252	91	HP	-	154	ShRep_00375599;locus=ShRep_00375599;transcripts=Rep_480966	Piler_213.351	LINE/RTE-BovB	195122	195644	Overlap full	0.0325	-|MS3_01401	Coding_strand_Intronic_Repeat_match	N	Y	1	N
Cluster_8504	21	21	6.1	20.7	KL250540.1	327723	327747	24	.	+	2029							0.9961	-|MS3_01440	Coding_opposite_strand_Exonic	Y	N	1	N
Cluster_8527	21	21	0.7	1.3	KL250540.1	449955	450202	247	.	+	143	ShRep_00049734;locus=ShRep_00049734;transcripts=Rep_60211	LTR_FINDER_KL250644.1_1_ltr	LTR/Gypsy	449550	450597	Overlap full	0.8182	Nc	Noncoding_Repeat_match_opposite	N	N	Nc	N
Cluster_59320	22	21	0.7	5.9	KL250541.1	294417	294580	163	.	+	502	ShRep_00298904;locus=ShRep_00298904;transcripts=Rep_381287	LTR_FINDER_KL250541.1_3_ltr	LINE/RTE-BovB	285155	294751	Overlap full	0.8645	Nc	Noncoding_Repeat_match_opposite	N	N	Nc	N
Cluster_59248	21	22	0.4	3.9	KL250541.1	4656	4678	22	.	+	324	ShRep_00298478;locus=ShRep_00298478;transcripts=Rep_380747,Rep_380748	RepeatScout_R=184	LINE/CR1	3619	4797	Overlap full	1	Nc	Noncoding_Repeat_match	N	N	Nc	N
Cluster_59348	21	21	0.6	2.3	KL250541.1	397754	398072	318	.	-	218	ShRep_00299011;locus=ShRep_00299011;transcripts=Rep_381418,Rep_381419,Rep_381420,Rep_381421,Rep_381422,Rep_381423	RepeatScout_R=231	LINE/CR1	394012	399620	Overlap full	0.1468	Nc	Noncoding_Repeat_match	N	N	Nc	N
Cluster_20638	23	23	2.5	10.8	KL250542.1	164379	165262	883	.	-	997	ShRep_00383812;locus=ShRep_00383812;transcripts=Rep_491488,Rep_491489	RepeatScout_R=48	LINE/RTE-BovB	164092	165307	Overlap full	0.1153	-|MS3_01481	Coding_strand_Intronic_Repeat_match	N	Y	1	N
Cluster_20617	21	22	1.8	2.8	KL250542.1	77765	77843	78	HP	+	342	ShRep_00383628;locus=ShRep_00383628;transcripts=Rep_491238,Rep_491240,Rep_491241	Piler_81.76	LINE/RTE-BovB	77573	78442	Overlap full	0.9561	+|MS3_01474	Coding_strand_Intronic_Repeat_opposite	N	Y	2	N
Cluster_20712	22	22	0.7	5.4	KL250542.1	378256	378340	84	HP	+	457	ShRep_00384143;locus=ShRep_00384143;transcripts=Rep_491916,Rep_491917	RepeatScout_R=552	LINE/Penelope	377714	378505	Overlap full	1	Nc	Noncoding_Repeat_match_opposite	N	N	Nc	N
Cluster_20718	22	22	1	3.5	KL250542.1	443087	443232	145	.	-	346	ShRep_00384287;locus=ShRep_00384287;transcripts=Rep_492084	RepeatScout_R=73	LINE/RTE-BovB	443069	443709	Overlap full	0.0809	Nc	Noncoding_Repeat_match	N	N	Nc	N
Cluster_20759	21	21	0.8	1.7	KL250542.1	651587	651857	270	.	-	182	ShRep_00384601;locus=ShRep_00384601;transcripts=Rep_492489	RepeatScout_R=73	LINE/RTE-BovB	651825	653617	Overlap start	0.1593	Nc	Noncoding_Repeat_match_partial_opposite	N	N	Nc	N
Cluster_20684	21	21	0.6	2.1	KL250542.1	241113	241165	52	HP	+	208							0.9519	Nc	Noncoding_No_Repeat	N	N	Nc	N
Cluster_20642	22	23	0.6	1.9	KL250542.1	172464	172487	23	.	-	183	ShRep_00383823;locus=ShRep_00383823;transcripts=Rep_491501,Rep_491502	RepeatScout_R=9	LINE/RTE-BovB	170133	172850	Overlap full	0	-|MS3_01481	Coding_strand_Intronic_Repeat_match	N	Y	1	N
Cluster_20707	21	21	0.5	2	KL250542.1	358938	359077	139	HP	-	194	ShRep_00384120;locus=ShRep_00384120;transcripts=Rep_491888	LTR_FINDER_KL251445.1_1_ltr	LINE/RTE-BovB	358818	359333	Overlap full	0.0155	-|MS3_01479	Coding_strand_Intronic_Repeat_opposite	N	Y	2	N
Cluster_20621	21	21	0.4	1.5	KL250542.1	89604	89655	51	HP	-	145	ShRep_00383667;locus=ShRep_00383667;transcripts=Rep_491285	RepeatScout_R=23	LINE/RTE-BovB	89420	89726	Overlap full	0.0345	+|MS3_01474	Coding_opposite_strand_intronic_Repeat_Match_opposite	N	Y	2	N
Cluster_20697	22	22	0.6	0.8	KL250542.1	286933	287283	350	.	-	100	ShRep_00383980;locus=ShRep_00383980;transcripts=Rep_491697	RepeatScout_R=155	LINE/CR1	286406	287555	Overlap full	0.09	-|MS3_01484	Coding_strand_Intronic_Repeat_opposite	N	Y	1	N
Cluster_20591	21	21	0.3	1.5	KL250542.1	1552	1929	377	.	+	131	ShRep_00383524;locus=ShRep_00383524;transcripts=Rep_491111	LTR_FINDER_KL251726.1_1_ltr	LTR/Gypsy	410	4516	Overlap full	0.916	Nc	Noncoding_Repeat_match	N	N	Nc	N
Cluster_20613	21	21	0.4	1	KL250542.1	61905	62045	140	.	+	105	ShRep_00383598;locus=ShRep_00383598;transcripts=Rep_491199	Piler_216.31	LINE/RTE-BovB	61826	62068	Overlap full	0.9238	+|MS3_01488	Coding_strand_Intronic_Repeat_match	N	Y	2	N
Cluster_20682	20	20	0.3	1.1	KL250542.1	239799	239880	81	.	+	100	ShRep_00383889;locus=ShRep_00383889;transcripts=Rep_491583	RepeatScout_R=788	DNA/En-Spm	238986	240586	Overlap full	0.83	Nc	Noncoding_Repeat_match	N	N	Nc	N
Cluster_2076	23	20	0.1	1.5	KL250542.1	655092	655354	262	.	-	123	ShRep_00384604;locus=ShRep_00384604;transcripts=Rep_492495	RepeatScout_R=519	LTR/Gypsy	654934	655928	Overlap full	0.1707	Nc	Noncoding_Repeat_match_opposite	N	N	Nc	N
Cluster_20756	22	21	0	1.4	KL250542.1	646208	646262	54	HP	-	113	ShRep_00384594;locus=ShRep_00384594;transcripts=Rep_492482	RepeatScout_R=109	LINE/CR1	645895	648066	Overlap full	0.0796	Nc	Noncoding_Repeat_match_opposite	N	N	Nc	N
Cluster_29705	22	23	4.5	25.1	KL250543.1	426766	426792	26	.	-	2245	ShRep_00485441;locus=ShRep_00485441;transcripts=Rep_622800	RepeatScout_R=59	LINE/CR1	426467	426798	Overlap full	0	+|MS3_01502	Coding_opposite_strand_intronic_Repeat_Match	N	Y	1	N
Cluster_29658	23	23	2	7	KL250543.1	253812	253836	24	.	-	683	ShRep_00484823;locus=ShRep_00484823;transcripts=Rep_621967	RepeatScout_R=5	LINE/RTE-BovB	253400	253914	Overlap full	0.0029	Nc	Noncoding_Repeat_match	N	N	Nc	N
Cluster_29605	21	21	1.1	1.6	KL250543.1	3838	4057	219	.	-	204	ShRep_00484072;locus=ShRep_00484072;transcripts=Rep_620975,Rep_620976,Rep_620977	LTR_FINDER_KL251860.1_1_ltr	LTR/Pao	2760	5139	Overlap full	0.1324	Nc	Noncoding_Repeat_match	N	N	Nc	N
Cluster_29723	22	22	0.3	2	KL250543.1	534827	534886	59	HP	+	178	ShRep_00485855;locus=ShRep_00485855;transcripts=Rep_623347,Rep_623348	RepeatScout_R=7	LINE/RTE-BovB	534307	535536	Overlap full	0.9663	-|MS3_01496	Coding_opposite_strand_intronic_Repeat_Match	N	Y	1	N
Cluster_29694	22	22	0.1	2	KL250543.1	400818	401050	232	.	+	160	ShRep_00485377;locus=ShRep_00485377;transcripts=Rep_622717,Rep_622718	RepeatScout_R=73	LINE/RTE-BovB	400819	401663	Overlap start	0.8875	Nc	Noncoding_Repeat_match_partial_opposite	N	N	Nc	N
Cluster_29726	22	22	0.4	1.1	KL250543.1	554564	554587	23	.	-	111	ShRep_00485904;locus=ShRep_00485904;transcripts=Rep_623411,Rep_623412	Piler_286.448	LINE/CR1	554222	555146	Overlap full	0	Nc	Noncoding_Repeat_match_opposite	N	N	Nc	N
Cluster_31669	21	23	1.2	5.5	KL250544.1	363187	363535	348	.	+	504	ShRep_00517686;locus=ShRep_00517686;transcripts=Rep_664451	RepeatScout_R=9	LINE/RTE-BovB	363183	363830	Overlap full	0.9921	-|MS3_01517	Coding_opposite_strand_intronic_Repeat_Match	N	Y	1	N
Cluster_31725	23	23	2	2.3	KL250544.1	647685	647833	148	.	+	328	ShRep_00518431;locus=ShRep_00518431;transcripts=Rep_665401	RepeatScout_R=6	LINE/RTE-BovB	647613	647965	Overlap full	0.8933	+|MS3_01526	Coding_strand_Intronic_Repeat_match	N	Y	4	N
Cluster_31575	24	24	0.8	3.8	KL250544.1	6711	6736	25	.	-	359	ShRep_00516856;locus=ShRep_00516856;transcripts=Rep_663425,Rep_663426	LTR_FINDER_KL250491.1_4_ltr	LINE/RTE-BovB	6628	6836	Overlap full	0.0056	Nc	Noncoding_Repeat_match_opposite	N	N	Nc	N
Cluster_31601	23	23	1.7	0.6	KL250544.1	91187	91435	248	.	+	174							1	Nc	Noncoding_No_Repeat	N	N	Nc	Y
Cluster_31721	21	21	0.5	1.4	KL250544.1	631003	631220	217	.	-	143	ShRep_00518404;locus=ShRep_00518404;transcripts=Rep_665373	RepeatScout_R=184	LINE/CR1	629863	631539	Overlap full	0.1399	Nc	Noncoding_Repeat_match_opposite	N	N	Nc	N
Cluster_39056	21	23	0.8	1.8	KL250545.1	241237	241422	185	.	-	196	ShRep_00606674;locus=ShRep_00606674;transcripts=Rep_779437	LTR_FINDER_KL250545.1_2_ltr	LINE/RTE-BovB	231598	241723	Overlap full	0.0051	Nc	Noncoding_Repeat_match	N	N	Nc	N
Cluster_39112	21	21	0.3	1.2	KL250545.1	692144	692261	117	HP	-	104	ShRep_00607558;locus=ShRep_00607558;transcripts=Rep_780573,Rep_780574,Rep_780575,Rep_780576,Rep_780577,Rep_780578	RepeatScout_R=48	LINE/RTE-BovB	689765	693533	Overlap full	0.0096	Nc	Noncoding_Repeat_match	N	N	Nc	N
Cluster_11074	21	21	2.9	14.9	KL250546.1	580285	581044	759	.	+	1347	ShRep_00203795;locus=ShRep_00203795;transcripts=Rep_258554,Rep_258555,Rep_258556,Rep_258557,Rep_258558	LTR_FINDER_KL250714.1_3_ltr	LTR/Gypsy	579890	584562	Overlap full	0.8998	-|MS3_01575	Coding_opposite_strand_intronic_Repeat_Match	N	Y	1	N
Cluster_11002	21	21	2	7.6	KL250546.1	205100	205178	78	HP	+	722	ShRep_00203033;locus=ShRep_00203033;transcripts=Rep_257564,Rep_257565	LTR_FINDER_KL250903.1_2_ltr	LINE/CR1	203676	207809	Overlap full	0.8892	Nc	Noncoding_Repeat_match	N	N	Nc	N
Cluster_11087	21	21	1.5	4	KL250546.1	612540	613143	603	.	+	420	ShRep_00203852;locus=ShRep_00203852;transcripts=Rep_258622,Rep_258623	LTR_FINDER_KL252325.1_1_ltr	LTR	611805	615866	Overlap full	0.8024	Nc	Noncoding_Repeat_match	N	N	Nc	N
Cluster_11086	21	21	0.8	2.6	KL250546.1	612048	612312	264	.	-	254	ShRep_00203852;locus=ShRep_00203852;transcripts=Rep_258622,Rep_258623	LTR_FINDER_KL252325.1_1_ltr	LTR	611805	615866	Overlap full	0.1732	Nc	Noncoding_Repeat_match_opposite	N	N	Nc	N
Cluster_111	21	21	0.7	2	KL250546.1	699281	699414	133	HP	-	212	ShRep_00203992;locus=ShRep_00203992;transcripts=Rep_258797,Rep_258798,Rep_258799,Rep_258800,Rep_258801	RepeatScout_R=134	Satellite	699395	700073	Overlap start	0.0047	Nc	Noncoding_Repeat_match_partial_opposite	N	N	Nc	N
Cluster_11019	21	21	0.3	2.9	KL250546.1	272249	272273	24	.	+	241	ShRep_00203112;locus=ShRep_00203112;transcripts=Rep_257663,Rep_257664,Rep_257665	RepeatScout_R=576	Unknown	271667	272527	Overlap full	0.9917	-|MS3_01574	Coding_opposite_strand_intronic_Repeat_Match	N	Y	1	N
Cluster_11072	21	22	0.3	2.5	KL250546.1	560615	560638	23	.	-	214	ShRep_00203745;locus=ShRep_00203745;transcripts=Rep_258490	RepeatScout_R=8	SINE/tRNA	560613	560885	Overlap full	0	-|MS3_01575	Coding_strand_Intronic_Repeat_match	N	Y	1	N
Cluster_11051	20	22	0.3	2.5	KL250546.1	420517	420770	253	.	+	210	ShRep_00203409;locus=ShRep_00203409;transcripts=Rep_258054,Rep_258055	LTR_FINDER_KL252325.1_1_ltr	LTR	420359	421446	Overlap full	0.9762	Nc	Noncoding_Repeat_match_opposite	N	N	Nc	N
Cluster_11049	20	22	0.7	0.7	KL250546.1	411585	411615	30	.	-	112	ShRep_00203389;locus=ShRep_00203389;transcripts=Rep_258029	LTR_FINDER_KL250589.1_2_ltr	LTR	411538	411742	Overlap full	0.1964	Nc	Noncoding_Repeat_match	N	N	Nc	N
Cluster_11035	22	21	0.4	1	KL250546.1	352071	352208	137	.	+	111	ShRep_00203262;locus=ShRep_00203262;transcripts=Rep_257859	LTR_FINDER_KL250621.1_2_ltr	LINE/RTE-BovB	351441	352230	Overlap full	0.8649	Nc	Noncoding_Repeat_match	N	N	Nc	N
Cluster_10951	20	20	0.2	1.9	KL250546.1	976	1038	62	.	-	154	ShRep_00202738;locus=ShRep_00202738;transcripts=Rep_257182	RepeatScout_R=416	DNA/En-Spm	357	1106	Overlap full	0.1039	Nc	Noncoding_Repeat_match	N	N	Nc	N
Cluster_60136	20	21	1.7	10.8	KL250547.1	499254	499292	38	HP	+	934	ShRep_00073504;locus=ShRep_00073504;transcripts=Rep_90606	LTR_FINDER_KL250839.1_1_ltr	LINE	499234	499936	Overlap full	0.9968	Nc	Noncoding_Repeat_match	N	N	Nc	N
Cluster_60129	22	22	1.2	4.7	KL250547.1	450826	450882	56	HP	-	447	ShRep_00073443;locus=ShRep_00073443;transcripts=Rep_90537	RepeatScout_R=62	Unknown	450806	451342	Overlap full	0	-|MS3_01583	Coding_strand_Intronic_Repeat_opposite	N	Y	3	N
Cluster_60134	20	21	0.6	3.7	KL250547.1	481574	481975	401	.	-	330	ShRep_00073491;locus=ShRep_00073491;transcripts=Rep_90590,Rep_90591	LTR_FINDER_KL251726.1_1_ltr	LTR/Gypsy	481564	482217	Overlap full	0.1636	-|MS3_01583	Coding_strand_Intronic_Repeat_match	N	Y	3	N
Cluster_60058	22	23	0.4	2	KL250547.1	141115	141170	55	HP	-	184	ShRep_00072916;locus=ShRep_00072916;transcripts=Rep_89867	RepeatScout_R=9	LINE/RTE-BovB	140658	141595	Overlap full	0	Nc	Noncoding_Repeat_match_opposite	N	N	Nc	N
Cluster_60114	20	21	0.6	1	KL250547.1	301308	301441	133	HP	-	121	ShRep_00073170;locus=ShRep_00073170;transcripts=Rep_90192	RepeatScout_R=81	LTR/Gypsy	301272	301777	Overlap full	0.0826	Nc	Noncoding_Repeat_match_opposite	N	N	Nc	N
Cluster_18897	22	22	23.7	18.5	KL250548.1	695418	695452	34	.	-	3180	ShRep_00346703;locus=ShRep_00346703;transcripts=Rep_443295,Rep_443296	RepeatScout_R=89	LINE/CR1	694869	696333	Overlap full	0.0016	Nc	Noncoding_Repeat_match_opposite	N	N	Nc	N
Cluster_18826	21	21	12	52.4	KL250548.1	270327	272203	1876	.	-	4932	ShRep_00345611;locus=ShRep_00345611;transcripts=Rep_441857,Rep_441858	RepeatScout_R=155	LINE/CR1	269246	271483	Overlap end	0.1196	Nc	Noncoding_Repeat_Partial_match	N	N	Nc	N
Cluster_18885	21	21	15.8	11.2	KL250548.1	646533	646681	148	.	-	1991							0.0989	-|MS3_01603	Coding_strand_Intronic_no_Repeat	N	Y	3	N
Cluster_18779	20	20	2.9	0.3	KL250548.1	20917	20942	25	.	-	241	ShRep_00344859;locus=ShRep_00344859;transcripts=Rep_440894,Rep_440895	RepeatScout_R=6	LINE/RTE-BovB	20834	21452	Overlap full	0	+|MS3_01617	Coding_opposite_strand_intronic_Repeat_Match_opposite	N	Y	2	N
Cluster_18891	21	21	1.3	0.8	KL250548.1	657024	657048	24	.	+	147							0.8231	-|MS3_01603	Coding_opposite_strand_Exonic	Y	N	3	N
Cluster_18846	20	21	0.3	1	KL250548.1	359142	359223	81	.	+	100	ShRep_00345875;locus=ShRep_00345875;transcripts=Rep_442230	RepeatScout_R=73	LINE/RTE-BovB	359009	359992	Overlap full	0.83	Nc	Noncoding_Repeat_match	N	N	Nc	N
Cluster_47684	22	22	1.8	4.3	KL250549.1	461269	461334	65	HP	+	462	ShRep_00689364;locus=ShRep_00689364;transcripts=Rep_885571	RepeatScout_R=275	LTR/Gypsy	460563	463972	Overlap full	0.9654	Nc	Noncoding_Repeat_match_opposite	N	N	Nc	N
Cluster_47718	22	23	1	2.1	KL250549.1	634021	634203	182	.	-	234	ShRep_00689721;locus=ShRep_00689721;transcripts=Rep_886040,Rep_886041	Piler_5.46	LINE/RTE-BovB	632909	635150	Overlap full	0.0855	Nc	Noncoding_Repeat_match	N	N	Nc	N
Cluster_4761	21	21	0.5	1.9	KL250549.1	103389	103454	65	HP	-	184	ShRep_00688450;locus=ShRep_00688450;transcripts=Rep_884370	RepeatScout_R=112	Unknown	102880	103624	Overlap full	0.1141	Nc	Noncoding_Repeat_match_opposite	N	N	Nc	N
Cluster_47625	21	22	0.7	0.9	KL250549.1	148636	148658	22	.	-	123	ShRep_00688605;locus=ShRep_00688605;transcripts=Rep_884574,Rep_884576,Rep_884577,Rep_884578	RepeatScout_R=415	LINE/Penelope	147941	149365	Overlap full	0.0081	Nc	Noncoding_Repeat_match_opposite	N	N	Nc	N
Cluster_19495	23	23	4.2	2.3	KL250550.1	278080	278132	52	HP	-	492	ShRep_00368260;locus=ShRep_00368260;transcripts=Rep_471411	LTR_FINDER_KL250795.1_3_ltr	Satellite	277957	278168	Overlap full	0	-|MS3_01641	Coding_strand_Intronic_Repeat_match	N	Y	4	N
Cluster_19567	22	22	1.9	3	KL250550.1	691436	691646	210	.	-	374	ShRep_00369581;locus=ShRep_00369581;transcripts=Rep_473116,Rep_473118	RepeatScout_R=116	LTR/Gypsy	689360	692940	Overlap full	0.0882	Nc	Noncoding_Repeat_match_opposite	N	N	Nc	N
Cluster_19476	21	20	1.6	1.2	KL250550.1	138521	138548	27	.	-	211	ShRep_00367869;locus=ShRep_00367869;transcripts=Rep_470926,Rep_470927,Rep_470928	Piler_218.235	Satellite	138404	138628	Overlap full	0.0047	Nc	Noncoding_Repeat_match_opposite	N	N	Nc	N
Cluster_19531	21	21	0.3	1.2	KL250550.1	541355	541437	82	HP	-	115							0.0261	Nc	Noncoding_No_Repeat	N	N	Nc	N
Cluster_444	21	24	3.2	0.1	KL250551.1	26411	26569	158	HP	+	252							1	+|MS3_01664	Coding_strand_Intronic_no_Repeat	N	Y	1	N
Cluster_44458	22	21	1.3	5.7	KL250551.1	191129	191610	481	.	+	529	ShRep_00668789;locus=ShRep_00668789;transcripts=Rep_859168,Rep_859169,Rep_859170,Rep_859171	LTR_FINDER_KL250525.1_1_ltr	LTR	190701	191808	Overlap full	0.983	Nc	Noncoding_Repeat_match	N	N	Nc	N
Cluster_44486	21	20	1.1	2.4	KL250551.1	278341	278486	145	.	-	263	ShRep_00668907;locus=ShRep_00668907;transcripts=Rep_859318	RepeatScout_R=124	LINE/RTE-BovB	278323	278509	Overlap full	0.1331	+|MS3_01661	Coding_opposite_strand_intronic_Repeat_Match_opposite	N	Y	2	N
Cluster_44422	22	22	1.6	0.1	KL250551.1	36342	36400	58	.	+	122							1	+|MS3_01660	Coding_strand_Exonic	Y	N	2	N
Cluster_44442	21	21	0.4	1.8	KL250551.1	102800	103038	238	.	-	157	ShRep_00668655;locus=ShRep_00668655;transcripts=Rep_859000,Rep_859001,Rep_859002	RepeatScout_R=228	Unknown	102554	104715	Overlap full	0.1529	+|MS3_01659	Coding_opposite_strand_intronic_Repeat_Match_opposite	N	Y	2	N
Cluster_37802	25	25	3.4	13.8	KL250552.1	681043	681140	97	.	+	1281	ShRep_00585280;locus=ShRep_00585280;transcripts=Rep_751840	RepeatScout_R=141	LINE/CR1	679127	682366	Overlap full	0.9883	Nc	Noncoding_Repeat_match_opposite	N	N	Nc	N
Cluster_37797	21	21	1.2	3.5	KL250552.1	672634	673072	438	.	-	356	ShRep_00585273;locus=ShRep_00585273;transcripts=Rep_751830	RepeatScout_R=73	LINE/RTE-BovB	672555	673902	Overlap full	0.0899	-|MS3_01683	Coding_strand_Intronic_Repeat_opposite	N	Y	1	N
Cluster_37799	22	22	1	1	KL250552.1	679776	679833	57	HP	-	146	ShRep_00585280;locus=ShRep_00585280;transcripts=Rep_751840	RepeatScout_R=141	LINE/CR1	679127	682366	Overlap full	0	Nc	Noncoding_Repeat_match	N	N	Nc	N
Cluster_3774	22	22	0.3	2	KL250552.1	250211	250233	22	.	-	168	ShRep_00584153;locus=ShRep_00584153;transcripts=Rep_750417	RepeatScout_R=124	LINE/RTE-BovB	250173	250857	Overlap full	0.0238	+|MS3_01686	Coding_opposite_strand_intronic_Repeat_Match_opposite	N	Y	4	N
Cluster_37701	21	20	0.4	1	KL250552.1	122822	122862	40	.	+	102	ShRep_00583975;locus=ShRep_00583975;transcripts=Rep_750210	RepeatScout_R=552	LINE/Penelope	122811	123612	Overlap full	0.8137	-|MS3_01685	Coding_opposite_strand_intronic_Repeat_Match_opposite	N	Y	1	N
Cluster_37747	21	21	0.2	1.2	KL250552.1	258995	259169	174	.	-	105	ShRep_00584160;locus=ShRep_00584160;transcripts=Rep_750425	RepeatScout_R=184	LINE/CR1	258927	260499	Overlap full	0.0381	Nc	Noncoding_Repeat_match	N	N	Nc	Y
Cluster_32598	23	24	1.4	2.6	KL250553.1	258594	258619	25	.	+	294	ShRep_00531911;locus=ShRep_00531911;transcripts=Rep_682653	LTR_FINDER_KL250881.1_2_ltr	LINE/RTE-BovB	258348	258948	Overlap full	0.9966	Nc	Noncoding_Repeat_match_opposite	N	N	Nc	N
Cluster_32669	23	23	1.5	1.2	KL250553.1	624986	625029	43	HP	-	195	ShRep_00532740;locus=ShRep_00532740;transcripts=Rep_683735	RepeatScout_R=328	Satellite	624679	625085	Overlap full	0.0564	+|MS3_01699	Coding_opposite_strand_intronic_Repeat_Match	N	Y	7	N
Cluster_32572	22	22	1.4	0.4	KL250553.1	146268	146419	151	.	+	116							1	+|MS3_01710	Coding_strand_Intronic_no_Repeat	N	Y	1	Y
Cluster_32597	22	22	1.1	0.5	KL250553.1	256652	256676	24	.	-	123	ShRep_00531906;locus=ShRep_00531906;transcripts=Rep_682647	RepeatScout_R=29	LTR/Gypsy	256527	256978	Overlap full	0	Nc	Noncoding_Repeat_match	N	N	Nc	N
Cluster_326	21	20	0.4	2.7	KL250553.1	362934	363048	114	.	+	232	ShRep_00532167;locus=ShRep_00532167;transcripts=Rep_683002	LTR_FINDER_KL251124.1_2_ltr	LINE/RTE-BovB	362900	363070	Overlap full	0.8362	Nc	Noncoding_Repeat_match_opposite	N	N	Nc	N
Cluster_32539	21	21	0.6	1.4	KL250553.1	10347	10400	53	HP	-	151	ShRep_00531456;locus=ShRep_00531456;transcripts=Rep_682086	RepeatScout_R=93	LINE/RTE-BovB	10061	10999	Overlap full	0	+|MS3_01705	Coding_opposite_strand_intronic_Repeat_Match_opposite	N	Y	1	N
Cluster_32620	22	22	0.5	1.1	KL250553.1	352413	352513	100	.	-	119	ShRep_00532154;locus=ShRep_00532154;transcripts=Rep_682987	RepeatScout_R=23	LINE/RTE-BovB	352339	352925	Overlap full	0.1008	Nc	Noncoding_Repeat_match	N	N	Nc	N
Cluster_32562	22	22	0.4	1	KL250553.1	95377	95424	47	HP	-	111	ShRep_00531620;locus=ShRep_00531620;transcripts=Rep_682280	RepeatScout_R=7	LINE/RTE-BovB	95226	95468	Overlap full	0.0541	-|MS3_01712	Coding_strand_Intronic_Repeat_match	N	Y	2	N
Cluster_28832	23	22	0.6	2.2	KL250554.1	412052	412291	239	.	-	220	ShRep_00487799;locus=ShRep_00487799;transcripts=Rep_625899,Rep_625900,Rep_625901,Rep_625902,Rep_625903	RepeatScout_R=48	LINE/RTE-BovB	411849	412637	Overlap full	0.1273	+|MS3_01727	Coding_opposite_strand_intronic_Repeat_Match	N	Y	1	N
Cluster_28852	22	22	1.1	0.6	KL250554.1	526312	526418	106	HP	-	130	ShRep_00488086;locus=ShRep_00488086;transcripts=Rep_626263	RepeatScout_R=134	Satellite	526188	526722	Overlap full	0.0154	Nc	Noncoding_Repeat_match_opposite	N	N	Nc	N
Cluster_28840	22	22	0.7	0.8	KL250554.1	450190	450213	23	.	-	100	ShRep_00487874;locus=ShRep_00487874;transcripts=Rep_625995	RepeatScout_R=6	LINE/RTE-BovB	450099	450231	Overlap full	0.01	Nc	Noncoding_Repeat_match_opposite	N	N	Nc	N
Cluster_7323	21	21	4.5	9	KL250555.1	283779	283987	208	.	-	1015	ShRep_00039500;locus=ShRep_00039500;transcripts=Rep_46973	LTR_FINDER_KL251091.1_1_ltr	LTR/Gypsy	283752	284443	Overlap full	0.0847	Nc	Noncoding_Repeat_match_opposite	N	N	Nc	N
Cluster_73922	24	23	2.2	11.1	KL250555.1	580647	580702	55	HP	+	1003	ShRep_00040282;locus=ShRep_00040282;transcripts=Rep_47985	RepeatScout_R=167	LINE/RTE-BovB	580177	580758	Overlap full	0.994	Nc	Noncoding_Repeat_match_opposite	N	N	Nc	N
Cluster_7274	21	21	1.9	5.5	KL250555.1	48848	48870	22	.	+	554	ShRep_00038886;locus=ShRep_00038886;transcripts=Rep_46146	RepeatScout_R=76	LTR/Gypsy	47178	48904	Overlap full	0.9982	Nc	Noncoding_Repeat_match	N	N	Nc	N
Cluster_7294	21	21	2.9	0.7	KL250555.1	121697	121948	251	.	-	271	ShRep_00039053;locus=ShRep_00039053;transcripts=Rep_46365	RepeatScout_R=5	LINE/RTE-BovB	121632	122034	Overlap full	0.107	+|MS3_01746	Coding_opposite_strand_intronic_Repeat_Match_opposite	N	Y	3	N
Cluster_7281	20	20	0.6	3.4	KL250555.1	89077	89307	230	.	-	311	ShRep_00039004;locus=ShRep_00039004;transcripts=Rep_46301	Piler_530.36	Unknown	88844	89428	Overlap full	0.0386	Nc	Noncoding_Repeat_match	N	N	Nc	N
Cluster_73351	21	23	0.7	2.9	KL250555.1	320643	320668	25	.	+	270	ShRep_00039571;locus=ShRep_00039571;transcripts=Rep_47068	LTR_FINDER_KL250857.1_1_ltr	Simple_repeat	320667	320829	Overlap start	0.9963		Coding_opposite_strand_intronic_Repeat_Match_Partial	N	Y	2	N
Cluster_72971	23	22	0.6	1.6	KL250555.1	154981	155139	158	.	-	168	ShRep_00039138;locus=ShRep_00039138;transcripts=Rep_46465,Rep_46466	LTR_FINDER_KL250537.1_1_ltr	LINE/RTE-BovB	154467	155387	Overlap full	0.0476	-|MS3_01744	Coding_strand_Intronic_Repeat_match	N	Y	2	N
Cluster_35666	23	23	14.3	32.1	KL250556.1	35113	35453	340	.	-	3465	ShRep_00563274;locus=ShRep_00563274;transcripts=Rep_723188	RepeatScout_R=73	LINE/RTE-BovB	33847	35664	Overlap full	0.0072	Nc	Noncoding_Repeat_match	N	N	Nc	N
Cluster_35784	21	21	1.8	10.3	KL250556.1	520176	520402	226	.	-	914	ShRep_00564540;locus=ShRep_00564540;transcripts=Rep_724865,Rep_724866	RepeatScout_R=224	LTR/Gypsy	519709	521313	Overlap full	0.0372	Nc	Noncoding_Repeat_match	N	N	Nc	N
Cluster_35755	20	20	1.5	7.5	KL250556.1	388853	389154	301	.	+	676	ShRep_00564217;locus=ShRep_00564217;transcripts=Rep_724425,Rep_724426	RepeatScout_R=62	Unknown	388066	389285	Overlap full	0.8491	+|MS3_01755	Coding_strand_Intronic_Repeat_opposite	N	Y	2	N
Cluster_35743	21	21	1.1	4.4	KL250556.1	349157	349184	27	.	+	409							0.9853	Nc	Noncoding_No_Repeat	N	N	Nc	N
Cluster_35712	22	22	0.6	2.1	KL250556.1	201344	201514	170	.	-	199	ShRep_00563714;locus=ShRep_00563714;transcripts=Rep_723796,Rep_723797	RepeatScout_R=124	LINE/RTE-BovB	200918	202285	Overlap full	0.0955	Nc	Noncoding_Repeat_match	N	N	Nc	N
Cluster_35775	21	22	0.5	1.7	KL250556.1	480532	480556	24	.	-	163	ShRep_00564416;locus=ShRep_00564416;transcripts=Rep_724690,Rep_724692	RepeatScout_R=1287	LINE/RTE-BovB	480453	480937	Overlap full	0.0123	Nc	Noncoding_Repeat_match_opposite	N	N	Nc	N
Cluster_19613	24	25	46.1	18.8	KL250557.1	10061	10087	26	.	-	4853	ShRep_00359042;locus=ShRep_00359042;transcripts=Rep_459305,Rep_459307	LTR_FINDER_KL250658.1_2_ltr	LINE/RTE-BovB	9733	10166	Overlap full	0	Nc	Noncoding_Repeat_match	N	N	Nc	N
Cluster_19666	20	20	29.9	17.4	KL250557.1	251768	251815	47	HP	+	3538	ShRep_00359950;locus=ShRep_00359950;transcripts=Rep_460505,Rep_460506	Piler_49.170	LINE/RTE-BovB	251295	251783	Overlap end	0.9986	Nc	Noncoding_Repeat_match_partial_opposite	N	N	Nc	N
Cluster_19719	21	23	5.6	1.1	KL250557.1	532006	532029	23	.	-	501	ShRep_00360952;locus=ShRep_00360952;transcripts=Rep_461858,Rep_461859	RepeatScout_R=142	SINE/tRNA	531580	532052	Overlap full	0	Nc	Noncoding_Repeat_match	N	N	Nc	N
Cluster_19655	23	23	1.1	2.7	KL250557.1	204810	204835	25	.	-	280	ShRep_00359768;locus=ShRep_00359768;transcripts=Rep_460278	RepeatScout_R=6	LINE/RTE-BovB	204576	205085	Overlap full	0	Nc	Noncoding_Repeat_match	N	N	Nc	N
Cluster_19627	22	23	0.7	3.1	KL250557.1	85395	85418	23	.	-	280	ShRep_00359311;locus=ShRep_00359311;transcripts=Rep_459648	Unknown	Unknown	85362	85565	Overlap full	0.0179	+|MS3_01767	Coding_opposite_strand_intronic_Repeat_Match	N	Y	2	N
Cluster_19741	21	21	0.5	2.1	KL250557.1	635691	635740	49	HP	+	197	ShRep_00361220;locus=ShRep_00361220;transcripts=Rep_462181	LTR_FINDER_KL252359.1_1_ltr	LTR/Gypsy	635546	636292	Overlap full	0.9797	Nc	Noncoding_Repeat_match	N	N	Nc	N
Cluster_2041	25	25	2.1	0.7	KL250558.1	651003	651461	458	.	-	210							0.0048	Nc	Noncoding_No_Repeat	N	N	Nc	Y
Cluster_1922	23	23	1.8	1	KL250558.1	124295	124547	252	.	+	209							1	Nc	Noncoding_No_Repeat	N	N	Nc	N
Cluster_2013	21	20	1.8	0.5	KL250558.1	559147	559443	296	.	-	167	ShRep_00403079;locus=ShRep_00403079;transcripts=Rep_516320,Rep_516321	LTR_FINDER_KL250714.1_1_ltr	LINE/Penelope	559171	559891	Overlap start	0.0838	-|MS3_01788	Coding_strand_Intronic_Repeat_match_partial	N	Y	2	N
Cluster_1985	20	21	0.8	0.7	KL250558.1	446329	446878	549	.	-	111	ShRep_00402952;locus=ShRep_00402952;transcripts=Rep_516160,Rep_516161	RepeatScout_R=98	LINE/RTE-BovB	446357	447571	Overlap start	0.1712	+|MS3_01783	Coding_opposite_strand_intronic_Repeat_Match_Partial	N	Y	2	N
Cluster_13648	20	20	3.5	9.3	KL250559.1	437231	437364	133	.	-	968	ShRep_00263394;locus=ShRep_00263394;transcripts=Rep_335772	RepeatScout_R=698	Unknown	437046	438059	Overlap full	0.0062	+|MS3_01811	Coding_opposite_strand_intronic_Repeat_Match	N	Y	1	N
Cluster_13598	21	21	3.9	1.9	KL250559.1	21547	21604	57	HP	+	427	ShRep_00262273;locus=ShRep_00262273;transcripts=Rep_334300,Rep_334301,Rep_334302	LTR_FINDER_KL250659.1_3_ltr	LTR/Gypsy	21447	22244	Overlap full	0.9461	+|MS3_01805	Coding_strand_Intronic_Repeat_opposite	N	Y	3	N
Cluster_13668	21	22	0.9	3.2	KL250559.1	499063	499187	124	.	-	310	ShRep_00263527;locus=ShRep_00263527;transcripts=Rep_335942,Rep_335943	LTR_FINDER_KL251192.1_1_ltr	LTR/Gypsy	497508	499553	Overlap full	0.1258	-|MS3_01807	Coding_strand_Intronic_Repeat_opposite	N	Y	1	N
Cluster_13610	21	21	0.9	3.2	KL250559.1	100757	100970	213	.	-	313							0.1693	+|MS3_01810	Coding_opposite_strand_intronic	N	Y	2	N
Cluster_13676	20	22	0.3	2.2	KL250559.1	519226	519248	22	.	+	186	ShRep_00263586;locus=ShRep_00263586;transcripts=Rep_336023	RepeatScout_R=327	Unknown	518850	519337	Overlap full	0.9946	-|MS3_01807	Coding_opposite_strand_intronic_Repeat_Match	N	Y	1	N
Cluster_137	21	21	0.1	1.2	KL250559.1	652879	653083	204	.	-	108	ShRep_00263887;locus=ShRep_00263887;transcripts=Rep_336412	RepeatScout_R=73	LINE/RTE-BovB	653064	653122	Overlap start	0.1944	Nc	Noncoding_Repeat_match_partial_opposite	N	N	Nc	N
Cluster_63690	22	20	6.7	7.5	KL250560.1	159882	160691	809	.	+	1066	ShRep_00126797;locus=ShRep_00126797;transcripts=Rep_159116,Rep_159117,Rep_159118	RepeatScout_R=81	LTR/Gypsy	158633	160710	Overlap full	0.8724	Nc	Noncoding_Repeat_match_opposite	N	N	Nc	N
Cluster_63809	21	21	0.9	4.7	KL250560.1	615022	615046	24	.	+	422	ShRep_00127847;locus=ShRep_00127847;transcripts=Rep_160469	Unknown	Unknown	615017	615073	Overlap full	0.9739	+|MS3_01824	Coding_strand_Intronic_Repeat_match	N	Y	1	N
Cluster_63689	21	21	0.8	2.4	KL250560.1	153008	153390	382	.	-	241	ShRep_00126785;locus=ShRep_00126785;transcripts=Rep_159100	RepeatScout_R=214	LINE/CR1	152945	153424	Overlap full	0.1328	Nc	Noncoding_Repeat_match	N	N	Nc	N
Cluster_63755	21	21	0.5	2.7	KL250560.1	431046	431126	80	.	+	245	ShRep_00127446;locus=ShRep_00127446;transcripts=Rep_159957	RepeatScout_R=108	Unknown	430479	431158	Overlap full	0.9061	Nc	Noncoding_Repeat_match	N	N	Nc	N
Cluster_6366	20	21	1.1	0.7	KL250560.1	73299	73422	123	.	+	138							1	+|MS3_01817	Coding_strand_Intronic_no_Repeat	N	Y	3	N
Cluster_63731	20	20	0.7	1.4	KL250560.1	329021	329198	177	.	-	167	ShRep_00127148;locus=ShRep_00127148;transcripts=Rep_159555	RepeatScout_R=334	LINE/CR1	328932	329569	Overlap full	0.0958	Nc	Noncoding_Repeat_match	N	N	Nc	N
Cluster_4621	23	23	19.8	19.7	KL250561.1	171908	172177	269	.	-	2960	ShRep_00631204;locus=ShRep_00631204;transcripts=Rep_811152,Rep_811153	RepeatScout_R=116	LTR/Gypsy	171893	173256	Overlap full	0.0608	Nc	Noncoding_Repeat_match_opposite	N	N	Nc	N
Cluster_47000	21	21	6.6	4.5	KL250561.1	573519	573580	61	.	+	823	ShRep_00632368;locus=ShRep_00632368;transcripts=Rep_812661	LTR_FINDER_KL251785.1_1_ltr	LTR/Pao	572239	573707	Overlap full	0.8797	Nc	Noncoding_Repeat_match_opposite	N	N	Nc	N
Cluster_45970	21	21	0.7	5.2	KL250561.1	92021	92106	85	.	+	447	ShRep_00631063;locus=ShRep_00631063;transcripts=Rep_810979	LTR_FINDER_KL250504.1_6_ltr	LINE/RTE-BovB	92012	92108	Overlap full	0.8591	Nc	Noncoding_Repeat_match	N	N	Nc	N
Cluster_4631	22	22	1.6	0.1	KL250561.1	215069	215211	142	.	-	135							0	-|MS3_01840	Coding_strand_Exonic	Y	N	1	N
Cluster_46301	21	23	1.4	0.2	KL250561.1	207065	207091	26	.	+	119							1	Nc	Noncoding_No_Repeat	N	N	Nc	N
Cluster_4668	20	20	0.2	1.4	KL250561.1	443571	443646	75	HP	+	116	ShRep_00632043;locus=ShRep_00632043;transcripts=Rep_812238,Rep_812239,Rep_812240	RepeatScout_R=48	LINE/RTE-BovB	443375	444366	Overlap full	1	Nc	Noncoding_Repeat_match_opposite	N	N	Nc	N
Cluster_4625	20	20	0.2	1.3	KL250561.1	181252	181274	22	.	-	113	ShRep_00631220;locus=ShRep_00631220;transcripts=Rep_811176	LTR_FINDER_KL251062.1_1_ltr	LTR	180704	181465	Overlap full	0.0088	Nc	Noncoding_Repeat_match	N	N	Nc	N
Cluster_12710	20	22	2.2	4.6	KL250562.1	33306	33458	152	HP	-	507	ShRep_00529028;locus=ShRep_00529028;transcripts=Rep_679017,Rep_679018,Rep_679019	RepeatScout_R=256	LTR/Gypsy	30598	34860	Overlap full	0.0039	Nc	Noncoding_Repeat_match_opposite	N	N	Nc	N
Cluster_11815	23	21	1.1	4.6	KL250562.1	40	359	319	.	+	430	ShRep_00528943;locus=ShRep_00528943;transcripts=Rep_678894	RepeatScout_R=48	LINE/RTE-BovB	44	365	Overlap start	0.8256	Nc	Noncoding_Repeat_Partial_match	N	N	Nc	N
Cluster_1511	22	20	0.9	4.7	KL250562.1	117014	117522	508	.	+	424	ShRep_00529169;locus=ShRep_00529169;transcripts=Rep_679196	RepeatScout_R=184	LINE/CR1	116617	118342	Overlap full	0.8467	Nc	Noncoding_Repeat_match	N	N	Nc	N
Cluster_23906	20	22	1.7	1.2	KL250562.1	443611	443766	155	HP	-	221	ShRep_00529975;locus=ShRep_00529975;transcripts=Rep_680238	LTR_FINDER_KL250855.1_1_ltr	LINE/RTE-BovB	443693	443780	Overlap start	0.0136	-|MS3_01857	Coding_strand_Intronic_Repeat_opposite_partial	N	Y	1	N
Cluster_19200	21	20	0.3	3.1	KL250562.1	261274	261303	29	.	+	253	ShRep_00529530;locus=ShRep_00529530;transcripts=Rep_679669,Rep_679670	LTR_FINDER_KL250807.1_1_ltr	LINE/RTE	261142	261942	Overlap full	0.9684	+|MS3_01861	Coding_strand_Intronic_Repeat_opposite	N	Y	1	N
Cluster_18207	22	21	0.4	2.5	KL250562.1	218383	218634	251	.	-	222	ShRep_00529394;locus=ShRep_00529394;transcripts=Rep_679486	LTR_FINDER_KL250769.1_3_ltr	LTR/Gypsy	218372	219101	Overlap full	0.0946	-|MS3_01855	Coding_strand_Intronic_Repeat_opposite	N	Y	2	N
Cluster_1900	20	22	0.2	1.2	KL250562.1	258401	258438	37	.	-	107	ShRep_00529518;locus=ShRep_00529518;transcripts=Rep_679652,Rep_679653,Rep_679654	LTR_FINDER_KL250537.1_1_ltr	LINE/RTE-BovB	258117	258677	Overlap full	0	+|MS3_01861	Coding_opposite_strand_intronic_Repeat_Match_opposite	N	Y	1	N
Cluster_10310	22	22	1	1.5	KL250563.1	34023	34046	23	.	-	190	ShRep_00190049;locus=ShRep_00190049;transcripts=Rep_240685,Rep_240686	RepeatScout_R=134	Satellite	33966	34377	Overlap full	0.1158	Nc	Noncoding_Repeat_match_opposite	N	N	Nc	N
Cluster_10398	21	21	1	0.4	KL250563.1	613460	613487	27	.	+	104							1	+|MS3_01871	Coding_strand_Exonic	Y	N	1	N
Cluster_10345	21	21	0.4	1.3	KL250563.1	231335	231360	25	.	-	127	ShRep_00190575;locus=ShRep_00190575;transcripts=Rep_241377,Rep_241378,Rep_241379	Piler_142.614	SINE/tRNA	231304	231785	Overlap full	0	Nc	Noncoding_Repeat_match	N	N	Nc	N
Cluster_10319	22	22	0.3	1.5	KL250563.1	92208	92232	24	.	-	130	ShRep_00190137;locus=ShRep_00190137;transcripts=Rep_240805,Rep_240806	RepeatScout_R=351	Unknown	91591	92269	Overlap full	0.0231	Nc	Noncoding_Repeat_match	N	N	Nc	N
Cluster_42205	22	21	8.3	10.6	KL250564.1	252139	252186	47	HP	-	1405	ShRep_00636267;locus=ShRep_00636267;transcripts=Rep_817625	RepeatScout_R=256	LTR/Gypsy	251337	252279	Overlap full	0.0121	Nc	Noncoding_Repeat_match_opposite	N	N	Nc	N
Cluster_42170	20	20	1.7	9	KL250564.1	157634	157660	26	.	+	812	ShRep_00636007;locus=ShRep_00636007;transcripts=Rep_817292,Rep_817293	RepeatScout_R=62	Unknown	157093	157674	Overlap full	0.9889	Nc	Noncoding_Repeat_match_opposite	N	N	Nc	N
Cluster_42232	20	20	2.7	3.9	KL250564.1	384318	384494	176	.	-	494	ShRep_00636623;locus=ShRep_00636623;transcripts=Rep_818085	RepeatScout_R=158	LTR/Gypsy	384304	384785	Overlap full	0.0567	Nc	Noncoding_Repeat_match	N	N	Nc	N
Cluster_42272	21	21	2.1	4.7	KL250564.1	531466	531659	193	.	-	505	ShRep_00637110;locus=ShRep_00637110;transcripts=Rep_818694,Rep_818695,Rep_818696	RepeatScout_R=386	Unknown	531048	531900	Overlap full	0.1267	Nc	Noncoding_Repeat_match_opposite	N	N	Nc	N
Cluster_42254	20	20	2	3.9	KL250564.1	491503	491708	205	.	-	458	ShRep_00637027;locus=ShRep_00637027;transcripts=Rep_818599	LTR_FINDER_KL250564.1_1_ltr	LTR/Gypsy	491486	492156	Overlap full	0.0917	-|MS3_01892	Coding_strand_Intronic_Repeat_opposite	N	Y	1	N
Cluster_42193	21	21	2	2	KL250564.1	243393	243594	201	.	-	298	ShRep_00636258;locus=ShRep_00636258;transcripts=Rep_817615	Piler_138.427	Unknown	243329	244023	Overlap full	0.1577	Nc	Noncoding_Repeat_match_opposite	N	N	Nc	N
Cluster_42294	22	22	1.3	3.6	KL250564.1	615972	616040	68	.	+	374	ShRep_00637302;locus=ShRep_00637302;transcripts=Rep_818955	LTR_FINDER_KL250522.1_3_ltr	LINE/RTE	615645	616186	Overlap full	1	Nc	Noncoding_Repeat_match_opposite	N	N	Nc	N
Cluster_42259	21	21	0.3	4.2	KL250564.1	502122	502259	137	.	+	338	ShRep_00637057;locus=ShRep_00637057;transcripts=Rep_818631	Piler_309.420	LINE/Penelope	502004	502711	Overlap full	0.8787	-|MS3_01888	Coding_opposite_strand_intronic_Repeat_Match	N	Y	3	N
Cluster_42180	23	23	0.7	1.5	KL250564.1	206297	206324	27	.	-	160	ShRep_00636171;locus=ShRep_00636171;transcripts=Rep_817504	RepeatScout_R=1039	Unknown	206270	206535	Overlap full	0.0063	Nc	Noncoding_Repeat_match_opposite	N	N	Nc	N
Cluster_42150	21	22	0.4	1.2	KL250564.1	44378	44429	51	.	-	125	ShRep_00635651;locus=ShRep_00635651;transcripts=Rep_816836	RepeatScout_R=12	LINE/RTE-BovB	43547	44480	Overlap full	0.048	Nc	Noncoding_Repeat_match	N	N	Nc	N
Cluster_42260	22	22	0.4	0.9	KL250564.1	504357	504484	127	.	-	105	ShRep_00637064;locus=ShRep_00637064;transcripts=Rep_818640	LTR_FINDER_KL250910.1_2_ltr	LTR	504289	504808	Overlap full	0.0952	-|MS3_01888	Coding_strand_Intronic_Repeat_match	N	Y	3	N
Cluster_44642	21	22	2.2	1	KL250565.1	258483	259040	557	.	-	252							0.004	-|MS3_01902	Coding_strand_Intronic_no_Repeat	N	Y	1	N
Cluster_44620	21	21	1.2	2.1	KL250565.1	171553	171845	292	.	-	248	ShRep_00667891;locus=ShRep_00667891;transcripts=Rep_858044	LTR_FINDER_KL251932.1_1_ltr	LTR/Gypsy	171824	172086	Overlap start	0.1774	Nc	Noncoding_Repeat_match_partial_opposite	N	N	Nc	N
Cluster_44597	21	20	1.4	0.1	KL250565.1	49725	49831	106	.	+	115							1	+|MS3_01898	Coding_strand_Exonic	Y	N	2	N
Cluster_44701	24	24	1.1	0.5	KL250565.1	504615	504640	25	.	+	119	ShRep_00668242;locus=ShRep_00668242;transcripts=Rep_858474	Unknown	Unknown	504635	504654	Overlap start	1	Nc	Noncoding_Repeat_Partial_match	N	N	Nc	N
Cluster_44660	20	20	0.3	1.6	KL250565.1	324971	325214	243	.	-	142							0	-|MS3_01901	Coding_strand_Exonic	Y	N	2	N
Cluster_44589	20	21	0.3	1.1	KL250565.1	20112	20147	35	.	+	104	ShRep_00667729;locus=ShRep_00667729;transcripts=Rep_857833,Rep_857834	RepeatScout_R=157	Unknown	19470	20397	Overlap full	0.9038	Nc	Noncoding_Repeat_match_opposite	N	N	Nc	N
Cluster_3617	26	26	7.5	1.2	KL250566.1	401389	402272	883	.	-	642							0.0016	Nc	Noncoding_No_Repeat	N	N	Nc	Y
Cluster_3566	22	22	1.1	2.5	KL250566.1	124998	125300	302	.	+	274	ShRep_00560939;locus=ShRep_00560939;transcripts=Rep_720226	RepeatScout_R=9	LINE/RTE-BovB	124698	125820	Overlap full	0.9416	Nc	Noncoding_Repeat_match	N	N	Nc	N
Cluster_3649	21	22	0.7	2	KL250566.1	551911	551952	41	HP	-	200	ShRep_00561748;locus=ShRep_00561748;transcripts=Rep_721249	RepeatScout_R=184	LINE/CR1	551609	553291	Overlap full	0.125	+|MS3_01925	Coding_opposite_strand_intronic_Repeat_Match_opposite	N	Y	2	N
Cluster_17895	23	21	3.7	4.4	KL250567.1	438173	438632	459	.	-	625	ShRep_00046263;locus=ShRep_00046263;transcripts=Rep_55789,Rep_55790,Rep_55791,Rep_55792,Rep_55794	RepeatScout_R=289	DNA/Merlin	437782	439530	Overlap full	0.1248	-|MS3_01946	Coding_strand_Intronic_Repeat_match	N	Y	3	N
Cluster_17939	23	23	2.1	9.2	KL250567.1	581109	581431	322	.	-	849	ShRep_00046587;locus=ShRep_00046587;transcripts=Rep_56234	RepeatScout_R=280	LINE/CR1	580976	581448	Overlap full	0.0177	+|MS3_01962	Coding_opposite_strand_intronic_Repeat_Match	N	Y	2	N
Cluster_17794	21	21	2.3	7.8	KL250567.1	76867	76921	54	HP	-	763	ShRep_00045342;locus=ShRep_00045342;transcripts=Rep_54553	LTR_FINDER_KL250714.1_3_ltr	LTR/Gypsy	76858	77166	Overlap full	0.0511	-|MS3_01941	Coding_strand_Intronic_Repeat_opposite	N	Y	1	N
Cluster_17892	20	21	3.3	4.3	KL250567.1	433103	433560	457	.	-	590	ShRep_00046249;locus=ShRep_00046249;transcripts=Rep_55765,Rep_55766,Rep_55767,Rep_55768,Rep_55770	RepeatScout_R=289	DNA/Merlin	432712	434460	Overlap full	0.1407	-|MS3_01946	Coding_strand_Intronic_Repeat_match	N	Y	3	N
Cluster_17928	20	21	0.8	2.2	KL250567.1	548572	548621	49	.	-	232	ShRep_00046522;locus=ShRep_00046522;transcripts=Rep_56156,Rep_56158,Rep_56159,Rep_56160,Rep_56161,Rep_56162	LTR_FINDER_KL250836.1_1_ltr	LTR/Gypsy	547926	549783	Overlap full	0.056	+|MS3_01962	Coding_opposite_strand_intronic_Repeat_Match	N	Y	2	N
Cluster_17884	23	23	0.7	1.7	KL250567.1	395136	395225	89	HP	+	179	ShRep_00046158;locus=ShRep_00046158;transcripts=Rep_55649,Rep_55650	Piler_166.433	LINE/RTE-BovB	394884	395752	Overlap full	1	Nc	Noncoding_Repeat_match	N	N	Nc	N
Cluster_17849	20	21	0.5	1.9	KL250567.1	271616	271637	21	.	+	184	ShRep_00045796;locus=ShRep_00045796;transcripts=Rep_55182,Rep_55183	RepeatScout_R=3	LINE/Penelope	271332	272854	Overlap full	0.9783	-|MS3_01951	Coding_opposite_strand_intronic_Repeat_Match_opposite	N	Y	1	N
Cluster_17823	21	23	0.6	1	KL250567.1	215790	215895	105	.	+	123	ShRep_00045678;locus=ShRep_00045678;transcripts=Rep_55027	RepeatScout_R=124	LINE/RTE-BovB	215653	216032	Overlap full	0.9675	+|MS3_01954	Coding_strand_Intronic_Repeat_match	N	Y	3	N
Cluster_17957	21	21	0.3	1.2	KL250567.1	638889	638911	22	.	-	112	ShRep_00046713;locus=ShRep_00046713;transcripts=Rep_56390	Piler_517.59	LTR/Gypsy	638797	639098	Overlap full	0.0179	+|MS3_01962	Coding_opposite_strand_intronic_Repeat_Match	N	Y	2	N
Cluster_45795	23	23	3	10.1	KL250568.1	86478	86554	76	HP	+	995	ShRep_00673840;locus=ShRep_00673840;transcripts=Rep_865648,Rep_865649	RepeatScout_R=8	SINE/tRNA	86341	86579	Overlap full	1	Nc	Noncoding_Repeat_match	N	N	Nc	N
Cluster_45776	22	22	2.3	4.9	KL250568.1	3972	4141	169	.	-	571	ShRep_00673648;locus=ShRep_00673648;transcripts=Rep_865398,Rep_865399	RepeatScout_R=310	LINE/CR1	3141	5825	Overlap full	0.1576	Nc	Noncoding_Repeat_match	N	N	Nc	N
Cluster_17584	21	21	0.7	1.7	KL250569.1	640485	640745	260	.	-	186	ShRep_00325783;locus=ShRep_00325783;transcripts=Rep_416092,Rep_416093	Piler_213.533	LINE/RTE-BovB	640261	640987	Overlap full	0.1237	Nc	Noncoding_Repeat_match_opposite	N	N	Nc	N
Cluster_17575	22	23	0.4	2.4	KL250569.1	610513	610538	25	.	+	217	ShRep_00325686;locus=ShRep_00325686;transcripts=Rep_415959	RepeatScout_R=3	LINE/Penelope	609998	611022	Overlap full	1	Nc	Noncoding_Repeat_match	N	N	Nc	N
Cluster_17580	22	24	0.6	1.6	KL250569.1	628807	628831	24	.	+	175	ShRep_00325742;locus=ShRep_00325742;transcripts=Rep_416033,Rep_416034,Rep_416035,Rep_416036,Rep_416037	Piler_419.12	LINE/DRE	628444	629343	Overlap full	1	Nc	Noncoding_Repeat_match	N	N	Nc	N
Cluster_17582	23	23	0.4	2.1	KL250569.1	635575	635641	66	HP	-	192	ShRep_00325768;locus=ShRep_00325768;transcripts=Rep_416073	RepeatScout_R=5	LINE/RTE-BovB	635186	636246	Overlap full	0	Nc	Noncoding_Repeat_match	N	N	Nc	N
Cluster_65839	21	21	8	16	KL250570.1	443160	443500	340	.	+	1806	ShRep_00150549;locus=ShRep_00150549;transcripts=Rep_189776	RepeatScout_R=1108	LTR/Pao	443358	444392	Overlap start	0.8544	Nc	Noncoding_Repeat_Partial_match	N	N	Nc	N
Cluster_65857	22	24	4.1	1	KL250570.1	491891	491915	24	.	-	381	ShRep_00150619;locus=ShRep_00150619;transcripts=Rep_189860	RepeatScout_R=328	Satellite	491896	491978	Overlap start	0	+|MS3_01998	Coding_opposite_strand_intronic_Repeat_Match_Partial	N	Y	2	N
Cluster_65821	21	21	1	3.9	KL250570.1	362804	362951	147	.	+	369	ShRep_00150368;locus=ShRep_00150368;transcripts=Rep_189550	Piler_5.46	LINE/RTE-BovB	362361	363834	Overlap full	0.9458	Nc	Noncoding_Repeat_match	N	N	Nc	N
Cluster_65765	22	22	1.2	3	KL250570.1	37989	38250	261	.	+	315	ShRep_00149641;locus=ShRep_00149641;transcripts=Rep_188654,Rep_188655	RepeatScout_R=98	LINE/RTE-BovB	37970	39930	Overlap full	0.8635	+|MS3_02002	Coding_strand_Intronic_Repeat_opposite	N	Y	4	N
Cluster_65869	23	23	0.8	4.3	KL250570.1	551085	551148	63	HP	+	382	ShRep_00150728;locus=ShRep_00150728;transcripts=Rep_190000	Piler_81.76	LINE/RTE-BovB	550425	551197	Overlap full	1	-|MS3_02005	Coding_opposite_strand_intronic_Repeat_Match_opposite	N	Y	3	N
Cluster_65863	22	22	1	2.1	KL250570.1	514907	515313	406	.	-	228	ShRep_00150665;locus=ShRep_00150665;transcripts=Rep_189922	RepeatScout_R=48	LINE/RTE-BovB	514902	515327	Overlap full	0.193	Nc	Noncoding_Repeat_match	N	N	Nc	N
Cluster_11400	20	23	4.5	4.1	KL250571.1	223945	223968	23	.	-	642	ShRep_00200595;locus=ShRep_00200595;transcripts=Rep_254343	RepeatScout_R=6	LINE/RTE-BovB	223782	224280	Overlap full	0.0062	-|MS3_02020	Coding_strand_Intronic_Repeat_opposite	N	Y	4	N
Cluster_11383	20	20	5	0.3	KL250571.1	129462	129490	28	.	-	408	ShRep_00200326;locus=ShRep_00200326;transcripts=Rep_254000	RepeatScout_R=8	SINE/tRNA	129462	129656	Overlap full	0.0368	-|MS3_02015	Coding_strand_Intronic_Repeat_match	N	Y	2	N
Cluster_11486	21	21	0.8	1.9	KL250571.1	538813	538861	48	HP	+	204	ShRep_00201388;locus=ShRep_00201388;transcripts=Rep_255395	LTR_FINDER_AMPZ01029450.1_1_ltr	LTR/Pao	538188	538876	Overlap full	0.9608	Nc	Noncoding_Repeat_match	N	N	Nc	N
Cluster_11385	23	21	0.8	1.6	KL250571.1	139876	140088	212	.	+	182	ShRep_00200360;locus=ShRep_00200360;transcripts=Rep_254045	RepeatScout_R=162	Unknown	139530	140129	Overlap full	0.9451	-|MS3_02015	Coding_opposite_strand_intronic_Repeat_Match	N	Y	2	N
Cluster_11453	22	22	0.4	2.7	KL250571.1	422630	422778	148	HP	-	235	ShRep_00201071;locus=ShRep_00201071;transcripts=Rep_254952,Rep_254953,Rep_254955	LTR_FINDER_KL251098.1_1_ltr	LTR	422506	423372	Overlap full	0.0085	Nc	Noncoding_Repeat_match_opposite	N	N	Nc	N
Cluster_40492	22	22	1.7	10.2	KL250572.1	394912	394985	73	HP	-	903	ShRep_00622165;locus=ShRep_00622165;transcripts=Rep_799406,Rep_799407,Rep_799408,Rep_799410	RepeatScout_R=98	LINE/RTE-BovB	394681	395200	Overlap full	0.0011	+|MS3_02023	Coding_opposite_strand_intronic_Repeat_Match	N	Y	1	N
Cluster_40437	23	22	2.3	0.6	KL250572.1	86655	86679	24	.	-	213	ShRep_00621425;locus=ShRep_00621425;transcripts=Rep_798457,Rep_798458	RepeatScout_R=26	Satellite	86564	86795	Overlap full	0	Nc	Noncoding_Repeat_match	N	N	Nc	N
Cluster_40496	21	23	1	0.5	KL250572.1	409834	409856	22	.	-	118	ShRep_00622216;locus=ShRep_00622216;transcripts=Rep_799482	LTR_FINDER_KL250850.1_1_ltr	LINE/RTE-BovB	409488	409904	Overlap full	0	Nc	Noncoding_Repeat_match	N	N	Nc	Y
Cluster_40486	21	21	0.3	1.5	KL250572.1	361652	361697	45	HP	+	139	ShRep_00622086;locus=ShRep_00622086;transcripts=Rep_799307	RepeatScout_R=7	LINE/RTE-BovB	361190	361699	Overlap full	0.8201	+|MS3_02031	Coding_strand_Intronic_Repeat_opposite	N	Y	5	N
Cluster_2488	22	22	1325.3	304	KL250573.1	313974	313998	24	.	+	121726							1	Nc	Noncoding_No_Repeat	N	N	Nc	N
Cluster_25471	21	21	1.2	7.7	KL250573.1	535552	536441	889	.	+	681	ShRep_00426237;locus=ShRep_00426237;transcripts=Rep_546364	Piler_65.583	LINE/Penelope	535453	536457	Overlap full	0.8135	Nc	Noncoding_Repeat_match_opposite	N	N	Nc	N
Cluster_2473	23	23	0.9	3	KL250573.1	268173	268356	183	.	+	292	ShRep_00425563;locus=ShRep_00425563;transcripts=Rep_545449,Rep_545450,Rep_545451	RepeatScout_R=422	LINE/Penelope	268090	268927	Overlap full	0.8836	Nc	Noncoding_Repeat_match_opposite	N	N	Nc	N
Cluster_2513	21	21	0.6	3.1	KL250573.1	410489	410577	88	.	-	275	ShRep_00425945;locus=ShRep_00425945;transcripts=Rep_545972,Rep_545973,Rep_545976,Rep_545977,Rep_545978	RepeatScout_R=73	LINE/RTE-BovB	410029	410621	Overlap full	0.0473	+|MS3_02049	Coding_opposite_strand_intronic_Repeat_Match	N	Y	2	N
Cluster_25000	20	22	0.2	2	KL250573.1	353886	353911	25	.	-	159	ShRep_00425810;locus=ShRep_00425810;transcripts=Rep_545780	RepeatScout_R=148	LINE/RTE-BovB	353656	353927	Overlap full	0	-|MS3_02045	Coding_strand_Intronic_Repeat_match	N	Y	1	N
Cluster_2470	23	23	0.1	1.3	KL250573.1	264183	264250	67	HP	-	103	ShRep_00425535;locus=ShRep_00425535;transcripts=Rep_545415	LTR_FINDER_KL250663.1_1_ltr	LINE/RTE-BovB	264014	264643	Overlap full	0.0097	Nc	Noncoding_Repeat_match	N	N	Nc	N
Cluster_47534	22	23	0.4	1.9	KL250575.1	609663	609686	23	.	+	164	ShRep_00699731;locus=ShRep_00699731;transcripts=Rep_898922,Rep_898923	RepeatScout_R=0	Satellite	609587	610562	Overlap full	1	-|MS3_02079	Coding_opposite_strand_intronic_Repeat_Match_opposite	N	Y	1	N
Cluster_11194	21	21	7.5	28.6	KL250576.1	273535	274697	1162	.	+	2742	ShRep_00223038;locus=ShRep_00223038;transcripts=Rep_283482,Rep_283483	RepeatScout_R=62	Unknown	273579	274888	Overlap start	0.8611	+|MS3_02094	Coding_strand_Intronic_Repeat_match_partial	N	Y	1	N
Cluster_11228	21	21	1.9	6.8	KL250576.1	419193	419700	507	.	-	648	ShRep_00223477;locus=ShRep_00223477;transcripts=Rep_284060	RepeatScout_R=48	LINE/RTE-BovB	419175	420028	Overlap full	0.1867	-|MS3_02088	Coding_strand_Intronic_Repeat_opposite	N	Y	1	N
Cluster_11150	22	22	1	2.2	KL250576.1	77492	77704	212	.	+	245	ShRep_00222526;locus=ShRep_00222526;transcripts=Rep_282798	RepeatScout_R=148	LINE/RTE-BovB	77426	77743	Overlap full	0.8612	Nc	Noncoding_Repeat_match_opposite	N	N	Nc	N
Cluster_11164	23	23	0.5	1.5	KL250576.1	127549	127574	25	.	-	145	ShRep_00222651;locus=ShRep_00222651;transcripts=Rep_282942	RepeatScout_R=280	LINE/CR1	126534	129346	Overlap full	0	Nc	Noncoding_Repeat_match	N	N	Nc	N
Cluster_11152	21	21	0.4	1.1	KL250576.1	78665	78778	113	.	+	110	ShRep_00222527;locus=ShRep_00222527;transcripts=Rep_282799,Rep_282800,Rep_282801,Rep_282802	RepeatScout_R=107	LINE/RTE-BovB	78235	79530	Overlap full	0.9545	Nc	Noncoding_Repeat_match_opposite	N	N	Nc	N
Cluster_40972	22	23	2.5	6.8	KL250577.1	589230	589313	83	.	-	697	ShRep_00619759;locus=ShRep_00619759;transcripts=Rep_796293	RepeatScout_R=155	LINE/CR1	588301	589323	Overlap full	0.1679	Nc	Noncoding_Repeat_match	N	N	Nc	Y
Cluster_40902	22	20	2.5	0.2	KL250577.1	133365	133392	27	.	+	203	ShRep_00618504;locus=ShRep_00618504;transcripts=Rep_794665	Unknown	Unknown	133304	133402	Overlap full	1	Nc	Noncoding_Repeat_match	N	N	Nc	N
Cluster_40901	22	21	0.9	1.2	KL250577.1	125908	126040	132	.	+	156	ShRep_00618483;locus=ShRep_00618483;transcripts=Rep_794641	LTR_FINDER_KL250504.1_5_ltr	LTR/Pao	125648	126036	Overlap end	0.9808	Nc	Noncoding_Repeat_Partial_match	N	N	Nc	N
Cluster_40954	20	22	0.2	2.1	KL250577.1	470856	470877	21	.	-	170							0	Nc	Noncoding_No_Repeat	N	N	Nc	N
Cluster_25233	23	23	6.5	34.9	KL250578.1	138826	139295	469	.	+	3115	ShRep_00443125;locus=ShRep_00443125;transcripts=Rep_568064	RepeatScout_R=124	LINE/RTE-BovB	138801	139331	Overlap full	0.9124	Nc	Noncoding_Repeat_match_opposite	N	N	Nc	N
Cluster_25219	21	21	0.8	1.4	KL250578.1	87803	88333	530	.	-	156	ShRep_00443078;locus=ShRep_00443078;transcripts=Rep_568011	LTR_FINDER_KL250578.1_1_ltr	LTR/Gypsy	87668	88771	Overlap full	0.1859	Nc	Noncoding_Repeat_match_opposite	N	N	Nc	N
Cluster_25262	21	21	0.3	1.9	KL250578.1	234994	235016	22	.	-	168	ShRep_00443250;locus=ShRep_00443250;transcripts=Rep_568215	RepeatScout_R=212	LINE/Penelope	234845	235483	Overlap full	0.006	-|MS3_02122	Coding_strand_Intronic_Repeat_match	N	Y	2	N
Cluster_25212	23	20	0.4	1.5	KL250578.1	74221	74373	152	.	+	144	ShRep_00443066;locus=ShRep_00443066;transcripts=Rep_567998,Rep_567999	RepeatScout_R=366	LINE/RTE-BovB	73505	74408	Overlap full	0.8681	-|MS3_02120	Coding_opposite_strand_intronic_Repeat_Match	N	Y	2	N
Cluster_34566	23	21	1.2	5	KL250579.1	117705	117808	103	.	-	465	ShRep_00556339;locus=ShRep_00556339;transcripts=Rep_714314,Rep_714315	RepeatScout_R=324	LINE/Penelope	117676	118434	Overlap full	0.0968	+|MS3_02139	Coding_opposite_strand_intronic_Repeat_Match	N	Y	3	N
Cluster_34619	23	23	1	3.8	KL250579.1	552938	553064	126	.	-	351	ShRep_00557215;locus=ShRep_00557215;transcripts=Rep_715436	RepeatScout_R=124	LINE/RTE-BovB	552920	553065	Overlap full	0.0598	-|MS3_02147	Coding_strand_Intronic_Repeat_opposite	N	Y	1	N
Cluster_34626	22	21	0.2	1.5	KL250579.1	572060	572551	491	.	-	128	ShRep_00557245;locus=ShRep_00557245;transcripts=Rep_715471,Rep_715472,Rep_715473	Piler_480.148	Unknown	572541	572939	Overlap start	0.0781	Nc	Noncoding_Repeat_match_partial_opposite	N	N	Nc	N
Cluster_49171	22	22	1.2	4	KL250580.1	98089	98116	27	.	-	393	ShRep_00710857;locus=ShRep_00710857;transcripts=Rep_913344	RepeatScout_R=62	Unknown	97966	98638	Overlap full	0	-|MS3_02149	Coding_strand_Intronic_Repeat_opposite	N	Y	1	N
Cluster_23138	20	21	0.8	1.2	KL250517.1	13310	13376	66	HP	+	138							0.9928	+|MS3_00948	Coding_strand_Exonic	Y	N	1	Y
Cluster_49197	24	23	1.5	0	KL250580.1	334598	334703	105	HP	+	109							1	Nc	Noncoding_No_Repeat	N	N	Nc	N
Cluster_49203	21	21	1	1.3	KL250580.1	351651	351719	68	.	+	166	ShRep_00711109;locus=ShRep_00711109;transcripts=Rep_913641,Rep_913642	LTR_FINDER_KL250580.1_2_ltr	LTR/Gypsy	347305	358120	Overlap full	0.8494	Nc	Noncoding_Repeat_match	N	N	Nc	N
Cluster_49263	21	21	0.6	2.1	KL250580.1	580692	580815	123	.	-	206	ShRep_00711382;locus=ShRep_00711382;transcripts=Rep_913988,Rep_913989	RepeatScout_R=171	LINE	580600	581335	Overlap full	0.1262	Nc	Noncoding_Repeat_match	N	N	Nc	N
Cluster_49182	22	23	0.7	1.1	KL250580.1	213688	213713	25	.	+	132	ShRep_00710957;locus=ShRep_00710957;transcripts=Rep_913468,Rep_913469,Rep_913470,Rep_913471	RepeatScout_R=1057	LTR/Pao	213458	217124	Overlap full	0.9015	Nc	Noncoding_Repeat_match	N	N	Nc	N
Cluster_13470	22	22	1.4	8.8	KL250581.1	522954	523048	94	HP	+	778	ShRep_00259943;locus=ShRep_00259943;transcripts=Rep_331278,Rep_331280,Rep_331281,Rep_331282	LTR_FINDER_KL250525.1_1_ltr	LTR	521765	523945	Overlap full	0.9961	Nc	Noncoding_Repeat_match_opposite	N	N	Nc	N
Cluster_13468	21	22	0.7	4.7	KL250581.1	518910	519095	185	.	-	409	ShRep_00259941;locus=ShRep_00259941;transcripts=Rep_331276	RepeatScout_R=9	LINE/RTE-BovB	517575	519803	Overlap full	0.0489	Nc	Noncoding_Repeat_match	N	N	Nc	N
Cluster_13491	20	20	1.4	0.5	KL250581.1	587900	587924	24	.	+	142	ShRep_00260037;locus=ShRep_00260037;transcripts=Rep_331403	RepeatScout_R=1094	Unknown	587630	587996	Overlap full	0.8451	-|MS3_02178	Coding_opposite_strand_intronic_Repeat_Match	N	Y	1	N
Cluster_13344	23	23	0.5	2.5	KL250581.1	4263	4320	57	HP	-	227	ShRep_00258642;locus=ShRep_00258642;transcripts=Rep_329617,Rep_329618,Rep_329619,Rep_329620	RepeatScout_R=116	LTR/Gypsy	3753	4740	Overlap full	0.0044	Nc	Noncoding_Repeat_match	N	N	Nc	N
Cluster_13490	22	23	0.5	1.3	KL250581.1	584062	584236	174	.	+	137	ShRep_00260029;locus=ShRep_00260029;transcripts=Rep_331395	RepeatScout_R=7	LINE/RTE-BovB	583992	584233	Overlap end	0.854	-|MS3_02178	Coding_opposite_strand_intronic_Repeat_Match_Partial	N	Y	1	N
Cluster_13354	20	21	0.3	1.6	KL250581.1	40670	40693	23	.	+	140							0.9857	-|MS3_02170	Coding_opposite_strand_intronic	N	Y	1	N
Cluster_13363	22	23	0.4	1.2	KL250581.1	104210	104255	45	HP	-	118	ShRep_00258883;locus=ShRep_00258883;transcripts=Rep_329921,Rep_329922	RepeatScout_R=7	LINE/RTE-BovB	103668	104326	Overlap full	0.0254	Nc	Noncoding_Repeat_match	N	N	Nc	N
Cluster_13434	23	23	0.2	1.4	KL250581.1	393234	393557	323	.	-	123	ShRep_00259689;locus=ShRep_00259689;transcripts=Rep_330980	RepeatScout_R=66	LINE/CR1	392614	393806	Overlap full	0.1951	Nc	Noncoding_Repeat_match	N	N	Nc	N
Cluster_26845	20	22	1	1	KL250582.1	261997	262330	333	.	-	154							0	-|MS3_02202	Coding_strand_Intronic_no_Repeat	N	Y	1	N
Cluster_61454	23	23	5.4	1	KL250583.1	351585	351609	24	.	+	472	ShRep_00104175;locus=ShRep_00104175;transcripts=Rep_129963,Rep_129964,Rep_129965	LTR_FINDER_KL250828.1_1_ltr	LINE/RTE-BovB	351549	351755	Overlap full	1	Nc	Noncoding_Repeat_match	N	N	Nc	N
Cluster_61399	20	20	1.3	1.5	KL250583.1	98782	98839	57	.	-	216	ShRep_00103567;locus=ShRep_00103567;transcripts=Rep_129184,Rep_129185	LTR_FINDER_KL251163.1_1_ltr	LTR	98372	98961	Overlap full	0.1852	Nc	Noncoding_Repeat_match	N	N	Nc	N
Cluster_61387	21	21	0.9	2.1	KL250583.1	51579	51961	382	.	+	233	ShRep_00103507;locus=ShRep_00103507;transcripts=Rep_129110	LTR_FINDER_KL252359.1_1_ltr	LTR/Gypsy	50295	51986	Overlap full	0.824	Nc	Noncoding_Repeat_match_opposite	N	N	Nc	N
Cluster_32773	21	21	5.3	13.1	KL250584.1	288414	289076	662	.	+	1383	ShRep_00536460;locus=ShRep_00536460;transcripts=Rep_688551	RepeatScout_R=116	LTR/Gypsy	288583	290150	Overlap start	0.885	Nc	Noncoding_Repeat_match_partial_opposite	N	N	Nc	N
Cluster_32774	21	22	1.8	2.9	KL250584.1	289456	289513	57	HP	+	359	ShRep_00536460;locus=ShRep_00536460;transcripts=Rep_688551	RepeatScout_R=116	LTR/Gypsy	288583	290150	Overlap full	0.9944	Nc	Noncoding_Repeat_match_opposite	N	N	Nc	N
Cluster_32742	21	21	1.7	2	KL250584.1	188596	188652	56	HP	+	271	ShRep_00536296;locus=ShRep_00536296;transcripts=Rep_688357	RepeatScout_R=1	LINE/RTE-BovB	186911	189771	Overlap full	0.9889	+|MS3_02226	Coding_strand_Intronic_Repeat_match	N	Y	4	N
Cluster_32693	21	21	0.8	4.3	KL250584.1	76020	76234	214	.	+	380	ShRep_00536131;locus=ShRep_00536131;transcripts=Rep_688166,Rep_688168	RepeatScout_R=48	LINE/RTE-BovB	75512	76267	Overlap full	0.9368	-|MS3_02231	Coding_opposite_strand_intronic_Repeat_Match_opposite	N	Y	1	N
Cluster_32767	21	21	0.6	2.8	KL250584.1	276784	277072	288	.	-	252	ShRep_00536442;locus=ShRep_00536442;transcripts=Rep_688529,Rep_688530	RepeatScout_R=7	LINE/RTE-BovB	276004	277140	Overlap full	0.0595	-|MS3_02234	Coding_strand_Intronic_Repeat_match	N	Y	5	N
Cluster_32684	21	20	0.6	2.1	KL250584.1	6632	6821	189	.	+	199	ShRep_00536001;locus=ShRep_00536001;transcripts=Rep_688001	Piler_196.414	LINE/CR1	6283	6948	Overlap full	0.8442	Nc	Noncoding_Repeat_match	N	N	Nc	N
Cluster_327	21	21	0.6	1.6	KL250584.1	106564	106590	26	.	-	162	ShRep_00536165;locus=ShRep_00536165;transcripts=Rep_688207	Piler_49.61	LINE/RTE-BovB	105897	106827	Overlap full	0.0123	Nc	Noncoding_Repeat_match_opposite	N	N	Nc	N
Cluster_67119	23	22	25.3	71.8	KL250585.1	159130	159226	96	HP	+	7336	ShRep_00164642;locus=ShRep_00164642;transcripts=Rep_207844,Rep_207845	Piler_142.621	SINE/tRNA	158997	159220	Overlap end	1	-|MS3_02256	Coding_opposite_strand_intronic_Repeat_Match_Partial	N	Y	1	N
Cluster_67105	22	21	4.2	25.2	KL250585.1	21430	21533	103	.	+	2244	ShRep_00164368;locus=ShRep_00164368;transcripts=Rep_207507	RepeatScout_R=66	LINE/CR1	20711	21688	Overlap full	0.9951	Nc	Noncoding_Repeat_match_opposite	N	N	Nc	N
Cluster_67127	21	23	0.4	6.9	KL250585.1	309586	309679	93	.	+	555	ShRep_00164936;locus=ShRep_00164936;transcripts=Rep_208212	RepeatScout_R=109	LINE/CR1	308852	309813	Overlap full	0.9964	Nc	Noncoding_Repeat_match_opposite	N	N	Nc	N
Cluster_67088	21	20	0.3	2.1	KL250585.1	20728	20932	204	.	-	181	ShRep_00164368;locus=ShRep_00164368;transcripts=Rep_207507	RepeatScout_R=66	LINE/CR1	20711	21688	Overlap full	0.1215	Nc	Noncoding_Repeat_match	N	N	Nc	N
Cluster_7623	22	22	13.5	1.7	KL250586.1	2230	2554	324	.	-	1129							0.0018	-|MS3_02267	Coding_strand_Exonic	Y	N	2	N
Cluster_74461	20	22	0.8	2.1	KL250955.1	31752	31846	94	HP	+	229							0.9301	+|MS3_06354	Coding_strand_Exonic	Y	N	1	Y
Cluster_7749	23	23	0.9	11.4	KL250586.1	527048	527771	723	.	+	943	ShRep_00624422;locus=ShRep_00624422;transcripts=Rep_802344	RepeatScout_R=324	LINE/Penelope	526723	527780	Overlap full	0.9024	-|MS3_02259	Coding_opposite_strand_intronic_Repeat_Match	N	Y	3	N
Cluster_7726	21	23	1.6	0.3	KL250586.1	445029	445051	22	.	+	148	ShRep_00624134;locus=ShRep_00624134;transcripts=Rep_801981,Rep_801982,Rep_801983,Rep_801984	RepeatScout_R=2	SINE/tRNA	445017	445509	Overlap full	1	-|MS3_02261	Coding_opposite_strand_intronic_Repeat_Match	N	Y	3	N
Cluster_7669	20	22	1	2.1	KL250586.1	183393	183549	156	HP	+	239	ShRep_00623434;locus=ShRep_00623434;transcripts=Rep_801065	RepeatScout_R=73	LINE/RTE-BovB	183123	183982	Overlap full	0.9665	Nc	Noncoding_Repeat_match	N	N	Nc	N
Cluster_7667	22	22	0.9	2	KL250586.1	164794	164973	179	.	-	217	ShRep_00623365;locus=ShRep_00623365;transcripts=Rep_800972	RepeatScout_R=6	LINE/RTE-BovB	164887	165004	Overlap start	0.0369	+|MS3_02268	Coding_opposite_strand_intronic_Repeat_Match_Partial	N	Y	1	N
Cluster_7661	22	21	0.6	1.8	KL250586.1	129956	130195	239	.	+	187	ShRep_00623287;locus=ShRep_00623287;transcripts=Rep_800871	RepeatScout_R=422	LINE/Penelope	129918	130498	Overlap full	0.861	+|MS3_02263	Coding_strand_Intronic_Repeat_opposite	N	Y	2	N
Cluster_40645	24	24	41.6	14.4	KL250587.1	485998	486130	132	.	-	4199							0	Nc	Noncoding_No_Repeat	N	N	Nc	N
Cluster_40596	22	22	3.9	9.2	KL250587.1	205597	205871	274	.	+	974	ShRep_00624849;locus=ShRep_00624849;transcripts=Rep_802899,Rep_802900	RepeatScout_R=59	LINE/CR1	205570	208277	Overlap full	0.9825	-|MS3_02287	Coding_opposite_strand_intronic_Repeat_Match	N	Y	2	N
Cluster_40605	23	23	2.8	7.2	KL250587.1	221038	221132	94	.	-	743	ShRep_00624863;locus=ShRep_00624863;transcripts=Rep_802917,Rep_802918	Piler_49.720	LINE/RTE-BovB	219685	221535	Overlap full	0.0969	Nc	Noncoding_Repeat_match	N	N	Nc	N
Cluster_40637	22	22	0.7	1.4	KL250587.1	391309	391335	26	.	-	156	ShRep_00625215;locus=ShRep_00625215;transcripts=Rep_803359	RepeatScout_R=112	Unknown	390923	391918	Overlap full	0.0064	Nc	Noncoding_Repeat_match	N	N	Nc	N
Cluster_40563	22	22	0.8	1	KL250587.1	127813	127943	130	.	-	129	ShRep_00624753;locus=ShRep_00624753;transcripts=Rep_802774	RepeatScout_R=81	LTR/Gypsy	127582	127985	Overlap full	0.186	Nc	Noncoding_Repeat_match_opposite	N	N	Nc	N
Cluster_40594	22	23	0.3	1.5	KL250587.1	203123	203146	23	.	+	131	ShRep_00624844;locus=ShRep_00624844;transcripts=Rep_802891,Rep_802892,Rep_802893	RepeatScout_R=48	LINE/RTE-BovB	201920	203815	Overlap full	0.9847	-|MS3_02287	Coding_opposite_strand_intronic_Repeat_Match	N	Y	2	N
Cluster_40587	21	23	0.2	1.5	KL250587.1	177688	177710	22	.	-	128	ShRep_00624813;locus=ShRep_00624813;transcripts=Rep_802851,Rep_802852	LTR_FINDER_KL250807.1_1_ltr	LINE/RTE	177678	178105	Overlap full	0.0078	-|MS3_02287	Coding_strand_Intronic_Repeat_match	N	Y	2	N
Cluster_40653	21	21	0.2	1.2	KL250587.1	503981	504070	89	HP	-	108	ShRep_00625445;locus=ShRep_00625445;transcripts=Rep_803651	RepeatScout_R=98	LINE/RTE-BovB	503978	504216	Overlap full	0.0926	-|MS3_02294	Coding_strand_Intronic_Repeat_match	N	Y	1	N
Cluster_40590	23	23	0.2	1.2	KL250587.1	199373	199434	61	HP	-	113	ShRep_00624839;locus=ShRep_00624839;transcripts=Rep_802883	RepeatScout_R=48	LINE/RTE-BovB	198995	199666	Overlap full	0.0531	-|MS3_02287	Coding_strand_Intronic_Repeat_match	N	Y	2	N
Cluster_6228	22	22	17.6	68.6	KL250588.1	433506	434503	997	.	+	6552	ShRep_00388213;locus=ShRep_00388213;transcripts=Rep_497159,Rep_497160	RepeatScout_R=389	DNA/En-Spm	433732	435193	Overlap start	0.8153	Nc	Noncoding_Repeat_Partial_match	N	N	Nc	N
Cluster_6188	21	21	1.6	3.4	KL250588.1	258122	258340	218	.	-	379	ShRep_00387827;locus=ShRep_00387827;transcripts=Rep_496659	RepeatScout_R=48	LINE/RTE-BovB	258083	258350	Overlap full	0.1425	Nc	Noncoding_Repeat_match_opposite	N	N	Nc	N
Cluster_6226	22	22	0.9	4.9	KL250588.1	431465	431559	94	HP	+	440	ShRep_00388210;locus=ShRep_00388210;transcripts=Rep_497154,Rep_497155,Rep_497156	RepeatScout_R=845	DNA/En-Spm	430781	432735	Overlap full	0.8227	Nc	Noncoding_Repeat_match	N	N	Nc	N
Cluster_6189	23	22	0.5	1.7	KL250588.1	258618	258752	134	.	+	170	ShRep_00387828;locus=ShRep_00387828;transcripts=Rep_496660	RepeatScout_R=48	LINE/RTE-BovB	258554	258795	Overlap full	0.8471	Nc	Noncoding_Repeat_match	N	N	Nc	N
Cluster_6187	21	21	0.3	1.2	KL250588.1	247839	247872	33	.	-	115	ShRep_00387826;locus=ShRep_00387826;transcripts=Rep_496658	RepeatScout_R=48	LINE/RTE-BovB	247113	247874	Overlap full	0.1565	Nc	Noncoding_Repeat_match_opposite	N	N	Nc	N
Cluster_61791	22	21	0.3	1.2	KL250588.1	184632	184873	241	.	-	116	ShRep_00387697;locus=ShRep_00387697;transcripts=Rep_496493	LTR_FINDER_KL251445.1_1_ltr	LINE/RTE-BovB	184633	185147	Overlap start	0.0776	Nc	Noncoding_Repeat_match_partial_opposite	N	N	Nc	N
Cluster_28392	22	22	7.3	35.9	KL250589.1	43371	43545	174	.	+	3266	ShRep_00472772;locus=ShRep_00472772;transcripts=Rep_606292	RepeatScout_R=48	LINE/RTE-BovB	43122	43576	Overlap full	0.9755	Nc	Noncoding_Repeat_match	N	N	Nc	N
Cluster_28503	21	21	2.1	1.1	KL250589.1	516683	516805	122	HP	+	228	ShRep_00474231;locus=ShRep_00474231;transcripts=Rep_608204,Rep_608205,Rep_608206	RepeatScout_R=26	Satellite	516606	516939	Overlap full	0.9912	Nc	Noncoding_Repeat_match	N	N	Nc	N
Cluster_28423	22	22	2	1.1	KL250589.1	161220	161343	123	HP	+	241							1	+|MS3_02325	Coding_strand_Exonic	Y	N	2	N
Cluster_28441	21	23	0.9	1.8	KL250589.1	244795	244819	24	.	+	196	ShRep_00473299;locus=ShRep_00473299;transcripts=Rep_606991	LTR_FINDER_KL250589.1_2_ltr	LTR	239433	249617	Overlap full	1	Nc	Noncoding_Repeat_match	N	N	Nc	N
Cluster_28435	23	20	0.8	1.8	KL250589.1	215891	216070	179	.	-	198	ShRep_00473251;locus=ShRep_00473251;transcripts=Rep_606925	LTR_FINDER_KL251860.1_1_ltr	LTR/Pao	215885	216105	Overlap full	0.1717	Nc	Noncoding_Repeat_match_opposite	N	N	Nc	N
Cluster_28386	21	23	0.6	0.9	KL250589.1	26106	26249	143	.	+	110	ShRep_00472739;locus=ShRep_00472739;transcripts=Rep_606245,Rep_606246,Rep_606247,Rep_606248,Rep_606249	RepeatScout_R=468	Unknown	26098	26849	Overlap full	0.9455	+|MS3_02318	Coding_strand_Intronic_Repeat_opposite	N	Y	2	N
Cluster_24146	26	26	15.8	10.6	KL250590.1	434942	435086	144	HP	-	1970	ShRep_00435075;locus=ShRep_00435075;transcripts=Rep_557717	Piler_248.498	Unknown	434895	435087	Overlap full	0	-|MS3_02344	Coding_strand_Intronic_Repeat_match	N	Y	5	N
Cluster_24079	20	21	1.1	5.8	KL250590.1	36768	36849	81	HP	-	527	ShRep_00434064;locus=ShRep_00434064;transcripts=Rep_556458	RepeatScout_R=62	Unknown	35566	36873	Overlap full	0.0038	+|MS3_02331	Coding_opposite_strand_intronic_Repeat_Match	N	Y	2	N
Cluster_24129	21	21	0.8	1.1	KL250590.1	314858	315067	209	.	-	137	ShRep_00434809;locus=ShRep_00434809;transcripts=Rep_557384	RepeatScout_R=73	LINE/RTE-BovB	313647	315102	Overlap full	0.1825	-|MS3_02329	Coding_strand_Intronic_Repeat_match	N	Y	3	N
Cluster_24083	20	21	0.8	0.6	KL250590.1	39059	39107	48	.	+	102	ShRep_00434067;locus=ShRep_00434067;transcripts=Rep_556461	RepeatScout_R=65	LINE/RTE-BovB	38278	39111	Overlap full	0.902	+|MS3_02331	Coding_strand_Intronic_Repeat_opposite	N	Y	2	N
Cluster_24077	21	22	0.2	1.7	KL250590.1	31415	31438	23	.	+	143	ShRep_00434060;locus=ShRep_00434060;transcripts=Rep_556453	RepeatScout_R=63	LINE/CR1	31041	31513	Overlap full	1	Nc	Noncoding_Repeat_match	N	N	Nc	Y
Cluster_24258	23	24	1	0.4	KL250591.1	326094	326122	28	.	+	103							1	+|MS3_02355	Coding_strand_Exonic	Y	N	2	N
Cluster_24290	22	21	0.7	0.9	KL250591.1	500105	500268	163	.	+	119	ShRep_00436993;locus=ShRep_00436993;transcripts=Rep_560124	RepeatScout_R=162	Unknown	500049	500301	Overlap full	0.8739	Nc	Noncoding_Repeat_match_opposite	N	N	Nc	N
Cluster_24270	23	22	0.1	1.3	KL250591.1	413764	413790	26	.	-	106	ShRep_00436805;locus=ShRep_00436805;transcripts=Rep_559873	RepeatScout_R=47	LINE/Penelope	413696	414943	Overlap full	0.1226	+|MS3_02360	Coding_opposite_strand_intronic_Repeat_Match_opposite	N	Y	1	N
Cluster_17677	20	20	0.7	6.3	KL250592.1	453184	453345	161	.	-	531	ShRep_00348035;locus=ShRep_00348035;transcripts=Rep_444998	RepeatScout_R=124	LINE/RTE-BovB	453132	453374	Overlap full	0.0734	-|MS3_02367	Coding_strand_Intronic_Repeat_opposite	N	Y	1	N
Cluster_36345	24	23	2.6	8.9	KL250593.1	404611	405048	437	.	+	857	ShRep_00577037;locus=ShRep_00577037;transcripts=Rep_741122	Piler_200.553	LINE/RTE-BovB	404476	405045	Overlap end	0.8775	-|MS3_02394	Coding_opposite_strand_intronic_Repeat_Match_Partial	N	Y	2	N
Cluster_36346	21	22	1	3.3	KL250593.1	410398	410421	23	.	-	326	ShRep_00577047;locus=ShRep_00577047;transcripts=Rep_741134	RepeatScout_R=73	LINE/RTE-BovB	410372	410820	Overlap full	0	-|MS3_02384	Coding_strand_Intronic_Repeat_match	N	Y	1	N
Cluster_36209	21	21	0.5	1.4	KL250593.1	19144	19193	49	.	-	137	ShRep_00576126;locus=ShRep_00576126;transcripts=Rep_739940	RepeatScout_R=48	LINE/RTE-BovB	18862	20208	Overlap full	0.1241	+|MS3_02382	Coding_opposite_strand_intronic_Repeat_Match	N	Y	4	N
Cluster_36386	21	21	0.3	1.9	KL250593.1	525655	525685	30	.	-	164	ShRep_00577270;locus=ShRep_00577270;transcripts=Rep_741427	LTR_FINDER_KL250830.1_1_ltr	LINE/RTE	525624	525777	Overlap full	0.0427	-|MS3_02385	Coding_strand_Intronic_Repeat_opposite	N	Y	1	N
Cluster_36236	23	23	0.4	1.4	KL250593.1	99972	100070	98	HP	-	133	ShRep_00576320;locus=ShRep_00576320;transcripts=Rep_740189,Rep_740190,Rep_740191,Rep_740192,Rep_740193,Rep_740194	RepeatScout_R=256	LTR/Gypsy	99713	103591	Overlap full	0	Nc	Noncoding_Repeat_match_opposite	N	N	Nc	Y
Cluster_36206	23	23	0.4	1.2	KL250593.1	14813	15153	340	.	+	121	ShRep_00576124;locus=ShRep_00576124;transcripts=Rep_739937,Rep_739938	Piler_88.681	LINE/CR1	14786	17553	Overlap full	0.843	Nc	Noncoding_Repeat_match	N	N	Nc	N
Cluster_36226	21	21	0.4	1.2	KL250593.1	58245	58525	280	.	-	119	ShRep_00576206;locus=ShRep_00576206;transcripts=Rep_740042,Rep_740043,Rep_740044	RepeatScout_R=106	LINE/RTE-BovB	57434	59108	Overlap full	0.1345	+|MS3_02382	Coding_opposite_strand_intronic_Repeat_Match	N	Y	4	N
Cluster_36248	21	21	0.1	1.9	KL250593.1	129347	129369	22	.	+	154	ShRep_00576382;locus=ShRep_00576382;transcripts=Rep_740271	RepeatScout_R=714	LTR/Gypsy	129232	129547	Overlap full	1	+|MS3_02392	Coding_strand_Intronic_Repeat_opposite	N	Y	2	N
Cluster_53794	22	23	1.3	0.7	KL250594.1	70115	70138	23	.	-	152	ShRep_00765982;locus=ShRep_00765982;transcripts=Rep_983976,Rep_983977,Rep_983978	RepeatScout_R=3	LINE/Penelope	69934	70456	Overlap full	0	+|MS3_02406	Coding_opposite_strand_intronic_Repeat_Match_opposite	N	Y	1	N
Cluster_53786	21	21	0.4	1.3	KL250594.1	46475	46612	137	HP	-	127	ShRep_00765913;locus=ShRep_00765913;transcripts=Rep_983887,Rep_983888	RepeatScout_R=48	LINE/RTE-BovB	46391	47667	Overlap full	0	+|MS3_02410	Coding_opposite_strand_intronic_Repeat_Match_opposite	N	Y	1	N
Cluster_53792	22	20	0.1	1.5	KL250594.1	57054	57105	51	HP	-	116	ShRep_00765937;locus=ShRep_00765937;transcripts=Rep_983921,Rep_983923	LTR_FINDER_KL250522.1_3_ltr	LINE/RTE	57022	57642	Overlap full	0.0172	Nc	Noncoding_Repeat_match	N	N	Nc	N
Cluster_20161	22	23	3.6	2.8	KL250595.1	446002	446058	56	HP	-	480	ShRep_00380630;locus=ShRep_00380630;transcripts=Rep_487357,Rep_487358	RepeatScout_R=255	LINE/DRE	445960	446648	Overlap full	0	Nc	Noncoding_Repeat_match_opposite	N	N	Nc	N
Cluster_20085	21	21	0.9	2.3	KL250595.1	54447	54631	184	.	-	245	ShRep_00379874;locus=ShRep_00379874;transcripts=Rep_486390	RepeatScout_R=5	LINE/RTE-BovB	53749	54714	Overlap full	0.0163	-|MS3_02416	Coding_strand_Intronic_Repeat_match	N	Y	2	N
Cluster_20133	20	20	1	0.4	KL250595.1	362988	363079	91	.	+	103	ShRep_00380543;locus=ShRep_00380543;transcripts=Rep_487248	Unknown	Unknown	362860	363003	Overlap end	0.8155	+|MS3_02420	Coding_strand_Intronic_Repeat_match_partial	N	Y	1	N
Cluster_54388	21	21	5.7	4	KL250596.1	305348	305435	87	.	-	712							0	-|MS3_02425	Coding_strand_Exonic	Y	N	3	N
Cluster_54422	27	21	5.8	2.8	KL250596.1	381940	382512	572	.	-	642							0	-|MS3_02442	Coding_strand_Exonic	Y	N	4	N
Cluster_54391	21	21	4	3	KL250596.1	307952	308164	212	.	-	527							0	-|MS3_02425	Coding_strand_Exonic	Y	N	3	N
Cluster_54392	26	26	2.7	3.3	KL250596.1	309032	309253	221	.	-	443							0	-|MS3_02425	Coding_strand_Exonic	Y	N	3	N
Cluster_33664	24	24	2.1	1.2	KL250597.1	467055	467104	49	HP	-	250	ShRep_00547125;locus=ShRep_00547125;transcripts=Rep_702392	LTR_FINDER_KL250795.1_5_ltr	SINE/tRNA	467002	467251	Overlap full	0	Nc	Noncoding_Repeat_match_opposite	N	N	Nc	N
Cluster_3363	23	21	1.7	0.4	KL250597.1	216720	217131	411	.	+	162							1	+|MS3_02453	Coding_strand_Intronic_no_Repeat	N	Y	1	Y
Cluster_3368	21	21	0.7	2.7	KL250597.1	552368	552393	25	.	-	251	ShRep_00547263;locus=ShRep_00547263;transcripts=Rep_702578,Rep_702579,Rep_702580	LTR_FINDER_KL250500.1_2_ltr	LINE/RTE-BovB	550761	553578	Overlap full	0.0996	Nc	Noncoding_Repeat_match_opposite	N	N	Nc	N
Cluster_33645	20	21	0.6	1.8	KL250597.1	316649	316671	22	.	+	184	ShRep_00546933;locus=ShRep_00546933;transcripts=Rep_702135	RepeatScout_R=44	Unknown	316558	316880	Overlap full	1	Nc	Noncoding_Repeat_match	N	N	Nc	N
Cluster_8698	22	22	3.5	0.5	KL250598.1	460603	460628	25	.	+	303							1	+|MS3_02460	Coding_strand_Exonic	Y	N	1	N
Cluster_8691	21	21	0.9	3.7	KL250598.1	445717	445751	34	.	+	345	ShRep_00094001;locus=ShRep_00094001;transcripts=Rep_116882	RepeatScout_R=389	DNA/En-Spm	445549	446709	Overlap full	0.9449	-|MS3_02472	Coding_opposite_strand_intronic_Repeat_Match	N	Y	2	N
Cluster_8613	21	21	1.4	0.7	KL250598.1	144907	144985	78	HP	+	164							1	+|MS3_02464	Coding_strand_Exonic	Y	N	2	N
Cluster_8696	20	21	0.7	2.3	KL250598.1	456270	456452	182	.	+	222	ShRep_00094013;locus=ShRep_00094013;transcripts=Rep_116900,Rep_116902,Rep_116903,Rep_116904	RepeatScout_R=48	LINE/RTE-BovB	455171	457130	Overlap full	0.8559	+|MS3_02460	Coding_strand_Intronic_Repeat_opposite	N	Y	1	N
Cluster_8680	20	20	0.5	2.5	KL250598.1	396917	397275	358	.	+	229	ShRep_00093897;locus=ShRep_00093897;transcripts=Rep_116755	Piler_65.583	LINE/Penelope	397210	397346	Overlap start	0.9258	Nc	Noncoding_Repeat_Partial_match	N	N	Nc	N
Cluster_8622	23	22	1.1	0.4	KL250598.1	173868	173897	29	.	+	105							1	+|MS3_02464	Coding_strand_Exonic	Y	N	2	N
Cluster_8601	22	23	0.3	1.8	KL250598.1	104669	104692	23	.	-	157	ShRep_00093072;locus=ShRep_00093072;transcripts=Rep_115653	LTR_FINDER_KL250580.1_5_ltr	LTR/Pao	104594	104702	Overlap full	0.0318	+|MS3_02466	Coding_opposite_strand_intronic_Repeat_Match_opposite	N	Y	1	N
Cluster_86770	23	21	0.4	1.2	KL250598.1	389472	389493	21	.	-	113	ShRep_00093882;locus=ShRep_00093882;transcripts=Rep_116738	RepeatScout_R=184	LINE/CR1	387087	389895	Overlap full	0	Nc	Noncoding_Repeat_match	N	N	Nc	N
Cluster_27177	21	21	1.3	11.2	KL250599.1	129460	130136	676	.	-	959	ShRep_00457571;locus=ShRep_00457571;transcripts=Rep_586662,Rep_586663	RepeatScout_R=415	LINE/Penelope	128759	130134	Overlap end	0.1543	+|MS3_02488	Coding_opposite_strand_intronic_Repeat_Match_Partial	N	Y	2	N
Cluster_27257	22	23	1.9	0.9	KL250599.1	560809	560832	23	.	+	214	ShRep_00458312;locus=ShRep_00458312;transcripts=Rep_587606	LTR_FINDER_KL250495.1_2_ltr	LINE/RTE-BovB	560510	560829	Overlap end	1	Nc	Noncoding_Repeat_Partial_match	N	N	Nc	N
Cluster_27214	22	22	0.6	2	KL250599.1	292227	292786	559	.	-	189	ShRep_00457815;locus=ShRep_00457815;transcripts=Rep_586986,Rep_586987,Rep_586988	RepeatScout_R=48	LINE/RTE-BovB	291650	292801	Overlap full	0.1058	-|MS3_02484	Coding_strand_Intronic_Repeat_match	N	Y	4	N
Cluster_27197	21	22	0.3	2.3	KL250599.1	229240	229341	101	.	+	199	ShRep_00457730;locus=ShRep_00457730;transcripts=Rep_586871,Rep_586872	RepeatScout_R=66	LINE/CR1	227337	229367	Overlap full	0.9347	-|MS3_02493	Coding_opposite_strand_intronic_Repeat_Match	N	Y	2	N
Cluster_27211	22	22	0.4	1.3	KL250599.1	274924	274954	30	.	+	128							0.9688	Nc	Noncoding_No_Repeat	N	N	Nc	N
Cluster_27181	20	20	0.4	1	KL250599.1	148988	149010	22	.	+	106	ShRep_00457598;locus=ShRep_00457598;transcripts=Rep_586700,Rep_586702	RepeatScout_R=73	LINE/RTE-BovB	148202	149450	Overlap full	1	-|MS3_02487	Coding_opposite_strand_intronic_Repeat_Match_opposite	N	Y	1	N
Cluster_22073	22	22	2.1	4.7	KL250600.1	7096	7697	601	.	-	506	ShRep_00353637;locus=ShRep_00353637;transcripts=Rep_452264	RepeatScout_R=66	LINE/CR1	6848	7982	Overlap full	0.1423	Nc	Noncoding_Repeat_match_opposite	N	N	Nc	N
Cluster_22166	21	21	2	1.8	KL250600.1	310559	310586	27	.	-	290	ShRep_00354547;locus=ShRep_00354547;transcripts=Rep_453489	Unknown	Unknown	310565	310648	Overlap start	0	+|MS3_02508	Coding_opposite_strand_intronic_Repeat_Match_Partial	N	Y	1	N
Cluster_22117	20	20	1.7	0.3	KL250600.1	116326	116388	62	HP	+	147							1	+|MS3_02504	Coding_strand_Intronic_no_Repeat	N	Y	2	Y
Cluster_22188	22	22	0.7	2.7	KL250600.1	415370	415523	153	.	+	258	ShRep_00354779;locus=ShRep_00354779;transcripts=Rep_453797	RepeatScout_R=171	LINE	415284	416102	Overlap full	0.845	Nc	Noncoding_Repeat_match_opposite	N	N	Nc	N
Cluster_22110	22	22	0.5	3	KL250600.1	100697	100909	212	.	+	271	ShRep_00353875;locus=ShRep_00353875;transcripts=Rep_452570	RepeatScout_R=106	LINE/RTE-BovB	100007	100936	Overlap full	0.8819	Nc	Noncoding_Repeat_match_opposite	N	N	Nc	N
Cluster_22145	22	22	0.8	1.7	KL250600.1	227025	227053	28	.	-	185	ShRep_00354257;locus=ShRep_00354257;transcripts=Rep_453075,Rep_453076	LTR_FINDER_KL251506.1_1_ltr	LTR/Gypsy	226952	227081	Overlap full	0.0054	Nc	Noncoding_Repeat_match	N	N	Nc	N
Cluster_22070	24	25	1.1	0.4	KL250600.1	2870	2895	25	.	+	111	ShRep_00353622;locus=ShRep_00353622;transcripts=Rep_452239,Rep_452240,Rep_452241,Rep_452242,Rep_452244,Rep_452245	LTR_FINDER_KL252163.1_1_ltr	LTR	2847	4743	Overlap full	0.991	Nc	Noncoding_Repeat_match	N	N	Nc	N
Cluster_22169	20	20	1	0.6	KL250600.1	328666	328838	172	.	+	117	ShRep_00354590;locus=ShRep_00354590;transcripts=Rep_453550	LTR_FINDER_KL251400.1_1_ltr	LTR/Gypsy	328652	329226	Overlap full	0.8803	Nc	Noncoding_Repeat_match_opposite	N	N	Nc	N
Cluster_22134	21	21	0.8	1.1	KL250600.1	185126	185276	150	.	+	138	ShRep_00354091;locus=ShRep_00354091;transcripts=Rep_452849,Rep_452850,Rep_452851,Rep_452852	RepeatScout_R=468	Unknown	184721	185395	Overlap full	0.8551	Nc	Noncoding_Repeat_match	N	N	Nc	N
Cluster_22109	22	21	0.4	2.1	KL250600.1	92654	92681	27	.	-	193	ShRep_00353844;locus=ShRep_00353844;transcripts=Rep_452529,Rep_452530,Rep_452531,Rep_452532,Rep_452534,Rep_452535,Rep_452536,Rep_452538,Rep_452540	RepeatScout_R=62	Unknown	92127	93753	Overlap full	0.0311	-|MS3_02510	Coding_strand_Intronic_Repeat_opposite	N	Y	1	N
Cluster_22111	21	21	0.5	1.9	KL250600.1	103680	103703	23	.	+	172	ShRep_00353879;locus=ShRep_00353879;transcripts=Rep_452574	RepeatScout_R=256	LTR/Gypsy	102735	104393	Overlap full	1	Nc	Noncoding_Repeat_match	N	N	Nc	N
Cluster_22176	22	23	0.6	1.5	KL250600.1	371027	371050	23	.	+	154	ShRep_00354673;locus=ShRep_00354673;transcripts=Rep_453659,Rep_453660	RepeatScout_R=1	LINE/RTE-BovB	370981	371360	Overlap full	0.9805	-|MS3_02498	Coding_opposite_strand_intronic_Repeat_Match	N	Y	1	N
Cluster_22164	23	23	0.5	1.3	KL250600.1	296447	296530	83	HP	+	137	ShRep_00354502;locus=ShRep_00354502;transcripts=Rep_453417	Piler_427.238	Unknown	296413	296795	Overlap full	0.8978	Nc	Noncoding_Repeat_match_opposite	N	N	Nc	N
Cluster_27142	22	22	0.1	15.1	KL250601.1	544928	545036	108	MIRNA	+	1153							1	Nc	Noncoding_No_Repeat	N	N	Nc	N
Cluster_27062	22	23	0.8	5.6	KL250601.1	116190	116214	24	.	-	481	ShRep_00474905;locus=ShRep_00474905;transcripts=Rep_609087	RepeatScout_R=7	LINE/RTE-BovB	116193	116560	Overlap start	0	Nc	Noncoding_Repeat_match_partial_opposite	N	N	Nc	N
Cluster_27082	22	22	0.6	2.8	KL250601.1	226120	226217	97	HP	-	260	ShRep_00475061;locus=ShRep_00475061;transcripts=Rep_609270	RepeatScout_R=48	LINE/RTE-BovB	226109	226280	Overlap full	0.0308	-|MS3_02517	Coding_strand_Intronic_Repeat_match	N	Y	1	N
Cluster_27115	24	25	1.1	0.5	KL250601.1	412535	412560	25	.	+	122	ShRep_00475321;locus=ShRep_00475321;transcripts=Rep_609586	Unknown	Unknown	412557	412604	Overlap start	0.9836	Nc	Noncoding_Repeat_Partial_match	N	N	Nc	Y
Cluster_27102	20	25	1.1	0.4	KL250601.1	310543	310568	25	.	+	107	ShRep_00475164;locus=ShRep_00475164;transcripts=Rep_609394,Rep_609395	RepeatScout_R=175	SINE/tRNA	310503	310786	Overlap full	1	Nc	Noncoding_Repeat_match_opposite	N	N	Nc	N
Cluster_18017	20	20	2.4	5	KL250602.1	123962	124004	42	HP	+	552	ShRep_00355604;locus=ShRep_00355604;transcripts=Rep_454880	RepeatScout_R=1205	LTR/Pao	123776	124105	Overlap full	0.9112	Nc	Noncoding_Repeat_match	N	N	Nc	Y
Cluster_18043	22	23	3.3	0.8	KL250602.1	331062	331138	76	HP	+	306	ShRep_00356105;locus=ShRep_00356105;transcripts=Rep_455524,Rep_455525,Rep_455526	RepeatScout_R=2	SINE/tRNA	331042	331489	Overlap full	1	Nc	Noncoding_Repeat_match	N	N	Nc	N
Cluster_18100	25	25	1.1	0.6	KL250602.1	552557	552627	70	HP	-	111							0	-|MS3_02539	Coding_strand_Exonic	Y	N	2	N
Cluster_18006	21	21	0.4	1.1	KL250602.1	102306	102552	246	.	+	116	ShRep_00355588;locus=ShRep_00355588;transcripts=Rep_454860,Rep_454861	RepeatScout_R=73	LINE/RTE-BovB	102086	103071	Overlap full	0.8362	-|MS3_02530	Coding_opposite_strand_intronic_Repeat_Match	N	Y	2	N
Cluster_28929	22	22	0.4	1.9	KL250603.1	116510	116559	49	HP	-	177	ShRep_00491536;locus=ShRep_00491536;transcripts=Rep_630639	RepeatScout_R=141	LINE/CR1	113469	118183	Overlap full	0.0113	Nc	Noncoding_Repeat_match_opposite	N	N	Nc	N
Cluster_28992	22	21	0.1	2.2	KL250603.1	484917	484973	56	HP	-	178	ShRep_00492273;locus=ShRep_00492273;transcripts=Rep_631568	RepeatScout_R=73	LINE/RTE-BovB	484104	485176	Overlap full	0.1236	Nc	Noncoding_Repeat_match	N	N	Nc	N
Cluster_28993	21	21	0.1	2.1	KL250603.1	492600	492656	56	HP	-	172	ShRep_00492285;locus=ShRep_00492285;transcripts=Rep_631583	RepeatScout_R=73	LINE/RTE-BovB	491788	492859	Overlap full	0.0814	Nc	Noncoding_Repeat_match	N	N	Nc	N
Cluster_6046	21	21	4.1	26.6	KL250604.1	365723	366198	475	.	-	2334	ShRep_00085239;locus=ShRep_00085239;transcripts=Rep_105480,Rep_105481	RepeatScout_R=463	Unknown	365117	366214	Overlap full	0.1414	Nc	Noncoding_Repeat_match	N	N	Nc	N
Cluster_60483	21	21	1.4	6	KL250604.1	445490	445724	234	.	+	556	ShRep_00085397;locus=ShRep_00085397;transcripts=Rep_105703	RepeatScout_R=472	LINE/RTE-BovB	445079	445736	Overlap full	0.8867	-|MS3_02566	Coding_opposite_strand_intronic_Repeat_Match_opposite	N	Y	2	N
Cluster_60452	23	23	1.2	0.7	KL250604.1	317028	317129	101	HP	-	136	ShRep_00085110;locus=ShRep_00085110;transcripts=Rep_105299,Rep_105300	RepeatScout_R=372	Unknown	317045	318379	Overlap start	0.0074	Nc	Noncoding_Repeat_match_partial_opposite	N	N	Nc	N
Cluster_60375	22	22	0.5	1.6	KL250604.1	58960	59077	117	HP	-	157	ShRep_00084510;locus=ShRep_00084510;transcripts=Rep_104494,Rep_104495	RepeatScout_R=124	LINE/RTE-BovB	58505	59306	Overlap full	0.172	-|MS3_02572	Coding_strand_Intronic_Repeat_opposite	N	Y	1	N
Cluster_60468	21	21	0.3	2	KL250604.1	376553	376642	89	.	-	172	ShRep_00085264;locus=ShRep_00085264;transcripts=Rep_105514	RepeatScout_R=328	Satellite	376570	376688	Overlap start	0.0349	Nc	Noncoding_Repeat_Partial_match	N	N	Nc	Y
Cluster_60520	21	21	0.4	1.4	KL250604.1	545798	545821	23	.	+	136	ShRep_00085586;locus=ShRep_00085586;transcripts=Rep_105926,Rep_105927	Piler_49.720	LINE/RTE-BovB	544173	547171	Overlap full	1	Nc	Noncoding_Repeat_match	N	N	Nc	N
Cluster_60464	21	21	0.2	1.9	KL250604.1	373609	373639	30	.	-	161	ShRep_00085260;locus=ShRep_00085260;transcripts=Rep_105509	LTR_FINDER_KL250513.1_1_ltr	LTR	373516	373704	Overlap full	0.0373	Nc	Noncoding_Repeat_match_opposite	N	N	Nc	N
Cluster_28178	22	22	4.2	43.5	KL250605.1	471554	471604	50	HP	+	3618	ShRep_00476819;locus=ShRep_00476819;transcripts=Rep_611608	Piler_120.609	LINE/Penelope	471320	471606	Overlap full	0.9978	Nc	Noncoding_Repeat_match_opposite	N	N	Nc	N
Cluster_28074	21	20	3.8	12.6	KL250605.1	10845	10915	70	HP	+	1234	ShRep_00475746;locus=ShRep_00475746;transcripts=Rep_610161,Rep_610162,Rep_610163	Piler_334.224	LINE/CR1	9006	11227	Overlap full	0.9903	Nc	Noncoding_Repeat_match_opposite	N	N	Nc	N
Cluster_28158	20	21	0.6	5.6	KL250605.1	388836	389568	732	.	-	475	ShRep_00476571;locus=ShRep_00476571;transcripts=Rep_611283,Rep_611284,Rep_611286	RepeatScout_R=3	LINE/Penelope	388299	389630	Overlap full	0.1432	Nc	Noncoding_Repeat_match_opposite	N	N	Nc	N
Cluster_28073	20	21	1.3	3.3	KL250605.1	10514	10544	30	.	+	337	ShRep_00475746;locus=ShRep_00475746;transcripts=Rep_610161,Rep_610162,Rep_610163	Piler_334.224	LINE/CR1	9006	11227	Overlap full	0.9703	Nc	Noncoding_Repeat_match_opposite	N	N	Nc	N
Cluster_28117	22	22	1.4	2.1	KL250605.1	185407	185463	56	HP	-	254	ShRep_00476191;locus=ShRep_00476191;transcripts=Rep_610762	Unknown	Unknown	185379	185547	Overlap full	0	-|MS3_02578	Coding_strand_Intronic_Repeat_match	N	Y	1	N
Cluster_28118	20	21	1	1.6	KL250605.1	188963	189120	157	.	+	197	ShRep_00476199;locus=ShRep_00476199;transcripts=Rep_610773,Rep_610774	RepeatScout_R=468	Unknown	188635	189157	Overlap full	0.934	-|MS3_02578	Coding_opposite_strand_intronic_Repeat_Match_opposite	N	Y	1	N
Cluster_28080	23	23	1.1	0.4	KL250605.1	23613	23690	77	HP	+	122							1	+|MS3_02579	Coding_strand_Intronic_no_Repeat	N	Y	1	Y
Cluster_28093	22	23	1	0.8	KL250605.1	96528	96551	23	.	-	121	ShRep_00476001;locus=ShRep_00476001;transcripts=Rep_610522	LTR_FINDER_KL250663.1_1_ltr	LINE/RTE-BovB	96389	97434	Overlap full	0	+|MS3_02581	Coding_opposite_strand_intronic_Repeat_Match	N	Y	2	N
Cluster_28070	21	21	0.6	1.4	KL250605.1	4189	4212	23	.	+	156	ShRep_00475738;locus=ShRep_00475738;transcripts=Rep_610153	RepeatScout_R=272	LINE/CR1	3767	4917	Overlap full	0.9872	Nc	Noncoding_Repeat_match	N	N	Nc	N
Cluster_28174	20	20	0.2	1.5	KL250605.1	437096	437119	23	.	-	126	ShRep_00476713;locus=ShRep_00476713;transcripts=Rep_611470,Rep_611471,Rep_611473	RepeatScout_R=386	Unknown	436718	437287	Overlap full	0.1111	Nc	Noncoding_Repeat_match_opposite	N	N	Nc	N
Cluster_47414	23	21	1.1	1.4	KL250606.1	525148	525483	335	.	+	186	ShRep_00685438;locus=ShRep_00685438;transcripts=Rep_880591	Piler_102.666	Unknown	524997	525590	Overlap full	0.9409	+|MS3_02597	Coding_strand_Intronic_Repeat_match	N	Y	3	N
Cluster_47339	20	20	0.8	1.3	KL250606.1	221997	222033	36	.	+	159	ShRep_00684555;locus=ShRep_00684555;transcripts=Rep_879453,Rep_879455	Piler_419.12	LINE/DRE	221996	223759	Overlap full	1	-|MS3_02599	Coding_opposite_strand_intronic_Repeat_Match	N	Y	2	N
Cluster_47402	21	21	0.5	1.6	KL250606.1	470630	470713	83	.	-	156	ShRep_00685292;locus=ShRep_00685292;transcripts=Rep_880401,Rep_880402	RepeatScout_R=231	LINE/CR1	470313	473243	Overlap full	0.1538	Nc	Noncoding_Repeat_match_opposite	N	N	Nc	N
Cluster_47322	21	21	0.5	1.3	KL250606.1	151566	151685	119	HP	+	134	ShRep_00684355;locus=ShRep_00684355;transcripts=Rep_879189,Rep_879190	RepeatScout_R=93	LINE/RTE-BovB	151054	151880	Overlap full	0.9701	Nc	Noncoding_Repeat_match_opposite	N	N	Nc	N
Cluster_36693	24	24	13.7	5.8	KL250607.1	83333	83359	26	.	+	1483	ShRep_00572085;locus=ShRep_00572085;transcripts=Rep_734817,Rep_734819,Rep_734820,Rep_734821,Rep_734822	LTR_FINDER_KL250850.1_1_ltr	LINE/RTE-BovB	83219	83447	Overlap full	1	+|MS3_02618	Coding_strand_Intronic_Repeat_opposite	N	Y	8	N
Cluster_36746	22	22	3.5	4.6	KL250607.1	419172	419534	362	.	-	607	ShRep_00572755;locus=ShRep_00572755;transcripts=Rep_735698	RepeatScout_R=368	LINE/CR1	419175	419654	Overlap start	0.0527	Nc	Noncoding_Repeat_match_partial_opposite	N	N	Nc	N
Cluster_36749	21	23	0.5	1.6	KL250607.1	429343	429416	73	.	+	160	ShRep_00572777;locus=ShRep_00572777;transcripts=Rep_735726,Rep_735727	RepeatScout_R=48	LINE/RTE-BovB	429111	429487	Overlap full	0.9875	Nc	Noncoding_Repeat_match	N	N	Nc	N
Cluster_36683	20	21	0.2	2.1	KL250607.1	24414	24439	25	.	+	184							0.9728	Nc	Noncoding_No_Repeat	N	N	Nc	N
Cluster_36717	20	20	0.5	1.2	KL250607.1	197205	197229	24	.	-	129	ShRep_00572295;locus=ShRep_00572295;transcripts=Rep_735101,Rep_735102	RepeatScout_R=98	LINE/RTE-BovB	197085	197810	Overlap full	0.062	+|MS3_02610	Coding_opposite_strand_intronic_Repeat_Match_opposite	N	Y	2	N
Cluster_3674	20	21	0.1	1.2	KL250607.1	364682	364704	22	.	-	103	ShRep_00572674;locus=ShRep_00572674;transcripts=Rep_735587	LTR_FINDER_KL251234.1_1_ltr	LINE/RTE-BovB	364486	364975	Overlap full	0.0194	+|MS3_02619	Coding_opposite_strand_intronic_Repeat_Match	N	Y	1	N
Cluster_21443	21	23	1.5	1.2	KL250608.1	155574	155596	22	.	+	207	ShRep_00396070;locus=ShRep_00396070;transcripts=Rep_507237,Rep_507238	LTR_FINDER_KL250795.1_2_ltr	LINE/CR1	155449	155744	Overlap full	0.9903	Nc	Noncoding_Repeat_match_opposite	N	N	Nc	N
Cluster_21497	22	22	1.5	0.1	KL250608.1	429409	429436	27	.	+	117							1	+|MS3_02628	Coding_strand_Exonic	Y	N	4	N
Cluster_7134	22	23	6.8	3.1	KL250609.1	139796	139820	24	.	-	744	ShRep_00670985;locus=ShRep_00670985;transcripts=Rep_861999	LTR_FINDER_KL250660.1_1_ltr	LINE/RTE-BovB	139800	139829	Overlap start	0	+|MS3_02635	Coding_opposite_strand_intronic_Repeat_Match_Partial	N	Y	1	N
Cluster_7209	23	21	1.2	3.2	KL250609.1	436135	436425	290	.	+	333	ShRep_00671679;locus=ShRep_00671679;transcripts=Rep_862887	RepeatScout_R=459	LINE/CR1	436106	436863	Overlap full	0.8979	Nc	Noncoding_Repeat_match	N	N	Nc	N
Cluster_12647	20	20	2.9	1.6	KL250610.1	148199	148277	78	.	-	333	ShRep_00183621;locus=ShRep_00183621;transcripts=Rep_232363,Rep_232365	LTR_FINDER_KL250537.1_1_ltr	LINE/RTE-BovB	147888	148344	Overlap full	0.1441	Nc	Noncoding_Repeat_match	N	N	Nc	N
Cluster_12613	22	22	0.6	1.6	KL250610.1	9789	9812	23	.	-	161	ShRep_00183225;locus=ShRep_00183225;transcripts=Rep_231849,Rep_231850	RepeatScout_R=255	LINE/DRE	9671	9853	Overlap full	0	+|MS3_02656	Coding_opposite_strand_intronic_Repeat_Match_opposite	N	Y	2	N
Cluster_12718	21	21	0.5	1.4	KL250610.1	455320	455352	32	.	-	142	ShRep_00184490;locus=ShRep_00184490;transcripts=Rep_233548,Rep_233549	RepeatScout_R=389	DNA/En-Spm	454337	456438	Overlap full	0.0493	Nc	Noncoding_Repeat_match	N	N	Nc	N
Cluster_127	22	21	0.5	1.2	KL250610.1	461914	462044	130	.	+	127	ShRep_00184498;locus=ShRep_00184498;transcripts=Rep_233558	RepeatScout_R=389	DNA/En-Spm	461793	462537	Overlap full	0.8583	Nc	Noncoding_Repeat_match	N	N	Nc	N
Cluster_51816	20	22	0.5	2.3	KL250611.1	171347	171369	22	.	-	213	ShRep_00746647;locus=ShRep_00746647;transcripts=Rep_959319,Rep_959320,Rep_959321,Rep_959322	RepeatScout_R=563	Unknown	171283	173078	Overlap full	0.0047	Nc	Noncoding_Repeat_match	N	N	Nc	N
Cluster_51809	23	23	0.4	2.3	KL250611.1	117655	117854	199	.	+	204	ShRep_00746537;locus=ShRep_00746537;transcripts=Rep_959180,Rep_959181	LTR_FINDER_KL251462.1_1_ltr	LINE/RTE	117624	118456	Overlap full	0.9069	Nc	Noncoding_Repeat_match_opposite	N	N	Nc	N
Cluster_51827	24	20	0.2	2.2	KL250611.1	250046	250148	102	HP	-	177	ShRep_00746809;locus=ShRep_00746809;transcripts=Rep_959515	LTR_FINDER_KL251124.1_2_ltr	LINE/RTE-BovB	250035	250461	Overlap full	0.1808	Nc	Noncoding_Repeat_match	N	N	Nc	N
Cluster_51800	21	20	0.2	1.3	KL250611.1	23130	23240	110	.	-	114	ShRep_00746362;locus=ShRep_00746362;transcripts=Rep_958972,Rep_958973	RepeatScout_R=66	LINE/CR1	22610	23291	Overlap full	0.0877	Nc	Noncoding_Repeat_match	N	N	Nc	N
Cluster_7297	22	23	5.7	6.8	KL250612.1	407046	407160	114	HP	+	936	ShRep_00243294;locus=ShRep_00243294;transcripts=Rep_309599	Piler_360.350	LINE/RTE-BovB	407039	407261	Overlap full	0.9551	+|MS3_02676	Coding_strand_Intronic_Repeat_match	N	Y	2	N
Cluster_72963	23	23	3.5	4	KL250612.1	384139	384246	107	HP	+	544	ShRep_00243266;locus=ShRep_00243266;transcripts=Rep_309562,Rep_309564,Rep_309565	LTR_FINDER_KL250920.1_1_ltr	LINE/RTE-BovB	383517	384536	Overlap full	1	+|MS3_02676	Coding_strand_Intronic_Repeat_match	N	Y	2	N
Cluster_72979	21	21	0.8	1.4	KL250612.1	433253	433348	95	HP	+	162	ShRep_00243332;locus=ShRep_00243332;transcripts=Rep_309651,Rep_309652,Rep_309653	LTR_FINDER_KL252325.1_1_ltr	LTR	432315	434731	Overlap full	0.9506	Nc	Noncoding_Repeat_match_opposite	N	N	Nc	N
Cluster_72975	21	21	0.6	2	KL250612.1	420466	420553	87	.	+	195	ShRep_00243318;locus=ShRep_00243318;transcripts=Rep_309631	RepeatScout_R=93	LINE/RTE-BovB	420002	421233	Overlap full	0.9179	Nc	Noncoding_Repeat_match	N	N	Nc	N
Cluster_73005	23	23	0.6	1	KL250612.1	550463	550495	32	.	-	117	ShRep_00243537;locus=ShRep_00243537;transcripts=Rep_309917,Rep_309918,Rep_309919,Rep_309920,Rep_309921	RepeatScout_R=231	LINE/CR1	550076	552687	Overlap full	0.0769	Nc	Noncoding_Repeat_match	N	N	Nc	N
Cluster_37994	22	22	11.5	49.3	KL250613.1	443126	443801	675	.	+	4609	ShRep_00593479;locus=ShRep_00593479;transcripts=Rep_762468	LTR_FINDER_KL250836.1_1_ltr	LTR/Gypsy	442990	444011	Overlap full	0.821	+|MS3_02695	Coding_strand_Intronic_Repeat_match	N	Y	1	N
Cluster_37943	21	22	0.7	2.6	KL250613.1	108680	108762	82	.	+	254	ShRep_00592537;locus=ShRep_00592537;transcripts=Rep_761262,Rep_761264	RepeatScout_R=109	LINE/CR1	107943	110354	Overlap full	0.9921	Nc	Noncoding_Repeat_match_opposite	N	N	Nc	N
Cluster_38007	22	21	0.5	2.8	KL250613.1	484618	484843	225	.	+	256	ShRep_00593538;locus=ShRep_00593538;transcripts=Rep_762547	RepeatScout_R=596	LINE/Penelope	484841	485206	Overlap start	0.8008	Nc	Noncoding_Repeat_match_partial_opposite	N	N	Nc	N
Cluster_37944	23	22	1.2	0.3	KL250613.1	112413	112440	27	.	+	111							1	+|MS3_02704	Coding_strand_Exonic	Y	N	1	N
Cluster_38014	23	23	0.5	1.3	KL250613.1	506989	507370	381	.	+	135	ShRep_00593597;locus=ShRep_00593597;transcripts=Rep_762624	RepeatScout_R=48	LINE/RTE-BovB	506881	507382	Overlap full	0.8444	Nc	Noncoding_Repeat_match	N	N	Nc	N
Cluster_37966	21	21	0.2	1.8	KL250613.1	310615	310773	158	.	+	155	ShRep_00593112;locus=ShRep_00593112;transcripts=Rep_762017	RepeatScout_R=664	LTR/Gypsy	309596	311578	Overlap full	0.929	Nc	Noncoding_Repeat_match	N	N	Nc	N
Cluster_15295	20	20	0.9	4.6	KL250614.1	1821	1844	23	.	+	407	ShRep_00310771;locus=ShRep_00310771;transcripts=Rep_396649	RepeatScout_R=845	DNA/En-Spm	1549	3121	Overlap full	0.941	Nc	Noncoding_Repeat_match	N	N	Nc	N
Cluster_1535	21	22	0.4	4.4	KL250614.1	245682	245706	24	.	+	360	ShRep_00311088;locus=ShRep_00311088;transcripts=Rep_397036,Rep_397037,Rep_397039,Rep_397040,Rep_397041	RepeatScout_R=146	LINE/Penelope	244442	245767	Overlap full	0.9889	+|MS3_02707	Coding_strand_Intronic_Repeat_opposite	N	Y	1	N
Cluster_15383	22	22	0.4	2.9	KL250614.1	490365	490408	43	HP	+	251	ShRep_00311508;locus=ShRep_00311508;transcripts=Rep_397583,Rep_397584,Rep_397585,Rep_397588	RepeatScout_R=517	LINE/Penelope	490219	490812	Overlap full	0.988	Nc	Noncoding_Repeat_match_opposite	N	N	Nc	N
Cluster_15320	21	23	0.5	2	KL250614.1	65640	65662	22	.	-	190	ShRep_00310859;locus=ShRep_00310859;transcripts=Rep_396752	RepeatScout_R=48	LINE/RTE-BovB	65457	66474	Overlap full	0.0211	+|MS3_02714	Coding_opposite_strand_intronic_Repeat_Match	N	Y	3	N
Cluster_43443	23	22	2	0.8	KL250615.1	89138	89163	25	.	-	209	ShRep_00655883;locus=ShRep_00655883;transcripts=Rep_842665	RepeatScout_R=134	Satellite	89056	89189	Overlap full	0	Nc	Noncoding_Repeat_match_opposite	N	N	Nc	N
Cluster_43498	22	20	0.9	0.6	KL250615.1	386284	386322	38	.	-	105	ShRep_00656362;locus=ShRep_00656362;transcripts=Rep_843297	Piler_340.375	LTR/Gypsy	386282	386768	Overlap full	0.0381	Nc	Noncoding_Repeat_match_opposite	N	N	Nc	N
Cluster_2136	22	22	0.7	2.8	KL250616.1	343038	343311	273	.	+	266	ShRep_00226884;locus=ShRep_00226884;transcripts=Rep_288388	LTR_FINDER_KL251124.1_2_ltr	LINE/RTE-BovB	342958	343346	Overlap full	0.9211	Nc	Noncoding_Repeat_match_opposite	N	N	Nc	N
Cluster_47812	21	22	0.6	3.7	KL250617.1	345918	345942	24	.	-	324	ShRep_00701754;locus=ShRep_00701754;transcripts=Rep_901572,Rep_901573,Rep_901574	RepeatScout_R=324	LINE/Penelope	345669	346399	Overlap full	0.1358	Nc	Noncoding_Repeat_match_opposite	N	N	Nc	N
Cluster_47809	23	22	0.6	3.4	KL250617.1	322469	322494	25	.	+	305	ShRep_00701700;locus=ShRep_00701700;transcripts=Rep_901500,Rep_901501	RepeatScout_R=324	LINE/Penelope	322150	323052	Overlap full	0.8393	Nc	Noncoding_Repeat_match_opposite	N	N	Nc	N
Cluster_47840	22	22	0.5	0.9	KL250617.1	487786	488042	256	.	+	102	ShRep_00702040;locus=ShRep_00702040;transcripts=Rep_901934	LTR_FINDER_KL250617.1_4_ltr	LTR/Gypsy	484929	489458	Overlap full	0.8431	+|MS3_02758	Coding_strand_Intronic_Repeat_match	N	Y	3	N
Cluster_5912	22	22	1.9	10.4	KL250618.1	110104	110155	51	HP	-	936	ShRep_00716710;locus=ShRep_00716710;transcripts=Rep_920733	LTR_FINDER_KL251124.1_2_ltr	LINE/RTE-BovB	109952	110337	Overlap full	0	-|MS3_02770	Coding_strand_Intronic_Repeat_match	N	Y	1	N
Cluster_5908	22	22	0.8	3.5	KL250618.1	97008	97055	47	HP	+	322	ShRep_00716694;locus=ShRep_00716694;transcripts=Rep_920710	RepeatScout_R=7	LINE/RTE-BovB	96648	97525	Overlap full	1	-|MS3_02759	Coding_opposite_strand_intronic_Repeat_Match	N	Y	1	N
Cluster_59002	23	22	1.4	1	KL250618.1	50060	50085	25	.	-	190	ShRep_00716606;locus=ShRep_00716606;transcripts=Rep_920605,Rep_920606	LTR_FINDER_KL250895.1_1_ltr	LINE/Penelope	50053	50131	Overlap full	0	Nc	Noncoding_Repeat_match_opposite	N	N	Nc	N
Cluster_5955	21	21	0.8	2.4	KL250618.1	240913	241103	190	.	+	238	ShRep_00716945;locus=ShRep_00716945;transcripts=Rep_921034,Rep_921035	RepeatScout_R=5	LINE/RTE-BovB	240627	241797	Overlap full	0.8571	Nc	Noncoding_Repeat_match	N	N	Nc	N
Cluster_5943	22	22	0.9	2.2	KL250618.1	210523	210645	122	.	+	235	ShRep_00716882;locus=ShRep_00716882;transcripts=Rep_920957,Rep_920958,Rep_920959,Rep_920961,Rep_920962	Piler_142.614	SINE/tRNA	210418	211583	Overlap full	0.9404	Nc	Noncoding_Repeat_match_opposite	N	N	Nc	N
Cluster_59350	22	24	1.1	1	KL250618.1	181347	181371	24	.	+	158	ShRep_00716845;locus=ShRep_00716845;transcripts=Rep_920909,Rep_920910	RepeatScout_R=6	LINE/RTE-BovB	180893	181444	Overlap full	1	+|MS3_02761	Coding_strand_Intronic_Repeat_opposite	N	Y	2	N
Cluster_5978	22	20	0.8	1.4	KL250618.1	366032	366246	214	.	-	174	ShRep_00717175;locus=ShRep_00717175;transcripts=Rep_921326	RepeatScout_R=162	Unknown	366050	366744	Overlap start	0.1149	Nc	Noncoding_Repeat_Partial_match	N	N	Nc	N
Cluster_6021	20	21	0.4	1.9	KL250618.1	539235	539257	22	.	+	171	ShRep_00717418;locus=ShRep_00717418;transcripts=Rep_921634	LTR_FINDER_KL250558.1_3_ltr	LTR/Gypsy	539222	539264	Overlap full	0.9766	Nc	Noncoding_Repeat_match_opposite	N	N	Nc	N
Cluster_59370	21	21	0.6	1.2	KL250618.1	186901	187079	178	HP	-	133	ShRep_00716854;locus=ShRep_00716854;transcripts=Rep_920921	RepeatScout_R=73	LINE/RTE-BovB	186639	187318	Overlap full	0.0526	+|MS3_02761	Coding_opposite_strand_intronic_Repeat_Match	N	Y	2	N
Cluster_5966	23	24	0.4	1.2	KL250618.1	320012	320036	24	.	-	111	ShRep_00717113;locus=ShRep_00717113;transcripts=Rep_921251,Rep_921252,Rep_921254,Rep_921255	RepeatScout_R=7	LINE/RTE-BovB	318395	320281	Overlap full	0	+|MS3_02772	Coding_opposite_strand_intronic_Repeat_Match	N	Y	2	N
Cluster_61021	20	21	0.7	3	KL250619.1	475263	475284	21	.	-	281	ShRep_00099392;locus=ShRep_00099392;transcripts=Rep_123823,Rep_123824,Rep_123825	RepeatScout_R=65	LINE/RTE-BovB	474884	478679	Overlap full	0	+|MS3_02788	Coding_opposite_strand_intronic_Repeat_Match	N	Y	2	N
Cluster_6103	22	23	0.8	2.1	KL250619.1	497078	497103	25	.	+	222	ShRep_00099419;locus=ShRep_00099419;transcripts=Rep_123856,Rep_123857	RepeatScout_R=366	LINE/RTE-BovB	497037	497225	Overlap full	1	Nc	Noncoding_Repeat_match_opposite	N	N	Nc	N
Cluster_60945	21	21	0.4	1.6	KL250619.1	66525	66548	23	.	+	154	ShRep_00098518;locus=ShRep_00098518;transcripts=Rep_122730,Rep_122731	Piler_49.720	LINE/RTE-BovB	64474	66928	Overlap full	0.9675	Nc	Noncoding_Repeat_match_opposite	N	N	Nc	N
Cluster_6656	22	22	0.9	4.8	KL250620.1	440789	440925	136	.	+	429	ShRep_00761661;locus=ShRep_00761661;transcripts=Rep_978503	RepeatScout_R=472	LINE/RTE-BovB	440431	440921	Overlap end	0.8741	+|MS3_02807	Coding_strand_Intronic_Repeat_opposite_partial	N	Y	3	N
Cluster_6621	24	23	1	1.9	KL250620.1	338489	338514	25	.	+	213	ShRep_00761470;locus=ShRep_00761470;transcripts=Rep_978242,Rep_978243	RepeatScout_R=48	LINE/RTE-BovB	338427	338961	Overlap full	0.9953	Nc	Noncoding_Repeat_match	N	N	Nc	N
Cluster_6630	23	23	0.3	2.4	KL250620.1	351805	352042	237	HP	+	204	ShRep_00761495;locus=ShRep_00761495;transcripts=Rep_978278,Rep_978279,Rep_978281,Rep_978283	RepeatScout_R=7	LINE/RTE-BovB	351396	352276	Overlap full	0.9951	Nc	Noncoding_Repeat_match	N	N	Nc	N
Cluster_6649	22	23	0.3	2.3	KL250620.1	424545	424632	87	HP	-	192	ShRep_00761646;locus=ShRep_00761646;transcripts=Rep_978483	RepeatScout_R=7	LINE/RTE-BovB	424232	424799	Overlap full	0		Coding_strand_Intronic_Repeat_match	N	Y	1	N
Cluster_66672	20	23	0.5	1.6	KL250620.1	459466	459709	243	.	-	160	ShRep_00761697;locus=ShRep_00761697;transcripts=Rep_978541	RepeatScout_R=203	LINE/RTE-BovB	459362	459655	Overlap end	0.0187	Nc	Noncoding_Repeat_Partial_match	N	N	Nc	N
Cluster_26748	21	21	4.6	18.2	KL250621.1	291117	291141	24	.	-	1715	ShRep_00466723;locus=ShRep_00466723;transcripts=Rep_598468	RepeatScout_R=59	LINE/CR1	290742	291780	Overlap full	0	Nc	Noncoding_Repeat_match_opposite	N	N	Nc	N
Cluster_26734	22	22	1.1	1.9	KL250621.1	256213	256562	349	.	+	222	ShRep_00466671;locus=ShRep_00466671;transcripts=Rep_598397	LTR_FINDER_KL251124.1_1_ltr	LTR/Gypsy	256444	256870	Overlap start	0.9054	Nc	Noncoding_Repeat_Partial_match	N	N	Nc	N
Cluster_26766	23	23	0.7	2.4	KL250621.1	328319	328486	167	HP	-	227	ShRep_00466761;locus=ShRep_00466761;transcripts=Rep_598517,Rep_598518	RepeatScout_R=466	LINE/CR1	328051	329582	Overlap full	0.185	Nc	Noncoding_Repeat_match	N	N	Nc	N
Cluster_26675	23	23	1	1.3	KL250621.1	57506	57530	24	.	+	172	ShRep_00466218;locus=ShRep_00466218;transcripts=Rep_597794	RepeatScout_R=517	LINE/Penelope	57272	57744	Overlap full	1	Nc	Noncoding_Repeat_match	N	N	Nc	N
Cluster_26751	20	20	0.5	2.5	KL250621.1	293772	293796	24	.	-	220	ShRep_00466730;locus=ShRep_00466730;transcripts=Rep_598476	RepeatScout_R=1061	LTR/Gypsy	293505	295605	Overlap full	0.1227	Nc	Noncoding_Repeat_match	N	N	Nc	N
Cluster_26742	23	24	0.3	2.7	KL250621.1	283878	283902	24	.	-	224	ShRep_00466717;locus=ShRep_00466717;transcripts=Rep_598458	Piler_49.170	LINE/RTE-BovB	283240	284832	Overlap full	0.0045	Nc	Noncoding_Repeat_match	N	N	Nc	N
Cluster_26762	21	22	0.7	1.1	KL250621.1	320695	320734	39	HP	-	130	ShRep_00466752;locus=ShRep_00466752;transcripts=Rep_598503	RepeatScout_R=89	LINE/CR1	320466	321686	Overlap full	0.0077	Nc	Noncoding_Repeat_match_opposite	N	N	Nc	N
Cluster_26752	22	23	0.4	1.4	KL250621.1	295356	295595	239	.	+	130	ShRep_00466730;locus=ShRep_00466730;transcripts=Rep_598476	RepeatScout_R=1061	LTR/Gypsy	293505	295605	Overlap full	0.8538	Nc	Noncoding_Repeat_match_opposite	N	N	Nc	N
Cluster_26683	20	20	0.3	1.3	KL250621.1	111291	111324	33	.	+	125	ShRep_00466303;locus=ShRep_00466303;transcripts=Rep_597903	LTR_FINDER_KL250965.1_2_ltr	LTR/Gypsy	111142	111383	Overlap full	0.872	Nc	Noncoding_Repeat_match_opposite	N	N	Nc	N
Cluster_29379	21	21	2.3	9.7	KL250622.1	458856	459206	350	.	-	907	ShRep_00495249;locus=ShRep_00495249;transcripts=Rep_635477	RepeatScout_R=155	LINE/CR1	456884	460002	Overlap full	0.0662	Nc	Noncoding_Repeat_match	N	N	Nc	N
Cluster_29395	22	22	1.9	5.1	KL250622.1	516506	516931	425	.	+	521	ShRep_00495314;locus=ShRep_00495314;transcripts=Rep_635561	RepeatScout_R=81	LTR/Gypsy	516490	516966	Overlap full	0.8714	Nc	Noncoding_Repeat_match	N	N	Nc	N
Cluster_29398	22	22	1	3.3	KL250622.1	529831	530309	478	.	-	324	ShRep_00495332;locus=ShRep_00495332;transcripts=Rep_635583	RepeatScout_R=168	LINE/CR1	529093	530341	Overlap full	0.1265	Nc	Noncoding_Repeat_match	N	N	Nc	N
Cluster_29324	21	20	1.1	2.4	KL250622.1	333613	333638	25	.	-	258	ShRep_00495070;locus=ShRep_00495070;transcripts=Rep_635235,Rep_635236	RepeatScout_R=1205	LTR/Pao	333588	333821	Overlap full	0.0039	Nc	Noncoding_Repeat_match	N	N	Nc	N
Cluster_29400	23	21	0.7	3.3	KL250622.1	531574	531900	326	.	-	293	ShRep_00495336;locus=ShRep_00495336;transcripts=Rep_635588	RepeatScout_R=280	LINE/CR1	531875	531943	Overlap start	0.1331	Nc	Noncoding_Repeat_match_partial_opposite	N	N	Nc	N
Cluster_29335	21	21	1	1.5	KL250622.1	353054	353359	305	.	+	182	ShRep_00495094;locus=ShRep_00495094;transcripts=Rep_635268,Rep_635269	RepeatScout_R=124	LINE/RTE-BovB	352833	354192	Overlap full	0.8901	+|MS3_02835	Coding_strand_Intronic_Repeat_match	N	Y	3	N
Cluster_29253	23	23	0.5	2.3	KL250622.1	70494	70653	159	.	-	214	ShRep_00494554;locus=ShRep_00494554;transcripts=Rep_634573,Rep_634574	RepeatScout_R=3	LINE/Penelope	70481	71117	Overlap full	0.1542	-|MS3_02836	Coding_strand_Intronic_Repeat_opposite	N	Y	1	N
Cluster_29331	21	21	0.6	2.2	KL250622.1	346811	347042	231	.	-	209	ShRep_00495087;locus=ShRep_00495087;transcripts=Rep_635260	RepeatScout_R=73	LINE/RTE-BovB	346782	347113	Overlap full	0.1053	+|MS3_02835	Coding_opposite_strand_intronic_Repeat_Match_opposite	N	Y	3	N
Cluster_29378	22	22	0.4	1.4	KL250622.1	458300	458574	274	.	-	136	ShRep_00495249;locus=ShRep_00495249;transcripts=Rep_635477	RepeatScout_R=155	LINE/CR1	456884	460002	Overlap full	0.1985	Nc	Noncoding_Repeat_match	N	N	Nc	N
Cluster_29300	21	22	0.4	1.4	KL250622.1	287629	287652	23	.	+	137	ShRep_00495015;locus=ShRep_00495015;transcripts=Rep_635174	RepeatScout_R=109	LINE/CR1	287159	289220	Overlap full	0.9927	Nc	Noncoding_Repeat_match_opposite	N	N	Nc	N
Cluster_29313	20	20	0.4	1.1	KL250622.1	323672	323697	25	.	+	110	ShRep_00495059;locus=ShRep_00495059;transcripts=Rep_635223	LTR_FINDER_KL250622.1_2_ltr	LINE/CR1	316308	325081	Overlap full	1	Nc	Noncoding_Repeat_match_opposite	N	N	Nc	N
Cluster_29356	21	21	0.2	1.2	KL250622.1	406499	406866	367	.	+	106	ShRep_00495183;locus=ShRep_00495183;transcripts=Rep_635385	LTR_FINDER_KL251921.1_2_ltr	LTR/Gypsy	405692	407300	Overlap full	0.9151	Nc	Noncoding_Repeat_match_opposite	N	N	Nc	N
Cluster_9762	21	22	3.2	12	KL250623.1	82880	83071	191	.	+	1152	ShRep_00177798;locus=ShRep_00177798;transcripts=Rep_224864	RepeatScout_R=571	LINE/Penelope	82571	83819	Overlap full	0.921	Nc	Noncoding_Repeat_match	N	N	Nc	N
Cluster_9846	23	23	0.6	0.9	KL250623.1	527928	527980	52	HP	+	114	ShRep_00178630;locus=ShRep_00178630;transcripts=Rep_225926,Rep_225927	RepeatScout_R=73	LINE/RTE-BovB	526843	528504	Overlap full	0.9649	Nc	Noncoding_Repeat_match	N	N	Nc	N
Cluster_9798	21	21	0.5	1.2	KL250623.1	251745	252014	269	.	-	120	ShRep_00178120;locus=ShRep_00178120;transcripts=Rep_225272	RepeatScout_R=310	LINE/CR1	251535	252061	Overlap full	0.175	Nc	Noncoding_Repeat_match_opposite	N	N	Nc	N
Cluster_9774	23	23	0.3	1.1	KL250623.1	147884	147959	75	HP	+	102							0.9314	+|MS3_02852	Coding_strand_Intronic_no_Repeat	N	Y	5	N
Cluster_9743	21	21	0.2	1.1	KL250623.1	1405	1746	341	.	+	105	ShRep_00177640;locus=ShRep_00177640;transcripts=Rep_224671,Rep_224672	Piler_49.283	LINE/RTE-BovB	963	1767	Overlap full	0.8381	Nc	Noncoding_Repeat_match	N	N	Nc	N
Cluster_7854	23	23	15.5	35.2	KL250624.1	223651	224323	672	.	-	3805	ShRep_00077136;locus=ShRep_00077136;transcripts=Rep_95222	RepeatScout_R=73	LINE/RTE-BovB	223873	226060	Overlap start	0.0208	-|MS3_02863	Coding_strand_Intronic_Repeat_match_partial	N	Y	4	N
Cluster_7833	22	22	5	13.1	KL250624.1	110551	110936	385	.	+	1353	ShRep_00076876;locus=ShRep_00076876;transcripts=Rep_94895,Rep_94896	RepeatScout_R=166	LTR/Gypsy	110360	111080	Overlap full	0.884	-|MS3_02860	Coding_opposite_strand_intronic_Repeat_Match_opposite	N	Y	1	N
Cluster_7812	24	24	3.8	0.9	KL250624.1	24743	24770	27	.	-	352	ShRep_00076766;locus=ShRep_00076766;transcripts=Rep_94752	LTR_FINDER_KL250895.1_2_ltr	DNA/Merlin	24748	24788	Overlap start	0	+|MS3_02871	Coding_opposite_strand_intronic_Repeat_Match_opposite_Partial	N	Y	3	N
Cluster_7819	22	22	0.5	3.2	KL250624.1	39376	39835	459	.	+	287	ShRep_00076780;locus=ShRep_00076780;transcripts=Rep_94769,Rep_94770	RepeatScout_R=231	LINE/CR1	37678	41156	Overlap full	0.8467	Nc	Noncoding_Repeat_match_opposite	N	N	Nc	N
Cluster_7932	22	22	0.7	2.1	KL250624.1	517557	517876	319	.	-	204							0	Nc	Noncoding_No_Repeat	N	N	Nc	N
Cluster_7880	23	21	0.8	1.3	KL250624.1	301606	301810	204	.	+	158	ShRep_00077284;locus=ShRep_00077284;transcripts=Rep_95402	Piler_102.666	Unknown	301256	301864	Overlap full	0.8354	-|MS3_02861	Coding_opposite_strand_intronic_Repeat_Match	N	Y	1	N
Cluster_7908	22	20	0.5	1	KL250624.1	387821	387979	158	.	-	121	ShRep_00077428;locus=ShRep_00077428;transcripts=Rep_95581,Rep_95582	RepeatScout_R=468	Unknown	387431	388282	Overlap full	0.1901	Nc	Noncoding_Repeat_match_opposite	N	N	Nc	N
Cluster_7878	23	23	0.4	1.1	KL250624.1	292425	292522	97	HP	+	114	ShRep_00077263;locus=ShRep_00077263;transcripts=Rep_95377	LTR_FINDER_KL250525.1_3_ltr	LINE/RTE-BovB	292084	292572	Overlap full	0.9737	-|MS3_02861	Coding_opposite_strand_intronic_Repeat_Match	N	Y	1	N
Cluster_7840	21	21	0.3	1.5	KL250624.1	157561	157716	155	.	-	132	ShRep_00076981;locus=ShRep_00076981;transcripts=Rep_95021,Rep_95022	Piler_49.170	LINE/RTE-BovB	156090	157729	Overlap full	0.1364	+|MS3_02873	Coding_opposite_strand_intronic_Repeat_Match	N	Y	2	N
Cluster_16368	21	21	7.4	19.7	KL250625.1	286980	287671	691	.	+	2041	ShRep_00329488;locus=ShRep_00329488;transcripts=Rep_420920	RepeatScout_R=481	Unknown	287211	288197	Overlap start	0.8922	Nc	Noncoding_Repeat_Partial_match	N	N	Nc	N
Cluster_16313	20	20	3.3	6.3	KL250625.1	51	140	89	.	-	728	ShRep_00329001;locus=ShRep_00329001;transcripts=Rep_420311	LTR_FINDER_AMPZ01029450.1_1_ltr	LTR/Pao	1	994	Overlap full	0.103	Nc	Noncoding_Repeat_match	N	N	Nc	N
Cluster_16321	22	22	1.1	7.7	KL250625.1	13163	13187	24	.	+	664	ShRep_00329014;locus=ShRep_00329014;transcripts=Rep_420329,Rep_420330,Rep_420331,Rep_420332,Rep_420334	RepeatScout_R=106	LINE/RTE-BovB	12225	13934	Overlap full	1	Nc	Noncoding_Repeat_match	N	N	Nc	N
Cluster_16351	21	21	0.8	3.7	KL250625.1	128262	128581	319	.	+	343	ShRep_00329189;locus=ShRep_00329189;transcripts=Rep_420557,Rep_420559	LTR_FINDER_KL252325.1_1_ltr	LTR	126927	129750	Overlap full	0.93	-|MS3_02882	Coding_opposite_strand_intronic_Repeat_Match	N	Y	3	N
Cluster_16372	20	20	1.5	0.7	KL250625.1	351186	351207	21	.	+	161	ShRep_00329586;locus=ShRep_00329586;transcripts=Rep_421038	LTR_FINDER_KL250942.1_1_ltr	LINE	351122	351481	Overlap full	0.9565	Nc	Noncoding_Repeat_match_opposite	N	N	Nc	N
Cluster_16328	21	20	0.6	1.3	KL250625.1	56190	56349	159	.	-	147	ShRep_00329074;locus=ShRep_00329074;transcripts=Rep_420407,Rep_420408	RepeatScout_R=137	LTR/Pao	56186	56714	Overlap full	0.102	Nc	Noncoding_Repeat_match_opposite	N	N	Nc	N
Cluster_63034	20	21	1.2	4.9	KL250626.1	506109	506134	25	.	+	464	ShRep_00114928;locus=ShRep_00114928;transcripts=Rep_143862,Rep_143863	RepeatScout_R=48	LINE/RTE-BovB	505721	507720	Overlap full	0.9526	Nc	Noncoding_Repeat_match_opposite	N	N	Nc	N
Cluster_63026	20	21	0.4	1	KL250626.1	497489	497525	36	HP	+	105	ShRep_00114913;locus=ShRep_00114913;transcripts=Rep_143838	LTR_FINDER_KL250492.1_2_ltr	LINE/RTE	497442	497539	Overlap full	1	-|MS3_02893	Coding_opposite_strand_intronic_Repeat_Match_opposite	N	Y	2	N
Cluster_63013	21	21	0.3	1.1	KL250626.1	437516	437542	26	.	+	109	ShRep_00114807;locus=ShRep_00114807;transcripts=Rep_143711,Rep_143712,Rep_143713	RepeatScout_R=48	LINE/RTE-BovB	436193	438628	Overlap full	0.945	Nc	Noncoding_Repeat_match_opposite	N	N	Nc	N
Cluster_32448	23	20	10.8	24.1	KL250627.1	106344	106530	186	.	-	2627	ShRep_00525648;locus=ShRep_00525648;transcripts=Rep_674608	LTR_FINDER_KL250627.1_2_ltr	LTR/Gypsy	106007	108676	Overlap full	0.1949	-|MS3_02922	Coding_strand_Intronic_Repeat_match	N	Y	4	N
Cluster_32426	22	24	1	3.7	KL250627.1	44806	44831	25	.	+	358	ShRep_00525558;locus=ShRep_00525558;transcripts=Rep_674500	RepeatScout_R=6	LINE/RTE-BovB	44641	44971	Overlap full	1	-|MS3_02911	Coding_opposite_strand_intronic_Repeat_Match_opposite	N	Y	1	N
Cluster_32463	22	22	0.9	1.4	KL250627.1	128395	128796	401	.	-	169	ShRep_00525669;locus=ShRep_00525669;transcripts=Rep_674635,Rep_674636,Rep_674638	RepeatScout_R=98	LINE/RTE-BovB	128029	129711	Overlap full	0.1953	+|MS3_02912	Coding_opposite_strand_intronic_Repeat_Match	N	Y	1	N
Cluster_325	20	22	0.3	1.9	KL250627.1	334513	334597	84	.	-	164	ShRep_00526071;locus=ShRep_00526071;transcripts=Rep_675180	LTR_FINDER_KL250758.1_3_ltr	LTR/Gypsy	334497	334624	Overlap full	0.0549	Nc	Noncoding_Repeat_match	N	N	Nc	N
Cluster_32474	21	23	0.2	1.6	KL250627.1	195356	195378	22	.	-	133	ShRep_00525811;locus=ShRep_00525811;transcripts=Rep_674831,Rep_674833	LTR_FINDER_KL250708.1_3_ltr	LINE/RTE-BovB	195213	195740	Overlap full	0	+|MS3_02910	Coding_opposite_strand_intronic_Repeat_Match_opposite	N	Y	5	N
Cluster_9197	21	21	5.9	0.2	KL250628.1	454558	454839	281	.	-	465							0.0022	-|MS3_02927	Coding_strand_Exonic	Y	N	1	N
Cluster_9129	22	22	2	4.4	KL250628.1	184179	184959	780	.	-	488	ShRep_00136282;locus=ShRep_00136282;transcripts=Rep_171465,Rep_171466	RepeatScout_R=48	LINE/RTE-BovB	183992	185068	Overlap full	0.1455	-|MS3_02924	Coding_strand_Intronic_Repeat_match	N	Y	2	N
Cluster_9116	21	22	1.1	5.1	KL250628.1	153207	153229	22	.	-	465	ShRep_00136231;locus=ShRep_00136231;transcripts=Rep_171406	LTR_FINDER_KL252325.1_1_ltr	LTR	152534	153658	Overlap full	0	Nc	Noncoding_Repeat_match	N	N	Nc	N
Cluster_9180	20	22	0.8	3.9	KL250628.1	404850	404872	22	.	-	356	ShRep_00136823;locus=ShRep_00136823;transcripts=Rep_172144,Rep_172145	RepeatScout_R=213	Unknown	404865	405064	Overlap start	0	Nc	Noncoding_Repeat_match_partial_opposite	N	N	Nc	N
Cluster_9135	21	21	0.6	3.6	KL250628.1	194150	194173	23	.	+	322	ShRep_00136297;locus=ShRep_00136297;transcripts=Rep_171485,Rep_171486,Rep_171487	LTR_FINDER_KL250663.1_1_ltr	LINE/RTE-BovB	192279	194426	Overlap full	0.9907	-|MS3_02924	Coding_opposite_strand_intronic_Repeat_Match_opposite	N	Y	2	N
Cluster_9171	21	21	0.6	3.1	KL250628.1	347420	347555	135	.	-	279	ShRep_00136644;locus=ShRep_00136644;transcripts=Rep_171916	LTR_FINDER_KL250617.1_2_ltr	LINE/RTE-BovB	347413	347567	Overlap full	0.0824	Nc	Noncoding_Repeat_match_opposite	N	N	Nc	N
Cluster_9079	21	21	0.6	2.1	KL250628.1	19759	19866	107	.	-	202	ShRep_00135848;locus=ShRep_00135848;transcripts=Rep_170911,Rep_170912,Rep_170913,Rep_170915,Rep_170916,Rep_170917	Piler_49.170	LINE/RTE-BovB	18570	21779	Overlap full	0.0842	+|MS3_02926	Coding_opposite_strand_intronic_Repeat_Match	N	Y	2	N
Cluster_9115	21	21	0.4	2.3	KL250628.1	152798	152846	48	HP	-	204	ShRep_00136231;locus=ShRep_00136231;transcripts=Rep_171406	LTR_FINDER_KL252325.1_1_ltr	LTR	152534	153658	Overlap full	0.0686	Nc	Noncoding_Repeat_match	N	N	Nc	N
Cluster_908	23	22	0.4	1.2	KL250628.1	20399	20701	302	.	-	120	ShRep_00135848;locus=ShRep_00135848;transcripts=Rep_170911,Rep_170912,Rep_170913,Rep_170915,Rep_170916,Rep_170917	Piler_49.170	LINE/RTE-BovB	18570	21779	Overlap full	0.1167	+|MS3_02926	Coding_opposite_strand_intronic_Repeat_Match	N	Y	2	Y
Cluster_31828	26	25	0.7	37.9	KL250629.1	39398	39649	251	.	-	2924							0	-|MS3_02944	Coding_strand_Exonic	Y	N	1	N
Cluster_31894	22	22	2.2	13.6	KL250629.1	318668	319044	376	.	-	1203	ShRep_00523657;locus=ShRep_00523657;transcripts=Rep_672077,Rep_672078,Rep_672079,Rep_672080	RepeatScout_R=7	LINE/RTE-BovB	316895	319057	Overlap full	0.0274	Nc	Noncoding_Repeat_match	N	N	Nc	N
Cluster_31872	21	21	1.4	5.1	KL250629.1	190795	191083	288	.	-	498	ShRep_00523422;locus=ShRep_00523422;transcripts=Rep_671762	RepeatScout_R=389	DNA/En-Spm	190851	191452	Overlap start	0.1365	Nc	Noncoding_Repeat_Partial_match	N	N	Nc	N
Cluster_31929	20	20	0.5	0.9	KL250629.1	482163	482280	117	HP	+	102	ShRep_00523980;locus=ShRep_00523980;transcripts=Rep_672498,Rep_672499,Rep_672500	RepeatScout_R=541	Unknown	482022	482592	Overlap full	0.9216	Nc	Noncoding_Repeat_match	N	N	Nc	N
Cluster_31830	20	20	0.2	1.2	KL250629.1	49528	49620	92	.	-	110	ShRep_00523261;locus=ShRep_00523261;transcripts=Rep_671559,Rep_671560	RepeatScout_R=35	LINE/CR1	47705	49626	Overlap full	0.1273	Nc	Noncoding_Repeat_match	N	N	Nc	N
Cluster_29484	20	21	3.1	13.6	KL250630.1	125748	126050	302	.	+	1268	ShRep_00495691;locus=ShRep_00495691;transcripts=Rep_636050,Rep_636051,Rep_636052	Piler_83.30	LINE/RTE-BovB	125080	126649	Overlap full	0.8872	-|MS3_02962	Coding_opposite_strand_intronic_Repeat_Match	N	Y	4	N
Cluster_29570	21	21	1.6	5.4	KL250630.1	506783	507028	245	.	+	524	ShRep_00496698;locus=ShRep_00496698;transcripts=Rep_637353	RepeatScout_R=92	LINE/CR1	506762	508301	Overlap full	0.8492	Nc	Noncoding_Repeat_match_opposite	N	N	Nc	N
Cluster_29571	21	21	1.3	4.5	KL250630.1	507415	507522	107	.	-	437	ShRep_00496698;locus=ShRep_00496698;transcripts=Rep_637353	RepeatScout_R=92	LINE/CR1	506762	508301	Overlap full	0.1007	Nc	Noncoding_Repeat_match	N	N	Nc	N
Cluster_29511	20	21	0.5	1.2	KL250630.1	217286	217471	185	.	+	120	ShRep_00495974;locus=ShRep_00495974;transcripts=Rep_636414,Rep_636415	LTR_FINDER_KL250830.1_1_ltr	LINE/RTE	214700	217909	Overlap full	0.85	Nc	Noncoding_Repeat_match_opposite	N	N	Nc	N
Cluster_29512	21	21	0.5	1	KL250630.1	229764	229945	181	.	-	109	ShRep_00496004;locus=ShRep_00496004;transcripts=Rep_636453	Piler_5.46	LINE/RTE-BovB	229556	230185	Overlap full	0.1101	Nc	Noncoding_Repeat_match_opposite	N	N	Nc	N
Cluster_64866	23	20	7.2	0	KL250632.1	101404	101446	42	HP	+	534	ShRep_00137254;locus=ShRep_00137254;transcripts=Rep_172710	RepeatScout_R=6	LINE/RTE-BovB	101033	101435	Overlap end	1	+|MS3_02978	Coding_strand_Intronic_Repeat_opposite_partial	N	Y	1	N
Cluster_64932	22	22	0.9	5.6	KL250632.1	436828	436852	24	.	+	488	ShRep_00137968;locus=ShRep_00137968;transcripts=Rep_173654,Rep_173655	LTR_FINDER_KL250660.1_1_ltr	LINE/RTE-BovB	436710	436899	Overlap full	1	Nc	Noncoding_Repeat_match_opposite	N	N	Nc	N
Cluster_64917	21	21	2.1	0.8	KL250632.1	363527	363551	24	.	+	212	ShRep_00137767;locus=ShRep_00137767;transcripts=Rep_173394	LTR_FINDER_KL251729.1_2_ltr	LINE/RTE-BovB	363510	363594	Overlap full	0.9811	Nc	Noncoding_Repeat_match	N	N	Nc	N
Cluster_6491	20	24	0.6	0.8	KL250632.1	350018	350041	23	.	-	107	ShRep_00137742;locus=ShRep_00137742;transcripts=Rep_173360,Rep_173362	RepeatScout_R=242	LINE/Penelope	349960	350086	Overlap full	0	+|MS3_02979	Coding_opposite_strand_intronic_Repeat_Match_opposite	N	Y	1	N
Cluster_64876	22	22	0.4	1.2	KL250632.1	162265	162329	64	HP	-	122	ShRep_00137347;locus=ShRep_00137347;transcripts=Rep_172839	LTR_FINDER_KL250751.1_1_ltr	LINE/RTE-BovB	162258	162597	Overlap full	0.123	-|MS3_02981	Coding_strand_Intronic_Repeat_match	N	Y	3	N
Cluster_64919	21	21	0.1	1.7	KL250632.1	376015	376135	120	.	+	136	ShRep_00137790;locus=ShRep_00137790;transcripts=Rep_173423	RepeatScout_R=319	LINE/Penelope	375781	376542	Overlap full	0.9044	Nc	Noncoding_Repeat_match	N	N	Nc	N
Cluster_64872	20	22	0.2	1.2	KL250632.1	144431	144454	23	.	+	105	ShRep_00137325;locus=ShRep_00137325;transcripts=Rep_172810	RepeatScout_R=155	LINE/CR1	142954	144784	Overlap full	0.9714	Nc	Noncoding_Repeat_match_opposite	N	N	Nc	N
Cluster_22663	20	20	2.1	3.1	KL250633.1	296257	296306	49	HP	+	387	ShRep_00413017;locus=ShRep_00413017;transcripts=Rep_529254,Rep_529255	RepeatScout_R=116	LTR/Gypsy	295956	300055	Overlap full	0.9845	Nc	Noncoding_Repeat_match	N	N	Nc	N
Cluster_22616	21	21	1.5	0.8	KL250633.1	60810	60834	24	.	-	158	ShRep_00412401;locus=ShRep_00412401;transcripts=Rep_528496,Rep_528497,Rep_528498	RepeatScout_R=134	Satellite	60636	60888	Overlap full	0.0127	+|MS3_02998	Coding_opposite_strand_intronic_Repeat_Match	N	Y	2	N
Cluster_22635	20	20	1.2	0.2	KL250633.1	152193	152219	26	.	-	105	ShRep_00412654;locus=ShRep_00412654;transcripts=Rep_528811	RepeatScout_R=2	SINE/tRNA	151993	152367	Overlap full	0.0667	+|MS3_02997	Coding_opposite_strand_intronic_Repeat_Match_opposite	N	Y	1	N
Cluster_22607	21	21	0.5	2.5	KL250633.1	1391	1439	48	HP	-	224	ShRep_00412256;locus=ShRep_00412256;transcripts=Rep_528328	RepeatScout_R=7	LINE/RTE-BovB	1035	1829	Overlap full	0	Nc	Noncoding_Repeat_match	N	N	Nc	N
Cluster_22659	22	20	0.4	2	KL250633.1	269077	269196	119	HP	-	182	ShRep_00412962;locus=ShRep_00412962;transcripts=Rep_529193	RepeatScout_R=144	LINE/Penelope	269166	269482	Overlap start	0.044	-|MS3_02986	Coding_strand_Intronic_Repeat_opposite_partial	N	Y	2	N
Cluster_22684	22	22	0.6	0.9	KL250633.1	359633	359879	246	.	+	110	ShRep_00413098;locus=ShRep_00413098;transcripts=Rep_529353,Rep_529355,Rep_529356	RepeatScout_R=124	LINE/RTE-BovB	359367	360054	Overlap full	0.8273	-|MS3_02992	Coding_opposite_strand_intronic_Repeat_Match	N	Y	1	N
Cluster_22625	21	22	0.4	1.1	KL250633.1	106400	106422	22	.	+	104	ShRep_00412529;locus=ShRep_00412529;transcripts=Rep_528653,Rep_528655	LTR_FINDER_KL250580.1_3_ltr	LTR/Gypsy	106384	106546	Overlap full	1	+|MS3_02998	Coding_strand_Intronic_Repeat_match	N	Y	2	N
Cluster_35869	21	21	5.8	14.1	KL250634.1	241711	241770	59	HP	-	1503	ShRep_00364984;locus=ShRep_00364984;transcripts=Rep_467122,Rep_467123	RepeatScout_R=5	LINE/RTE-BovB	241591	241868	Overlap full	0.0113	Nc	Noncoding_Repeat_match	N	N	Nc	N
Cluster_35864	21	21	2.6	1	KL250634.1	223163	223187	24	.	+	273	ShRep_00364887;locus=ShRep_00364887;transcripts=Rep_466995	LTR_FINDER_KL250664.1_3_ltr	LINE/RTE-BovB	223102	223196	Overlap full	1	Nc	Noncoding_Repeat_match	N	N	Nc	N
Cluster_35916	23	23	0.7	5.1	KL250634.1	396974	397488	514	.	+	447	ShRep_00365483;locus=ShRep_00365483;transcripts=Rep_467781,Rep_467782	RepeatScout_R=48	LINE/RTE-BovB	396609	397763	Overlap full	0.9038	-|MS3_03012	Coding_opposite_strand_intronic_Repeat_Match	N	Y	3	N
Cluster_35878	21	21	0.6	1.9	KL250634.1	279743	279944	201	.	+	183	ShRep_00365168;locus=ShRep_00365168;transcripts=Rep_467365	RepeatScout_R=124	LINE/RTE-BovB	279916	280829	Overlap start	0.847	Nc	Noncoding_Repeat_match_partial_opposite	N	N	Nc	N
Cluster_35893	21	21	0.5	2.1	KL250634.1	327157	327183	26	.	-	189	ShRep_00365285;locus=ShRep_00365285;transcripts=Rep_467523	RepeatScout_R=280	LINE/CR1	326044	327546	Overlap full	0.1852	-|MS3_03007	Coding_strand_Intronic_Repeat_opposite	N	Y	4	N
Cluster_35888	20	20	0.8	0.9	KL250634.1	305014	305221	207	.	+	134	ShRep_00365243;locus=ShRep_00365243;transcripts=Rep_467461,Rep_467462	RepeatScout_R=162	Unknown	304626	305266	Overlap full	0.8657	-|MS3_03007	Coding_opposite_strand_intronic_Repeat_Match	N	Y	4	N
Cluster_35939	21	21	0.3	1.5	KL250634.1	485941	485965	24	.	+	135	ShRep_00365815;locus=ShRep_00365815;transcripts=Rep_468229	LTR_FINDER_KL250656.1_1_ltr	LINE/RTE-BovB	485922	485975	Overlap full	1	Nc	Noncoding_Repeat_match_opposite	N	N	Nc	N
Cluster_35865	22	22	0.2	1.4	KL250634.1	233711	233838	127	.	+	125	ShRep_00364941;locus=ShRep_00364941;transcripts=Rep_467070,Rep_467072,Rep_467073	LTR_FINDER_KL251449.1_1_ltr	LTR	233312	233835	Overlap end	0.984	Nc	Noncoding_Repeat_match_partial_opposite	N	N	Nc	N
Cluster_5198	21	21	1.1	5.3	KL250635.1	278750	278779	29	.	-	483	ShRep_00198521;locus=ShRep_00198521;transcripts=Rep_251620	RepeatScout_R=66	LINE/CR1	278400	279425	Overlap full	0.0952	Nc	Noncoding_Repeat_match_opposite	N	N	Nc	N
Cluster_68020	20	20	3.1	5	KL250636.1	21309	21355	46	.	+	621	ShRep_00179043;locus=ShRep_00179043;transcripts=Rep_226494,Rep_226495,Rep_226496	RepeatScout_R=89	LINE/CR1	21200	22317	Overlap full	0.9742	Nc	Noncoding_Repeat_match	N	N	Nc	N
Cluster_68052	22	23	0.7	2.6	KL250636.1	98960	99018	58	.	+	247	ShRep_00179122;locus=ShRep_00179122;transcripts=Rep_226593	RepeatScout_R=422	LINE/Penelope	97979	99314	Overlap full	0.996	Nc	Noncoding_Repeat_match	N	N	Nc	N
Cluster_68026	20	20	0.6	2.1	KL250636.1	31990	32365	375	.	+	203	ShRep_00179052;locus=ShRep_00179052;transcripts=Rep_226506,Rep_226507,Rep_226508	RepeatScout_R=76	LTR/Gypsy	31969	33509	Overlap full	0.8522	Nc	Noncoding_Repeat_match_opposite	N	N	Nc	N
Cluster_68022	21	21	0.8	0.6	KL250636.1	28858	28909	51	.	+	105	ShRep_00179049;locus=ShRep_00179049;transcripts=Rep_226503	RepeatScout_R=116	LTR/Gypsy	28857	29967	Overlap full	0.8476	Nc	Noncoding_Repeat_match_opposite	N	N	Nc	N
Cluster_10484	22	21	4.7	5.7	KL250637.1	328348	329075	727	.	+	796	ShRep_00180843;locus=ShRep_00180843;transcripts=Rep_228756	RepeatScout_R=306	LTR/Gypsy	327101	329092	Overlap full	0.8756	Nc	Noncoding_Repeat_match_opposite	N	N	Nc	N
Cluster_10476	22	22	1.4	2.5	KL250637.1	297505	297849	344	.	+	287	ShRep_00180784;locus=ShRep_00180784;transcripts=Rep_228685,Rep_228686	RepeatScout_R=73	LINE/RTE-BovB	296133	298617	Overlap full	0.8223	Nc	Noncoding_Repeat_match	N	N	Nc	N
Cluster_10495	21	21	0.4	4.2	KL250637.1	402667	402707	40	.	+	354	ShRep_00181023;locus=ShRep_00181023;transcripts=Rep_228985	RepeatScout_R=413	LINE/Penelope	402602	402810	Overlap full	0.9972	Nc	Noncoding_Repeat_match_opposite	N	N	Nc	N
Cluster_10491	21	21	0.3	2.8	KL250637.1	390896	390922	26	.	+	229	ShRep_00180997;locus=ShRep_00180997;transcripts=Rep_228947	LTR_FINDER_KL251462.1_1_ltr	LINE/RTE	390362	391295	Overlap full	0.9738	+|MS3_03066	Coding_strand_Intronic_Repeat_opposite	N	Y	1	N
Cluster_10478	22	22	0.6	1.1	KL250637.1	300293	300336	43	.	-	126	ShRep_00180792;locus=ShRep_00180792;transcripts=Rep_228695,Rep_228696	RepeatScout_R=185	LINE/Penelope	299876	300962	Overlap full	0.1746	Nc	Noncoding_Repeat_match	N	N	Nc	N
Cluster_10479	21	22	0.2	1.9	KL250637.1	301047	301069	22	.	-	157							0.0127	Nc	Noncoding_No_Repeat	N	N	Nc	N
Cluster_10464	21	20	0.2	1.2	KL250637.1	272642	272762	120	.	-	107	ShRep_00180751;locus=ShRep_00180751;transcripts=Rep_228644	RepeatScout_R=76	LTR/Gypsy	271881	273126	Overlap full	0.0093	Nc	Noncoding_Repeat_match_opposite	N	N	Nc	N
Cluster_21128	21	21	3.5	15.7	KL250638.1	369822	370702	880	.	+	1449	ShRep_00390689;locus=ShRep_00390689;transcripts=Rep_500300,Rep_500301,Rep_500302	LTR_FINDER_KL252325.1_1_ltr	LTR	369418	372684	Overlap full	0.8772	Nc	Noncoding_Repeat_match_opposite	N	N	Nc	N
Cluster_21122	22	21	2.4	11.8	KL250638.1	365661	366327	666	.	-	1082	ShRep_00390686;locus=ShRep_00390686;transcripts=Rep_500295,Rep_500296	RepeatScout_R=214	LINE/CR1	365635	367100	Overlap full	0.1248	Nc	Noncoding_Repeat_match_opposite	N	N	Nc	N
Cluster_21141	23	23	2.4	2.3	KL250638.1	390611	390878	267	.	+	349	ShRep_00390710;locus=ShRep_00390710;transcripts=Rep_500323	Piler_370.336	Unknown	389922	391800	Overlap full	0.9885	Nc	Noncoding_Repeat_match	N	N	Nc	N
Cluster_21138	23	23	2.1	2.5	KL250638.1	388792	388930	138	.	-	351	ShRep_00390709;locus=ShRep_00390709;transcripts=Rep_500322	Piler_370.336	Unknown	387871	389747	Overlap full	0.0057	Nc	Noncoding_Repeat_match	N	N	Nc	N
Cluster_21077	20	21	1	4.7	KL250638.1	191753	192128	375	.	+	435	ShRep_00390414;locus=ShRep_00390414;transcripts=Rep_499954,Rep_499955	LTR_FINDER_KL251766.1_1_ltr	LTR/Gypsy	191753	192183	Overlap full	0.8989	Nc	Noncoding_Repeat_match	N	N	Nc	N
Cluster_21069	20	22	1.6	0.4	KL250638.1	168408	168430	22	.	-	156	ShRep_00390382;locus=ShRep_00390382;transcripts=Rep_499918	RepeatScout_R=2	SINE/tRNA	168363	168474	Overlap full	0	-|MS3_03073	Coding_strand_Intronic_Repeat_match	N	Y	4	N
Cluster_21123	23	21	0.8	2.1	KL250638.1	366550	366769	219	.	+	223	ShRep_00390686;locus=ShRep_00390686;transcripts=Rep_500295,Rep_500296	RepeatScout_R=214	LINE/CR1	365635	367100	Overlap full	0.8475	Nc	Noncoding_Repeat_match	N	N	Nc	N
Cluster_21075	21	22	0.4	1.8	KL250638.1	186210	186345	135	.	-	166	ShRep_00390411;locus=ShRep_00390411;transcripts=Rep_499950	RepeatScout_R=304	LTR/Gypsy	184547	186942	Overlap full	0.1205	Nc	Noncoding_Repeat_match_opposite	N	N	Nc	N
Cluster_21149	21	21	0.3	1.8	KL250638.1	447368	447437	69	HP	+	160	ShRep_00390851;locus=ShRep_00390851;transcripts=Rep_500491,Rep_500492,Rep_500493	Piler_166.433	LINE/RTE-BovB	447344	448084	Overlap full	0.9375		Coding_opposite_strand_intronic_Repeat_Match	N	Y	1	N
Cluster_64273	21	21	2.7	3.4	KL250639.1	42790	43154	364	.	+	459	ShRep_00128617;locus=ShRep_00128617;transcripts=Rep_161458,Rep_161459	RepeatScout_R=150	Unknown	42435	43766	Overlap full	0.9172	Nc	Noncoding_Repeat_match_opposite	N	N	Nc	N
Cluster_64308	23	23	0.2	1.5	KL250639.1	229578	230147	569	.	+	131	ShRep_00128929;locus=ShRep_00128929;transcripts=Rep_161869	LTR_FINDER_KL250663.1_1_ltr	LINE/RTE-BovB	229092	230492	Overlap full	0.8015	Nc	Noncoding_Repeat_match_opposite	N	N	Nc	N
Cluster_78219	21	21	0.3	1.7	KL250640.1	111867	112006	139	.	-	153	ShRep_00032851;locus=ShRep_00032851;transcripts=Rep_38443	RepeatScout_R=222	LINE/RTE-BovB	110187	113176	Overlap full	0	-|MS3_03102	Coding_strand_Intronic_Repeat_match	N	Y	1	N
Cluster_77203	21	20	0.4	1	KL250640.1	73683	73709	26	.	-	108	ShRep_00032791;locus=ShRep_00032791;transcripts=Rep_38366	Piler_382.310	LINE	73503	73717	Overlap full	0.0278	Nc	Noncoding_Repeat_match_opposite	N	N	Nc	N
Cluster_5061	23	24	453.3	265.3	KL250641.1	326035	326246	211	.	-	54012	ShRep_00539953;locus=ShRep_00539953;transcripts=Rep_693132	RepeatScout_R=7	LINE/RTE-BovB	325395	326136	Overlap end	0.0001	+|MS3_03118	Coding_opposite_strand_intronic_Repeat_Match_Partial	N	Y	2	N
Cluster_5036	21	21	13.9	46.9	KL250641.1	236654	237860	1206	.	-	4622	ShRep_00539767;locus=ShRep_00539767;transcripts=Rep_692896,Rep_692897,Rep_692898	RepeatScout_R=109	LINE/CR1	235736	238377	Overlap full	0.0872	Nc	Noncoding_Repeat_match_opposite	N	N	Nc	N
Cluster_5031	22	22	0.9	3.8	KL250641.1	201863	201948	85	HP	-	357	ShRep_00539720;locus=ShRep_00539720;transcripts=Rep_692835	RepeatScout_R=7	LINE/RTE-BovB	201378	202537	Overlap full	0	Nc	Noncoding_Repeat_match	N	N	Nc	N
Cluster_5105	21	21	0.7	3.5	KL250641.1	488411	488451	40	.	-	316	ShRep_00540377;locus=ShRep_00540377;transcripts=Rep_693680	LTR_FINDER_KL251157.1_1_ltr	LTR/Gypsy	488182	488516	Overlap full	0.038	Nc	Noncoding_Repeat_match	N	N	Nc	N
Cluster_5084	22	22	1.2	1.2	KL250641.1	409336	409507	171	HP	+	176	ShRep_00540178;locus=ShRep_00540178;transcripts=Rep_693434	RepeatScout_R=134	Satellite	409347	409718	Overlap start	0.9943	Nc	Noncoding_Repeat_match_partial_opposite	N	N	Nc	N
Cluster_39704	21	21	0.6	3	KL250642.1	449088	449340	252	.	-	277	ShRep_00614177;locus=ShRep_00614177;transcripts=Rep_789047,Rep_789048	RepeatScout_R=59	LINE/CR1	448518	451820	Overlap full	0.1444	Nc	Noncoding_Repeat_match_opposite	N	N	Nc	N
Cluster_8256	22	22	10.2	32.3	KL250643.1	136574	137235	661	.	-	3221	ShRep_00065566;locus=ShRep_00065566;transcripts=Rep_80298,Rep_80299,Rep_80300	RepeatScout_R=1665	Unknown	136984	138349	Overlap start	0.126	Nc	Noncoding_Repeat_match_partial_opposite	N	N	Nc	N
Cluster_8240	20	22	4.8	7.9	KL250643.1	53262	53334	72	HP	+	939	ShRep_00065363;locus=ShRep_00065363;transcripts=Rep_80051,Rep_80052	LTR_FINDER_KL250661.1_2_ltr	LTR/Gypsy	52955	53777	Overlap full	0.9989	Nc	Noncoding_Repeat_match_opposite	N	N	Nc	N
Cluster_8223	26	24	2.5	1.3	KL250643.1	1262	1456	194	.	+	277							1	Nc	Noncoding_No_Repeat	N	N	Nc	N
Cluster_8356	21	21	0.8	3.2	KL250643.1	495741	496331	590	.	-	306	ShRep_00066497;locus=ShRep_00066497;transcripts=Rep_81544,Rep_81546,Rep_81547,Rep_81548,Rep_81549,Rep_81550	RepeatScout_R=7	LINE/RTE-BovB	493549	496988	Overlap full	0.1797	Nc	Noncoding_Repeat_match	N	N	Nc	N
Cluster_8275	22	20	0.7	2.2	KL250643.1	179842	180017	175	.	-	220	ShRep_00065615;locus=ShRep_00065615;transcripts=Rep_80369	LTR_FINDER_KL250643.1_3_ltr	LTR/Gypsy	176761	180899	Overlap full	0.0909	Nc	Noncoding_Repeat_match	N	N	Nc	N
Cluster_8347	20	24	0.9	1.2	KL250643.1	480405	480428	23	.	-	159	ShRep_00066450;locus=ShRep_00066450;transcripts=Rep_81490	RepeatScout_R=0	Satellite	480358	480651	Overlap full	0.0063	+|MS3_03155	Coding_opposite_strand_intronic_Repeat_Match_opposite	N	Y	3	N
Cluster_8254	22	23	0.4	1.3	KL250643.1	135350	135377	27	.	+	131	ShRep_00065562;locus=ShRep_00065562;transcripts=Rep_80294	RepeatScout_R=6525	Unknown	135239	135812	Overlap full	0.9847	Nc	Noncoding_Repeat_match	N	N	Nc	N
Cluster_83170	22	22	0.5	0.9	KL250643.1	395614	395636	22	.	-	104	ShRep_00066230;locus=ShRep_00066230;transcripts=Rep_81197	RepeatScout_R=628	Unknown	395234	395728	Overlap full	0.0288	Nc	Noncoding_Repeat_match	N	N	Nc	N
Cluster_8325	21	21	0.3	1.1	KL250643.1	407012	407064	52	.	+	105	ShRep_00066245;locus=ShRep_00066245;transcripts=Rep_81218,Rep_81219,Rep_81221	RepeatScout_R=7	LINE/RTE-BovB	407005	407643	Overlap full	0.8667	+|MS3_03151	Coding_strand_Intronic_Repeat_match	N	Y	1	N
Cluster_38260	21	21	1.8	6.7	KL250644.1	86484	86888	404	.	+	644	ShRep_00597559;locus=ShRep_00597559;transcripts=Rep_767693	RepeatScout_R=73	LINE/RTE-BovB	86473	87065	Overlap full	0.8478		Coding_opposite_strand_intronic_Repeat_Match_opposite	N	Y	2	N
Cluster_38296	20	20	1.8	2.9	KL250644.1	314296	314332	36	.	-	354	ShRep_00598151;locus=ShRep_00598151;transcripts=Rep_768440	Unknown	Unknown	314328	314393	Overlap start	0.0226	Nc	Noncoding_Repeat_match_partial_opposite	N	N	Nc	Y
Cluster_38270	22	22	1.2	2.3	KL250644.1	141998	142312	314	.	-	250	ShRep_00597635;locus=ShRep_00597635;transcripts=Rep_767783	RepeatScout_R=167	LINE/RTE-BovB	141936	142507	Overlap full	0.168	-|MS3_03166	Coding_strand_Intronic_Repeat_opposite	N	Y	2	Y
Cluster_38286	21	23	1	0.5	KL250644.1	225681	225703	22	.	+	115	ShRep_00597863;locus=ShRep_00597863;transcripts=Rep_768086	LTR_FINDER_KL250895.1_1_ltr	LINE/Penelope	225658	225756	Overlap full	1	Nc	Noncoding_Repeat_match	N	N	Nc	N
Cluster_38267	21	21	0.5	1.4	KL250644.1	137628	137963	335	.	+	144	ShRep_00597627;locus=ShRep_00597627;transcripts=Rep_767775	Piler_49.720	LINE/RTE-BovB	136405	139402	Overlap full	1	-|MS3_03166	Coding_opposite_strand_intronic_Repeat_Match	N	Y	2	N
Cluster_19051	23	21	0.6	2.2	KL250645.1	365234	365318	84	HP	+	213	ShRep_00358348;locus=ShRep_00358348;transcripts=Rep_458435	LTR_FINDER_KL250795.1_4_ltr	Satellite	365277	365384	Overlap start	0.9953	+|MS3_03176	Coding_strand_Intronic_Repeat_opposite_partial	N	Y	1	N
Cluster_19073	21	22	0.3	2.6	KL250645.1	474661	474685	24	.	+	214	ShRep_00358657;locus=ShRep_00358657;transcripts=Rep_458828,Rep_458829	RepeatScout_R=7	LINE/RTE-BovB	474487	475018	Overlap full	0.9953	-|MS3_03178	Coding_opposite_strand_intronic_Repeat_Match	N	Y	1	N
Cluster_190	22	23	0.3	2.5	KL250645.1	227930	228034	104	HP	+	212	ShRep_00357994;locus=ShRep_00357994;transcripts=Rep_457988	RepeatScout_R=7	LINE/RTE-BovB	227813	228363	Overlap full	1	+|MS3_03184	Coding_strand_Intronic_Repeat_match	N	Y	2	N
Cluster_19025	21	21	0.5	1.5	KL250645.1	267126	267341	215	.	+	148	ShRep_00358105;locus=ShRep_00358105;transcripts=Rep_458129	RepeatScout_R=65	LINE/RTE-BovB	267051	268637	Overlap full	0.973	+|MS3_03184	Coding_strand_Intronic_Repeat_opposite	N	Y	2	N
Cluster_19060	21	22	0.3	1.5	KL250645.1	408258	408401	143	.	+	133	ShRep_00358475;locus=ShRep_00358475;transcripts=Rep_458600,Rep_458601,Rep_458602	LTR_FINDER_KL250526.1_2_ltr	LTR	408226	408872	Overlap full	0.8722	+|MS3_03180	Coding_strand_Intronic_Repeat_match	N	Y	7	N
Cluster_45317	24	24	3.3	8.3	KL250646.1	208441	208631	190	.	+	884	ShRep_00665068;locus=ShRep_00665068;transcripts=Rep_854382	RepeatScout_R=80	LINE/RTE-BovB	208436	208921	Overlap full	0.9491	Nc	Noncoding_Repeat_match_opposite	N	N	Nc	N
Cluster_45313	21	21	0.8	3.2	KL250646.1	185554	185628	74	HP	-	297	ShRep_00664993;locus=ShRep_00664993;transcripts=Rep_854284,Rep_854285,Rep_854286	Piler_49.720	LINE/RTE-BovB	184948	186149	Overlap full	0.1044	Nc	Noncoding_Repeat_match_opposite	N	N	Nc	N
Cluster_45358	22	22	0.6	1	KL250646.1	335847	335891	44	.	-	119	ShRep_00665353;locus=ShRep_00665353;transcripts=Rep_854728	RepeatScout_R=59	LINE/CR1	334869	336479	Overlap full	0.0252	Nc	Noncoding_Repeat_match	N	N	Nc	N
Cluster_45292	21	23	0.4	1.1	KL250646.1	116032	116102	70	HP	+	107	ShRep_00664765;locus=ShRep_00664765;transcripts=Rep_853980	LTR_FINDER_KL250867.1_2_ltr	LTR	116067	116173	Overlap start	0.8598	Nc	Noncoding_Repeat_Partial_match	N	N	Nc	N
Cluster_31085	23	23	9.4	23.7	KL250647.1	308398	309096	698	.	+	2485	ShRep_00516386;locus=ShRep_00516386;transcripts=Rep_662825	RepeatScout_R=306	LTR/Gypsy	308316	309141	Overlap full	0.907	Nc	Noncoding_Repeat_match_opposite	N	N	Nc	N
Cluster_31026	20	20	5.5	20.5	KL250647.1	6773	7133	360	.	-	1960	ShRep_00515823;locus=ShRep_00515823;transcripts=Rep_662109	Unknown	Unknown	7067	7587	Overlap start	0.0235	Nc	Noncoding_Repeat_Partial_match	N	N	Nc	N
Cluster_31086	21	22	1.4	4.7	KL250647.1	309476	309546	70	.	+	473	ShRep_00516387;locus=ShRep_00516387;transcripts=Rep_662826,Rep_662827,Rep_662828,Rep_662829,Rep_662830	LTR_FINDER_KL250659.1_3_ltr	LTR/Gypsy	309408	312449	Overlap full	0.9831	Nc	Noncoding_Repeat_match_opposite	N	N	Nc	Y
Cluster_31102	20	20	2	1	KL250647.1	384606	384648	42	HP	-	233	ShRep_00516565;locus=ShRep_00516565;transcripts=Rep_663058,Rep_663059,Rep_663060,Rep_663061	RepeatScout_R=26	Satellite	384256	384787	Overlap full	0.1974	-|MS3_03211	Coding_strand_Intronic_Repeat_opposite	N	Y	1	N
Cluster_31103	20	20	1.8	1.1	KL250647.1	385641	385683	42	HP	+	221	ShRep_00516568;locus=ShRep_00516568;transcripts=Rep_663065	Unknown	Unknown	385546	385651	Overlap end	0.8914	-|MS3_03211	Coding_opposite_strand_intronic_Repeat_Match_Partial	N	Y	1	N
Cluster_31108	25	25	1.9	0.1	KL250647.1	390830	390957	127	.	-	155							0	-|MS3_03211	Coding_strand_Exonic	Y	N	1	N
Cluster_31039	22	22	0.4	3.7	KL250647.1	75352	75378	26	.	-	315	ShRep_00515895;locus=ShRep_00515895;transcripts=Rep_662201,Rep_662203,Rep_662204,Rep_662205,Rep_662206	RepeatScout_R=552	LINE/Penelope	73799	75868	Overlap full	0.0032	+|MS3_03209	Coding_opposite_strand_intronic_Repeat_Match	N	Y	1	N
Cluster_31120	21	20	0.6	3	KL250647.1	430506	430601	95	HP	-	276	ShRep_00516618;locus=ShRep_00516618;transcripts=Rep_663121,Rep_663122,Rep_663123,Rep_663124,Rep_663125	RepeatScout_R=1096	LTR/Gypsy	428799	431418	Overlap full	0.0109	Nc	Noncoding_Repeat_match	N	N	Nc	N
Cluster_31119	23	23	0.4	1.6	KL250647.1	429933	429962	29	.	+	154	ShRep_00516618;locus=ShRep_00516618;transcripts=Rep_663121,Rep_663122,Rep_663123,Rep_663124,Rep_663125	RepeatScout_R=1096	LTR/Gypsy	428799	431418	Overlap full	0.8182	Nc	Noncoding_Repeat_match_opposite	N	N	Nc	N
Cluster_26943	23	24	21.6	7	KL250648.1	139577	139602	25	.	-	2144	ShRep_00468895;locus=ShRep_00468895;transcripts=Rep_601306	LTR_FINDER_KL251384.1_1_ltr	LINE/RTE-BovB	139457	139584	Overlap end	0	+|MS3_03215	Coding_opposite_strand_intronic_Repeat_Match_Partial	N	Y	2	N
Cluster_26950	21	22	5.7	29.7	KL250648.1	183487	183760	273	.	-	2669	ShRep_00469032;locus=ShRep_00469032;transcripts=Rep_601481,Rep_601482	RepeatScout_R=148	LINE/RTE-BovB	183346	183783	Overlap full	0.0229	Nc	Noncoding_Repeat_match	N	N	Nc	N
Cluster_26981	23	23	8.5	8.1	KL250648.1	346438	346989	551	.	+	1243	ShRep_00469451;locus=ShRep_00469451;transcripts=Rep_602011	RepeatScout_R=289	DNA/Merlin	346220	347163	Overlap full	0.8946	Nc	Noncoding_Repeat_match	N	N	Nc	N
Cluster_26971	22	22	2	14	KL250648.1	246144	246472	328	.	-	1211	ShRep_00469168;locus=ShRep_00469168;transcripts=Rep_601665	RepeatScout_R=386	Unknown	246041	246489	Overlap full	0.0958	-|MS3_03229	Coding_strand_Intronic_Repeat_match	N	Y	2	N
Cluster_26964	21	21	0.9	3.8	KL250648.1	225196	225461	265	.	+	349	ShRep_00469138;locus=ShRep_00469138;transcripts=Rep_601627	RepeatScout_R=366	LINE/RTE-BovB	225174	225470	Overlap full	0.8195	-|MS3_03222	Coding_opposite_strand_intronic_Repeat_Match	N	Y	5	N
Cluster_26992	22	20	0.7	3.7	KL250648.1	402478	402592	114	.	-	332	ShRep_00469587;locus=ShRep_00469587;transcripts=Rep_602177	Piler_471.166	Unknown	402024	402597	Overlap full	0.1386	+|MS3_03220	Coding_opposite_strand_intronic_Repeat_Match	N	Y	2	N
Cluster_26960	22	22	0.5	2.7	KL250648.1	220675	220722	47	.	-	248	ShRep_00469129;locus=ShRep_00469129;transcripts=Rep_601617	RepeatScout_R=7	LINE/RTE-BovB	219320	220882	Overlap full	0.125	-|MS3_03222	Coding_strand_Intronic_Repeat_match	N	Y	5	N
Cluster_26985	21	23	0.6	1	KL250648.1	359959	360057	98	.	+	113	ShRep_00469504;locus=ShRep_00469504;transcripts=Rep_602073,Rep_602075	RepeatScout_R=1039	Unknown	359789	360136	Overlap full	0.8938	Nc	Noncoding_Repeat_match_opposite	N	N	Nc	N
Cluster_26980	21	21	0.1	1.5	KL250648.1	345326	345350	24	.	+	120	ShRep_00469448;locus=ShRep_00469448;transcripts=Rep_602008	RepeatScout_R=93	LINE/RTE-BovB	345298	345954	Overlap full	0.9833	Nc	Noncoding_Repeat_match	N	N	Nc	N
Cluster_6692	21	22	0.2	1.6	KL250649.1	288141	288164	23	.	+	135	ShRep_00158522;locus=ShRep_00158522;transcripts=Rep_199951	RepeatScout_R=62	Unknown	288048	288370	Overlap full	0.9926	Nc	Noncoding_Repeat_match_opposite	N	N	Nc	N
Cluster_66908	23	23	0.2	1.2	KL250649.1	219776	219888	112	HP	-	102	ShRep_00158391;locus=ShRep_00158391;transcripts=Rep_199791	RepeatScout_R=7	LINE/RTE-BovB	219500	220479	Overlap full	0.0196	-|MS3_03239	Coding_strand_Intronic_Repeat_match	N	Y	1	N
Cluster_22457	21	21	3.5	10.8	KL250650.1	15306	15490	184	.	+	1090	ShRep_00405443;locus=ShRep_00405443;transcripts=Rep_519315	Unknown	Unknown	14967	15706	Overlap full	0.8862	+|MS3_03249	Coding_strand_Intronic_Repeat_match	N	Y	5	N
Cluster_22517	21	21	0.5	1.6	KL250650.1	318540	318565	25	.	-	157	ShRep_00406325;locus=ShRep_00406325;transcripts=Rep_520447	LTR_FINDER_KL250953.1_1_ltr	LINE/RTE-BovB	318558	318612	Overlap start	0.0701	Nc	Noncoding_Repeat_Partial_match	N	N	Nc	N
Cluster_22508	21	21	0.5	1.5	KL250650.1	250164	250456	292	.	-	158	ShRep_00406088;locus=ShRep_00406088;transcripts=Rep_520138	RepeatScout_R=7	LINE/RTE-BovB	250034	250553	Overlap full	0.1456	Nc	Noncoding_Repeat_match_opposite	N	N	Nc	N
Cluster_22525	21	23	0.4	1.1	KL250650.1	358276	358299	23	.	-	118							0.0085	-|MS3_03243	Coding_strand_Intronic_no_Repeat	N	Y	1	N
Cluster_22530	20	22	0.1	1.3	KL250650.1	386428	386453	25	.	+	108	ShRep_00406585;locus=ShRep_00406585;transcripts=Rep_520811	RepeatScout_R=60	LTR/Gypsy	386285	386634	Overlap full	0.9815	Nc	Noncoding_Repeat_match_opposite	N	N	Nc	N
Cluster_12350	22	22	13	31.3	KL250651.1	206464	207205	741	.	-	3353	ShRep_00244017;locus=ShRep_00244017;transcripts=Rep_310534,Rep_310535	Piler_401.280	LINE/RTE-BovB	206408	207301	Overlap full	0.0975	Nc	Noncoding_Repeat_match_opposite	N	N	Nc	N
Cluster_12388	20	23	4.6	2.8	KL250651.1	396680	396704	24	.	-	545	ShRep_00244254;locus=ShRep_00244254;transcripts=Rep_310832,Rep_310834,Rep_310835	RepeatScout_R=26	Satellite	396135	396788	Overlap full	0	-|MS3_03260	Coding_strand_Intronic_Repeat_match	N	Y	1	N
Cluster_12333	23	21	3	6	KL250651.1	152367	152561	194	.	-	674	ShRep_00243952;locus=ShRep_00243952;transcripts=Rep_310449,Rep_310450	RepeatScout_R=124	LINE/RTE-BovB	152476	153614	Overlap start	0.089	-|MS3_03262	Coding_strand_Intronic_Repeat_match_partial	N	Y	2	N
Cluster_20507	23	23	3.5	8.8	KL250652.1	457717	458022	305	.	-	929	ShRep_00383270;locus=ShRep_00383270;transcripts=Rep_490779	RepeatScout_R=472	LINE/RTE-BovB	457949	458499	Overlap start	0.1313	Nc	Noncoding_Repeat_match_partial_opposite	N	N	Nc	N
Cluster_20467	20	20	3.6	4.8	KL250652.1	316105	316621	516	.	+	617	ShRep_00382924;locus=ShRep_00382924;transcripts=Rep_490329,Rep_490330	RepeatScout_R=289	DNA/Merlin	316040	317037	Overlap full	0.8282	-|MS3_03283	Coding_opposite_strand_intronic_Repeat_Match	N	Y	1	N
Cluster_2047	22	21	3	3	KL250652.1	321701	321749	48	HP	+	449	ShRep_00382929;locus=ShRep_00382929;transcripts=Rep_490340	RepeatScout_R=351	Unknown	321265	321840	Overlap full	0.9844	Nc	Noncoding_Repeat_match_opposite	N	N	Nc	N
Cluster_20472	23	21	2.9	3.1	KL250652.1	322667	322715	48	HP	+	456	ShRep_00382930;locus=ShRep_00382930;transcripts=Rep_490341,Rep_490342	RepeatScout_R=628	Unknown	321841	322806	Overlap full	0.9715	Nc	Noncoding_Repeat_match_opposite	N	N	Nc	N
Cluster_20436	22	22	1.1	4.8	KL250652.1	205629	205652	23	.	+	441	ShRep_00382700;locus=ShRep_00382700;transcripts=Rep_490041	Piler_267.285	LINE/RTE-BovB	205577	206272	Overlap full	1	-|MS3_03275	Coding_opposite_strand_intronic_Repeat_Match	N	Y	1	N
Cluster_20478	21	21	0.8	2.3	KL250652.1	325727	325778	51	HP	-	231	ShRep_00382933;locus=ShRep_00382933;transcripts=Rep_490346	RepeatScout_R=351	Unknown	324809	325858	Overlap full	0.0216	Nc	Noncoding_Repeat_match_opposite	N	N	Nc	N
Cluster_20404	22	24	0.6	2.3	KL250652.1	71326	71349	23	.	+	215	ShRep_00382405;locus=ShRep_00382405;transcripts=Rep_489657	RepeatScout_R=167	LINE/RTE-BovB	71323	71661	Overlap full	0.986	Nc	Noncoding_Repeat_match_opposite	N	N	Nc	Y
Cluster_20427	23	23	1.1	0.4	KL250652.1	174560	174677	117	HP	-	119	ShRep_00382643;locus=ShRep_00382643;transcripts=Rep_489965,Rep_489967	RepeatScout_R=242	LINE/Penelope	174552	174751	Overlap full	0.0504	Nc	Noncoding_Repeat_match_opposite	N	N	Nc	N
Cluster_20479	21	21	1	0.5	KL250652.1	326044	326094	50	HP	+	125	ShRep_00382935;locus=ShRep_00382935;transcripts=Rep_490349	LTR_FINDER_KL251400.1_1_ltr	LTR/Gypsy	326046	326250	Overlap start	0.952	Nc	Noncoding_Repeat_match_partial_opposite	N	N	Nc	N
Cluster_20397	23	22	0.6	1.3	KL250652.1	61231	61464	233	.	+	145	ShRep_00382394;locus=ShRep_00382394;transcripts=Rep_489643	RepeatScout_R=155	LINE/CR1	58213	61867	Overlap full	0.9172	Nc	Noncoding_Repeat_match	N	N	Nc	N
Cluster_20392	20	20	0.5	1.6	KL250652.1	51132	51323	191	HP	+	160	ShRep_00382386;locus=ShRep_00382386;transcripts=Rep_489626,Rep_489627	RepeatScout_R=141	LINE/CR1	51290	52503	Overlap start	0.8688	Nc	Noncoding_Repeat_Partial_match	N	N	Nc	N
Cluster_20426	21	22	0.4	1.2	KL250652.1	172082	172104	22	.	+	120	ShRep_00382634;locus=ShRep_00382634;transcripts=Rep_489954,Rep_489955	LTR_FINDER_KL251462.1_1_ltr	LINE/RTE	171962	172209	Overlap full	1	Nc	Noncoding_Repeat_match_opposite	N	N	Nc	N
Cluster_20506	21	22	0.3	1.2	KL250652.1	456881	456928	47	.	-	112	ShRep_00383264;locus=ShRep_00383264;transcripts=Rep_490771	Piler_267.285	LINE/RTE-BovB	456195	457017	Overlap full	0.0357	Nc	Noncoding_Repeat_match	N	N	Nc	N
Cluster_20383	20	21	0.2	1.1	KL250652.1	32224	32258	34	.	+	107	ShRep_00382349;locus=ShRep_00382349;transcripts=Rep_489583	LTR_FINDER_KL251534.1_1_ltr	LTR/Gypsy	31172	32563	Overlap full	1	Nc	Noncoding_Repeat_match_opposite	N	N	Nc	N
Cluster_52969	22	22	1.3	0.8	KL250653.1	222246	222270	24	.	-	161	ShRep_00751853;locus=ShRep_00751853;transcripts=Rep_965951,Rep_965952,Rep_965953	Piler_218.235	Satellite	221927	222308	Overlap full	0	-|MS3_03299	Coding_strand_Intronic_Repeat_opposite	N	Y	1	N
Cluster_53008	22	22	0.5	2.6	KL250653.1	418879	418936	57	HP	-	240	ShRep_00752399;locus=ShRep_00752399;transcripts=Rep_966671	RepeatScout_R=472	LINE/RTE-BovB	418758	419057	Overlap full	0.0833	-|MS3_03302	Coding_strand_Intronic_Repeat_opposite	N	Y	4	N
Cluster_52931	20	23	0.5	0.8	KL250653.1	82257	82280	23	.	+	101	ShRep_00751518;locus=ShRep_00751518;transcripts=Rep_965513,Rep_965514	RepeatScout_R=81	LTR/Gypsy	81196	82326	Overlap full	0.9901	Nc	Noncoding_Repeat_match	N	N	Nc	N
Cluster_52989	21	23	0.3	1.3	KL250653.1	340733	340870	137	.	+	114	ShRep_00752166;locus=ShRep_00752166;transcripts=Rep_966361,Rep_966362	RepeatScout_R=386	Unknown	340187	340922	Overlap full	0.8947	Nc	Noncoding_Repeat_match	N	N	Nc	N
Cluster_52991	21	21	0.3	1.2	KL250653.1	344237	344328	91	HP	-	112	ShRep_00752178;locus=ShRep_00752178;transcripts=Rep_966375	RepeatScout_R=7	LINE/RTE-BovB	343760	344608	Overlap full	0.0179	Nc	Noncoding_Repeat_match	N	N	Nc	N
Cluster_43773	21	21	6.7	21.6	KL250654.1	292799	293402	603	.	+	2138	ShRep_00661357;locus=ShRep_00661357;transcripts=Rep_849666,Rep_849668	RepeatScout_R=698	Unknown	292585	293598	Overlap full	0.9088	-|MS3_03315	Coding_opposite_strand_intronic_Repeat_Match_opposite	N	Y	1	N
Cluster_4378	23	21	2.4	9.7	KL250654.1	322781	323461	680	.	-	901	ShRep_00661419;locus=ShRep_00661419;transcripts=Rep_849752,Rep_849753	RepeatScout_R=184	LINE/CR1	322447	324181	Overlap full	0.091	Nc	Noncoding_Repeat_match	N	N	Nc	N
Cluster_43836	21	22	3.3	4.8	KL250654.1	482413	482438	25	.	+	608	ShRep_00661651;locus=ShRep_00661651;transcripts=Rep_850033	RepeatScout_R=231	LINE/CR1	480146	483590	Overlap full	1	Nc	Noncoding_Repeat_match	N	N	Nc	N
Cluster_43804	22	22	0.8	1.6	KL250654.1	396347	396497	150	.	-	184	ShRep_00661535;locus=ShRep_00661535;transcripts=Rep_849891,Rep_849892,Rep_849893,Rep_849894,Rep_849896	LTR_FINDER_KL251506.1_1_ltr	LTR/Gypsy	394692	397465	Overlap full	0.0598	-|MS3_03311	Coding_strand_Intronic_Repeat_opposite	N	Y	1	N
Cluster_43746	21	21	0.3	1.9	KL250654.1	57878	57995	117	HP	+	166	ShRep_00660857;locus=ShRep_00660857;transcripts=Rep_849057,Rep_849058	RepeatScout_R=66	LINE/CR1	56197	58036	Overlap full	0.9819	-|MS3_03306	Coding_opposite_strand_intronic_Repeat_Match_opposite	N	Y	2	N
Cluster_43815	20	22	0.4	1.3	KL250654.1	414873	414894	21	.	+	131	ShRep_00661552;locus=ShRep_00661552;transcripts=Rep_849918,Rep_849919	RepeatScout_R=53	Unknown	413671	414926	Overlap full	0.9466	Nc	Noncoding_Repeat_match_opposite	N	N	Nc	Y
Cluster_43274	22	22	1.4	5.1	KL250655.1	202513	202773	260	.	-	490	ShRep_00595163;locus=ShRep_00595163;transcripts=Rep_764633,Rep_764634,Rep_764635,Rep_764636	RepeatScout_R=463	Unknown	202451	203304	Overlap full	0.1286	Nc	Noncoding_Repeat_match	N	N	Nc	N
Cluster_43320	21	22	1.3	3.9	KL250655.1	398344	398619	275	.	+	383	ShRep_00595514;locus=ShRep_00595514;transcripts=Rep_765089,Rep_765090,Rep_765091,Rep_765093,Rep_765094,Rep_765095,Rep_765096,Rep_765097,Rep_765098	RepeatScout_R=148	LINE/RTE-BovB	397782	400523	Overlap full	0.8982	Nc	Noncoding_Repeat_match_opposite	N	N	Nc	N
Cluster_43254	23	23	0.6	1.3	KL250655.1	14915	15220	305	.	-	140	ShRep_00594744;locus=ShRep_00594744;transcripts=Rep_764094	Piler_49.170	LINE/RTE-BovB	14838	15706	Overlap full	0.2	Nc	Noncoding_Repeat_match_opposite	N	N	Nc	N
Cluster_43302	20	20	0.3	1.2	KL250655.1	352096	352119	23	.	+	113	ShRep_00595453;locus=ShRep_00595453;transcripts=Rep_765009,Rep_765010,Rep_765012	RepeatScout_R=280	LINE/CR1	351149	353647	Overlap full	0.9912	-|MS3_03330	Coding_opposite_strand_intronic_Repeat_Match	N	Y	9	N
Cluster_40234	23	23	1.7	6.5	KL250656.1	287251	287794	543	HP	-	626	ShRep_00605463;locus=ShRep_00605463;transcripts=Rep_777875	RepeatScout_R=6	LINE/RTE-BovB	287243	287479	Overlap end	0.0128	Nc	Noncoding_Repeat_Partial_match	N	N	Nc	N
Cluster_40169	21	21	0.4	3.9	KL250656.1	10662	10872	210	.	-	328	ShRep_00604658;locus=ShRep_00604658;transcripts=Rep_776809,Rep_776810,Rep_776811	Piler_65.583	LINE/Penelope	10541	10910	Overlap full	0.125	Nc	Noncoding_Repeat_match_opposite	N	N	Nc	N
Cluster_40207	21	21	0.3	1.1	KL250656.1	189665	189848	183	.	+	102	ShRep_00605196;locus=ShRep_00605196;transcripts=Rep_777538	Piler_49.720	LINE/RTE-BovB	189614	190924	Overlap full	0.8824	Nc	Noncoding_Repeat_match	N	N	Nc	N
Cluster_46170	21	21	1.3	7.4	KL250657.1	97246	97368	122	.	+	666	ShRep_00681884;locus=ShRep_00681884;transcripts=Rep_875979	RepeatScout_R=171	LINE	97171	97725	Overlap full	0.9535	+|MS3_03338	Coding_strand_Intronic_Repeat_opposite	N	Y	1	N
Cluster_46240	23	23	0.4	1.7	KL250657.1	395250	395458	208	.	+	160	ShRep_00682431;locus=ShRep_00682431;transcripts=Rep_876668,Rep_876669,Rep_876670	LTR_FINDER_KL250714.1_3_ltr	LTR/Gypsy	394642	395510	Overlap full	0.875	Nc	Noncoding_Repeat_match	N	N	Nc	N
Cluster_13142	22	23	3.4	22.2	KL250658.1	201992	202015	23	.	+	1933	ShRep_00245331;locus=ShRep_00245331;transcripts=Rep_312259	RepeatScout_R=7	LINE/RTE-BovB	201767	202289	Overlap full	1	Nc	Noncoding_Repeat_match_opposite	N	N	Nc	N
Cluster_13190	22	23	2.2	8.1	KL250658.1	413280	413551	271	.	-	782	ShRep_00245940;locus=ShRep_00245940;transcripts=Rep_313060	RepeatScout_R=112	Unknown	413229	413559	Overlap full	0.0691	Nc	Noncoding_Repeat_match	N	N	Nc	N
Cluster_13166	21	24	1.1	4.5	KL250658.1	223948	224020	72	.	+	430	ShRep_00245403;locus=ShRep_00245403;transcripts=Rep_312346	LTR_FINDER_KL250856.1_1_ltr	LINE	223665	224016	Overlap end	0.9674	Nc	Noncoding_Repeat_match_partial_opposite	N	N	Nc	N
Cluster_25121	22	22	3.6	4.6	KL250659.1	262093	262117	24	.	-	625	ShRep_00444482;locus=ShRep_00444482;transcripts=Rep_569760,Rep_569761,Rep_569763	LTR_FINDER_KL250659.1_3_ltr	LTR/Gypsy	257276	263007	Overlap full	0.0112	Nc	Noncoding_Repeat_match	N	N	Nc	Y
Cluster_25146	21	21	1.6	3.2	KL250659.1	395104	395481	377	.	+	367	ShRep_00444708;locus=ShRep_00444708;transcripts=Rep_570036,Rep_570037,Rep_570038	Piler_81.244	LINE/RTE-BovB	394961	396252	Overlap full	0.8556	+|MS3_03375	Coding_strand_Intronic_Repeat_match	N	Y	3	N
Cluster_25087	23	22	1.1	2.3	KL250659.1	115882	116000	118	HP	-	260	ShRep_00444233;locus=ShRep_00444233;transcripts=Rep_569461	RepeatScout_R=80	LINE/RTE-BovB	115928	116858	Overlap start	0.0077	-|MS3_03372	Coding_strand_Intronic_Repeat_opposite_partial	N	Y	3	N
Cluster_25118	20	21	0.8	2	KL250659.1	260254	260327	73	.	-	213	ShRep_00444482;locus=ShRep_00444482;transcripts=Rep_569760,Rep_569761,Rep_569763	LTR_FINDER_KL250659.1_3_ltr	LTR/Gypsy	257276	263007	Overlap full	0.0094	Nc	Noncoding_Repeat_match	N	N	Nc	N
Cluster_25149	23	22	0.3	1.7	KL250659.1	415832	415858	26	.	+	152	ShRep_00444731;locus=ShRep_00444731;transcripts=Rep_570064	RepeatScout_R=184	LINE/CR1	415331	416238	Overlap full	0.9868	Nc	Noncoding_Repeat_match_opposite	N	N	Nc	N
Cluster_25128	22	23	0.3	1.1	KL250659.1	297747	297873	126	.	-	106	ShRep_00444521;locus=ShRep_00444521;transcripts=Rep_569806,Rep_569807	Piler_49.720	LINE/RTE-BovB	296275	299755	Overlap full	0.1509	-|MS3_03374	Coding_strand_Intronic_Repeat_match	N	Y	2	N
Cluster_37067	21	23	2	0.6	KL250660.1	106397	106423	26	.	+	195	ShRep_00582019;locus=ShRep_00582019;transcripts=Rep_747566	RepeatScout_R=2	SINE/tRNA	106416	106698	Overlap start	0.9641	Nc	Noncoding_Repeat_match_partial_opposite	N	N	Nc	N
Cluster_37088	21	21	0.3	3.7	KL250660.1	244785	244855	70	HP	-	301	ShRep_00582470;locus=ShRep_00582470;transcripts=Rep_748187,Rep_748188,Rep_748189,Rep_748191	Piler_142.614	SINE/tRNA	244617	245859	Overlap full	0.0033	Nc	Noncoding_Repeat_match_opposite	N	N	Nc	N
Cluster_37104	22	22	0.2	1.6	KL250660.1	332992	333016	24	.	-	132	ShRep_00582785;locus=ShRep_00582785;transcripts=Rep_748614,Rep_748615,Rep_748616	Piler_49.720	LINE/RTE-BovB	332408	333170	Overlap full	0.0682	Nc	Noncoding_Repeat_match	N	N	Nc	N
Cluster_37121	21	21	0.2	1.2	KL250660.1	358247	358362	115	.	+	102	ShRep_00582844;locus=ShRep_00582844;transcripts=Rep_748703,Rep_748704	RepeatScout_R=9	LINE/RTE-BovB	357923	358440	Overlap full	0.9314	Nc	Noncoding_Repeat_match_opposite	N	N	Nc	N
Cluster_50946	22	22	3	7.9	KL250661.1	366507	366533	26	.	+	832							0.8702	Nc	Noncoding_No_Repeat	N	N	Nc	N
Cluster_50952	23	23	0.3	1.1	KL250661.1	373163	373400	237	.	+	104	ShRep_00733036;locus=ShRep_00733036;transcripts=Rep_941811,Rep_941812,Rep_941813,Rep_941814	RepeatScout_R=66	LINE/CR1	372289	374720	Overlap full	0.8462	Nc	Noncoding_Repeat_match	N	N	Nc	N
Cluster_10614	21	21	4.6	17.5	KL250662.1	451403	451437	34	.	-	1668	ShRep_00197407;locus=ShRep_00197407;transcripts=Rep_250156	LTR_FINDER_KL250622.1_3_ltr	LINE/RTE-BovB	451086	451562	Overlap full	0	Nc	Noncoding_Repeat_match	N	N	Nc	N
Cluster_10589	21	21	0	8.6	KL250662.1	375212	375861	649	.	-	658	ShRep_00197223;locus=ShRep_00197223;transcripts=Rep_249912	RepeatScout_R=4921	LINE/DRE	375069	375500	Overlap end	0.1064	-|MS3_03401	Coding_strand_Intronic_Repeat_opposite_partial	N	Y	1	N
Cluster_1057	20	23	1	1.1	KL250662.1	287147	287243	96	.	-	162	ShRep_00196982;locus=ShRep_00196982;transcripts=Rep_249611,Rep_249612	Piler_142.614	SINE/tRNA	286832	287265	Overlap full	0.0617	+|MS3_03410	Coding_opposite_strand_intronic_Repeat_Match	N	Y	2	N
Cluster_10612	22	22	0.1	3.2	KL250662.1	447168	447467	299	.	-	248							0	-|MS3_03405	Coding_strand_Exonic	Y	N	1	N
Cluster_86454	24	20	1	0.6	AMPZ01057603.1	679	792	113	.	+	123							1	+|MS3_11429	Coding_strand_Exonic	Y	N	1	Y
Cluster_10590	20	20	0	2	KL250662.1	376577	377316	739	.	-	150	ShRep_00197230;locus=ShRep_00197230;transcripts=Rep_249921	RepeatScout_R=4921	LINE/DRE	376497	376595	Overlap end	0	-|MS3_03401	Coding_strand_Intronic_Repeat_opposite_partial	N	Y	1	N
Cluster_47199	22	22	7.9	28.4	KL250663.1	53283	53308	25	.	+	2745	ShRep_00691964;locus=ShRep_00691964;transcripts=Rep_888861,Rep_888862	LTR_FINDER_KL250552.1_1_ltr	LINE/RTE-BovB	53243	53393	Overlap full	1	+|MS3_03418	Coding_strand_Intronic_Repeat_match	N	Y	3	N
Cluster_47242	22	22	0.8	1.4	KL250663.1	304276	304363	87	HP	-	161	ShRep_00692487;locus=ShRep_00692487;transcripts=Rep_889555	Piler_256.489	LINE/Penelope	304280	304801	Overlap start	0.1366	Nc	Noncoding_Repeat_match_partial_opposite	N	N	Nc	N
Cluster_47195	21	22	0.3	2.3	KL250663.1	21158	21452	294	.	-	197	ShRep_00691903;locus=ShRep_00691903;transcripts=Rep_888786	RepeatScout_R=1297	Unknown	21021	21457	Overlap full	0.1015	Nc	Noncoding_Repeat_match_opposite	N	N	Nc	N
Cluster_23956	22	22	11.1	18.7	KL250664.1	44342	45134	792	.	+	2239	ShRep_00432407;locus=ShRep_00432407;transcripts=Rep_554312	RepeatScout_R=65	LINE/RTE-BovB	44290	45131	Overlap end	0.8272	-|MS3_03440	Coding_opposite_strand_intronic_Repeat_Match_Partial	N	Y	1	N
Cluster_23997	21	21	0.6	2.2	KL250664.1	184351	184374	23	.	+	207	ShRep_00432612;locus=ShRep_00432612;transcripts=Rep_554569,Rep_554570	RepeatScout_R=423	LINE/CR1	184208	184711	Overlap full	1	Nc	Noncoding_Repeat_match	N	N	Nc	Y
Cluster_24040	20	20	1	0.5	KL250664.1	376569	376766	197	.	-	114							0	-|MS3_03443	Coding_strand_Intronic_no_Repeat	N	Y	1	N
Cluster_24000	21	21	0.7	1.1	KL250664.1	199543	199737	194	.	-	129	ShRep_00432649;locus=ShRep_00432649;transcripts=Rep_554610	LTR_FINDER_KL250910.1_2_ltr	LTR	199510	200052	Overlap full	0.0543		Coding_opposite_strand_intronic_Repeat_Match	N	Y	3	N
Cluster_23977	22	22	0.2	2.1	KL250664.1	118725	118807	82	.	-	178	ShRep_00432508;locus=ShRep_00432508;transcripts=Rep_554439	LTR_FINDER_KL250664.1_3_ltr	LINE/RTE-BovB	112860	124266	Overlap full	0.0506	+|MS3_03436	Coding_opposite_strand_intronic_Repeat_Match	N	Y	2	N
Cluster_9452	23	23	1	3.4	KL250665.1	304677	304749	72	HP	+	333	ShRep_00154359;locus=ShRep_00154359;transcripts=Rep_194636	RepeatScout_R=315	Unknown	304429	304812	Overlap full	0.8348	Nc	Noncoding_Repeat_match_opposite	N	N	Nc	N
Cluster_3720	21	21	0.2	1.4	KL250666.1	291472	291494	22	.	+	114	ShRep_00573576;locus=ShRep_00573576;transcripts=Rep_736747,Rep_736748,Rep_736749,Rep_736750	RepeatScout_R=327	Unknown	290090	292288	Overlap full	0.9825	Nc	Noncoding_Repeat_match	N	N	Nc	N
Cluster_41224	22	20	1	2.9	KL250668.1	4640	4942	302	.	-	297	ShRep_00632952;locus=ShRep_00632952;transcripts=Rep_813413	LTR_FINDER_KL251506.1_1_ltr	LTR/Gypsy	4702	5691	Overlap start	0.1077	Nc	Noncoding_Repeat_Partial_match	N	N	Nc	N
Cluster_41298	23	23	0.4	2.4	KL250668.1	298394	298580	186	.	+	214	ShRep_00633470;locus=ShRep_00633470;transcripts=Rep_814064,Rep_814065,Rep_814066	LTR_FINDER_KL250525.1_3_ltr	LINE/RTE-BovB	297807	300264	Overlap full	0.8271	Nc	Noncoding_Repeat_match	N	N	Nc	N
Cluster_41310	22	22	0.5	2	KL250668.1	324916	324939	23	.	-	185	ShRep_00633504;locus=ShRep_00633504;transcripts=Rep_814109	RepeatScout_R=73	LINE/RTE-BovB	324537	325155	Overlap full	0	Nc	Noncoding_Repeat_match_opposite	N	N	Nc	N
Cluster_41319	20	22	0.4	2.1	KL250668.1	344405	344428	23	.	+	181	ShRep_00633541;locus=ShRep_00633541;transcripts=Rep_814161	RepeatScout_R=5	LINE/RTE-BovB	343968	344532	Overlap full	1	+|MS3_03478	Coding_strand_Intronic_Repeat_opposite	N	Y	2	N
Cluster_59951	22	24	1.2	0.5	KL250669.1	277023	277072	49	HP	-	118	ShRep_00086727;locus=ShRep_00086727;transcripts=Rep_107378,Rep_107379	LTR_FINDER_KL250910.1_1_ltr	LINE/RTE-BovB	276970	277095	Overlap full	0	-|MS3_03488	Coding_strand_Intronic_Repeat_match	N	Y	1	N
Cluster_59943	21	21	0.6	1.3	KL250669.1	225572	225818	246	.	+	139	ShRep_00086601;locus=ShRep_00086601;transcripts=Rep_107222,Rep_107223	RepeatScout_R=451	LTR/Gypsy	223863	225931	Overlap full	0.8345	Nc	Noncoding_Repeat_match_opposite	N	N	Nc	N
Cluster_17074	23	24	4.9	2.2	KL250670.1	70171	70196	25	.	-	531	ShRep_00342645;locus=ShRep_00342645;transcripts=Rep_438081	LTR_FINDER_KL250622.1_1_ltr	Satellite	70094	70286	Overlap full	0	Nc	Noncoding_Repeat_match	N	N	Nc	N
Cluster_17069	24	24	1.5	1.3	KL250670.1	29459	29484	25	.	-	205	ShRep_00342529;locus=ShRep_00342529;transcripts=Rep_437925	LTR_FINDER_KL250514.1_1_ltr	LINE	29384	29562	Overlap full	0	Nc	Noncoding_Repeat_match	N	N	Nc	N
Cluster_2357	21	21	32.1	69.1	KL250671.1	280193	280561	368	.	+	7624							0.9203	+|MS3_03531	Coding_strand_Intronic_no_Repeat	N	Y	1	N
Cluster_2296	23	23	0.9	4.8	KL250671.1	42322	42841	519	.	-	429	ShRep_00309208;locus=ShRep_00309208;transcripts=Rep_394653	LTR_FINDER_KL251028.1_1_ltr	LINE/RTE-BovB	42483	42862	Overlap start	0.0606	+|MS3_03528	Coding_opposite_strand_intronic_Repeat_Match_Partial	N	Y	3	N
Cluster_2314	23	23	1.5	2	KL250671.1	92720	92800	80	HP	+	262	ShRep_00309285;locus=ShRep_00309285;transcripts=Rep_394759,Rep_394760,Rep_394761	RepeatScout_R=256	LTR/Gypsy	91586	94484	Overlap full	0.9656	Nc	Noncoding_Repeat_match	N	N	Nc	N
Cluster_2309	21	21	0.6	3.7	KL250671.1	89444	89526	82	HP	+	332	ShRep_00309281;locus=ShRep_00309281;transcripts=Rep_394754	RepeatScout_R=389	DNA/En-Spm	88989	90140	Overlap full	0.994	Nc	Noncoding_Repeat_match	N	N	Nc	N
Cluster_2294	21	21	0.9	2.7	KL250671.1	40381	40458	77	.	-	275	ShRep_00309202;locus=ShRep_00309202;transcripts=Rep_394647	RepeatScout_R=73	LINE/RTE-BovB	39509	40818	Overlap full	0.0691	+|MS3_03528	Coding_opposite_strand_intronic_Repeat_Match_opposite	N	Y	3	N
Cluster_23500	20	23	0.4	1.2	KL250671.1	256859	256973	114	HP	-	118	ShRep_00309574;locus=ShRep_00309574;transcripts=Rep_395112,Rep_395113	RepeatScout_R=184	LINE/CR1	255268	257257	Overlap full	0.0678	+|MS3_03531	Coding_opposite_strand_intronic_Repeat_Match	N	Y	1	N
Cluster_2295	21	20	0.4	0.9	KL250671.1	41635	42030	395	.	-	103	ShRep_00309207;locus=ShRep_00309207;transcripts=Rep_394652	RepeatScout_R=148	LINE/RTE-BovB	41450	42482	Overlap full	0.165	+|MS3_03528	Coding_opposite_strand_intronic_Repeat_Match	N	Y	3	N
Cluster_2316	20	21	0.3	1.4	KL250671.1	95762	95788	26	.	+	128	ShRep_00309288;locus=ShRep_00309288;transcripts=Rep_394764	Unknown	Unknown	95578	96099	Overlap full	0.8359	Nc	Noncoding_Repeat_match	N	N	Nc	N
Cluster_2397	21	22	0.3	1.1	KL250671.1	412588	412611	23	.	-	107	ShRep_00309786;locus=ShRep_00309786;transcripts=Rep_395385	Piler_427.238	Unknown	412317	412664	Overlap full	0	+|MS3_03527	Coding_opposite_strand_intronic_Repeat_Match	N	Y	2	N
Cluster_28592	23	23	20.6	67.4	KL250672.1	291272	291333	61	.	-	6635							0	Nc	Noncoding_No_Repeat	N	N	Nc	N
Cluster_28536	21	21	1.9	9.5	KL250672.1	51997	52423	426	.	-	862	ShRep_00490456;locus=ShRep_00490456;transcripts=Rep_629267	RepeatScout_R=280	LINE/CR1	51071	52516	Overlap full	0.1299	Nc	Noncoding_Repeat_match	N	N	Nc	N
Cluster_28558	23	23	1.6	6.9	KL250672.1	137288	137444	156	.	+	642	ShRep_00490575;locus=ShRep_00490575;transcripts=Rep_629417	RepeatScout_R=352	LINE/RTE-BovB	137207	137810	Overlap full	0.9533	+|MS3_03539	Coding_strand_Intronic_Repeat_match	N	Y	5	N
Cluster_28603	21	21	1.2	8.1	KL250672.1	377069	377740	671	.	+	702	ShRep_00491123;locus=ShRep_00491123;transcripts=Rep_630120,Rep_630122	Piler_142.122	SINE/tRNA	376735	377257	Overlap end	0.8689	Nc	Noncoding_Repeat_match_partial_opposite	N	N	Nc	N
Cluster_28595	23	23	1.9	0.3	KL250672.1	298853	298943	90	HP	+	161	ShRep_00490873;locus=ShRep_00490873;transcripts=Rep_629790	RepeatScout_R=242	LINE/Penelope	298852	299143	Overlap full	1	Nc	Noncoding_Repeat_match_opposite	N	N	Nc	N
Cluster_28538	24	24	1.1	2.2	KL250672.1	56958	57068	110	.	+	234	ShRep_00490460;locus=ShRep_00490460;transcripts=Rep_629272,Rep_629273,Rep_629274	RepeatScout_R=280	LINE/CR1	55675	57872	Overlap full	0.9188	Nc	Noncoding_Repeat_match_opposite	N	N	Nc	N
Cluster_28560	24	24	0.7	2.3	KL250672.1	147881	147990	109	.	-	223	ShRep_00490586;locus=ShRep_00490586;transcripts=Rep_629434	RepeatScout_R=194	LINE/CR1	147380	148459	Overlap full	0.0314	-|MS3_03532	Coding_strand_Intronic_Repeat_opposite	N	Y	1	N
Cluster_28549	23	24	0.6	2.3	KL250672.1	94172	94198	26	.	+	226	ShRep_00490511;locus=ShRep_00490511;transcripts=Rep_629343	LTR_FINDER_KL251817.1_1_ltr	LINE/CR1	93883	94756	Overlap full	0.9823	Nc	Noncoding_Repeat_match_opposite	N	N	Nc	N
Cluster_28545	21	21	0.6	1.7	KL250672.1	83478	83529	51	HP	-	176	ShRep_00490503;locus=ShRep_00490503;transcripts=Rep_629331	Piler_278.457	LINE/RTE-BovB	83314	83761	Overlap full	0.0057	-|MS3_03536	Coding_strand_Intronic_Repeat_match	N	Y	2	N
Cluster_28609	21	21	0.7	1.1	KL250672.1	420140	420185	45	.	+	133	ShRep_00491244;locus=ShRep_00491244;transcripts=Rep_630267	RepeatScout_R=468	Unknown	420128	420763	Overlap full	0.9398	Nc	Noncoding_Repeat_match	N	N	Nc	N
Cluster_28529	22	22	0.5	1.1	KL250672.1	34778	35086	308	.	-	123	ShRep_00490420;locus=ShRep_00490420;transcripts=Rep_629226	RepeatScout_R=23	LINE/RTE-BovB	34546	35391	Overlap full	0.1301	-|MS3_03537	Coding_strand_Intronic_Repeat_match	N	Y	2	N
Cluster_28590	22	21	0.3	1.5	KL250672.1	288463	288488	25	.	-	134	ShRep_00490826;locus=ShRep_00490826;transcripts=Rep_629736,Rep_629737	RepeatScout_R=66	LINE/CR1	288040	289222	Overlap full	0.0821	Nc	Noncoding_Repeat_match	N	N	Nc	N
Cluster_28528	21	21	0.3	1.2	KL250672.1	20563	20993	430	.	-	116	ShRep_00490391;locus=ShRep_00490391;transcripts=Rep_629192	Piler_49.720	LINE/RTE-BovB	19952	21078	Overlap full	0.1897	Nc	Noncoding_Repeat_match	N	N	Nc	N
Cluster_28537	21	21	0.2	1.1	KL250672.1	56335	56358	23	.	-	100	ShRep_00490460;locus=ShRep_00490460;transcripts=Rep_629272,Rep_629273,Rep_629274	RepeatScout_R=280	LINE/CR1	55675	57872	Overlap full	0.03	Nc	Noncoding_Repeat_match	N	N	Nc	N
Cluster_38624	20	21	22	44.8	KL250673.1	307435	307456	21	.	+	5055	ShRep_00599639;locus=ShRep_00599639;transcripts=Rep_770322	RepeatScout_R=90	LINE/Penelope	307422	307534	Overlap full	0.9998	Nc	Noncoding_Repeat_match	N	N	Nc	N
Cluster_38582	21	21	3.6	9.7	KL250673.1	169033	169449	416	.	-	1013	ShRep_00599424;locus=ShRep_00599424;transcripts=Rep_770050	Piler_317.299	LINE/Penelope	169002	169736	Overlap full	0.0888	Nc	Noncoding_Repeat_match_opposite	N	N	Nc	N
Cluster_38648	20	20	1.4	4.3	KL250673.1	446181	446271	90	.	+	435	ShRep_00599831;locus=ShRep_00599831;transcripts=Rep_770562	Piler_376.64	LINE/CR1	446200	446822	Overlap start	0.9195	-|MS3_03547	Coding_opposite_strand_intronic_Repeat_Match_Partial	N	Y	3	N
Cluster_38546	23	23	0.4	1.7	KL250673.1	53839	53901	62	.	-	166	ShRep_00599251;locus=ShRep_00599251;transcripts=Rep_769827	RepeatScout_R=422	LINE/Penelope	53329	54021	Overlap full	0.1205	Nc	Noncoding_Repeat_match_opposite	N	N	Nc	N
Cluster_38538	21	21	0.3	1.3	KL250673.1	17895	17957	62	HP	+	125	ShRep_00599180;locus=ShRep_00599180;transcripts=Rep_769738	LTR_FINDER_KL250766.1_2_ltr	LTR	17869	18085	Overlap full	0.984	+|MS3_03552	Coding_strand_Intronic_Repeat_match	N	Y	3	N
Cluster_38557	21	21	0	1.6	KL250673.1	89726	89755	29	.	+	122	ShRep_00599291;locus=ShRep_00599291;transcripts=Rep_769875	LTR_FINDER_KL251195.1_1_ltr	LTR/Pao	89053	90851	Overlap full	0.959	Nc	Noncoding_Repeat_match	N	N	Nc	N
Cluster_45439	20	21	2.3	1.6	KL250674.1	197434	197482	48	.	-	285	ShRep_00678161;locus=ShRep_00678161;transcripts=Rep_871264	RepeatScout_R=504	Unknown	197251	197675	Overlap full	0	Nc	Noncoding_Repeat_match_opposite	N	N	Nc	N
Cluster_45419	21	20	0.5	2.1	KL250674.1	94038	94340	302	.	+	198	ShRep_00677974;locus=ShRep_00677974;transcripts=Rep_871033,Rep_871034,Rep_871035,Rep_871036,Rep_871037	RepeatScout_R=167	LINE/RTE-BovB	93735	94370	Overlap full	0.803	-|MS3_03553	Coding_opposite_strand_intronic_Repeat_Match_opposite	N	Y	3	N
Cluster_30851	21	21	7.1	51.9	KL250675.1	214531	214892	361	.	-	4471	ShRep_00512335;locus=ShRep_00512335;transcripts=Rep_657730	RepeatScout_R=242	LINE/Penelope	214523	215018	Overlap full	0.0125	Nc	Noncoding_Repeat_match	N	N	Nc	N
Cluster_30863	21	23	0.8	5.4	KL250675.1	254103	254283	180	.	+	473	ShRep_00512431;locus=ShRep_00512431;transcripts=Rep_657850	RepeatScout_R=48	LINE/RTE-BovB	253739	254279	Overlap end	0.9746	-|MS3_03578	Coding_opposite_strand_intronic_Repeat_Match_Partial	N	Y	4	N
Cluster_30823	21	21	0.4	1	KL250675.1	106203	106228	25	.	-	106	ShRep_00512065;locus=ShRep_00512065;transcripts=Rep_657359	Piler_81.76	LINE/RTE-BovB	106206	106911	Overlap start	0.0189	+|MS3_03569	Coding_opposite_strand_intronic_Repeat_Match_opposite_Partial	N	Y	2	N
Cluster_30858	22	22	0.3	1.1	KL250675.1	235740	235964	224	.	-	102	ShRep_00512394;locus=ShRep_00512394;transcripts=Rep_657810	RepeatScout_R=7	LINE/RTE-BovB	235144	236146	Overlap full	0.098	-|MS3_03578	Coding_strand_Intronic_Repeat_match	N	Y	4	N
Cluster_4597	20	21	4	13.4	KL250676.1	196864	197132	268	.	-	1318	ShRep_00680575;locus=ShRep_00680575;transcripts=Rep_874339,Rep_874340	RepeatScout_R=934	LTR/Gypsy	194588	197236	Overlap full	0.1267	Nc	Noncoding_Repeat_match	N	N	Nc	N
Cluster_45941	22	22	2.2	5.7	KL250676.1	49712	50168	456	.	+	587	ShRep_00680322;locus=ShRep_00680322;transcripts=Rep_874018,Rep_874019,Rep_874020	RepeatScout_R=48	LINE/RTE-BovB	49636	50509	Overlap full	0.9659	+|MS3_03586	Coding_strand_Intronic_Repeat_match	N	Y	3	N
Cluster_45936	21	23	0.4	1.6	KL250676.1	27763	27786	23	.	-	150	ShRep_00680280;locus=ShRep_00680280;transcripts=Rep_873963,Rep_873964	LTR_FINDER_KL250727.1_1_ltr	LINE/RTE-BovB	27754	28766	Overlap full	0.0067	+|MS3_03586	Coding_opposite_strand_intronic_Repeat_Match_opposite	N	Y	3	N
Cluster_16523	21	21	1.4	4.5	KL250677.1	265423	265812	389	.	-	449	ShRep_00322877;locus=ShRep_00322877;transcripts=Rep_412270	RepeatScout_R=107	LINE/RTE-BovB	265328	265834	Overlap full	0.1893	-|MS3_03591	Coding_strand_Intronic_Repeat_opposite	N	Y	4	N
Cluster_16566	21	21	1.2	1.7	KL250677.1	406738	406924	186	.	-	222	ShRep_00323119;locus=ShRep_00323119;transcripts=Rep_412562	LTR_FINDER_KL250526.1_3_ltr	LINE/RTE-BovB	406619	406930	Overlap full	0.1802	Nc	Noncoding_Repeat_match	N	N	Nc	N
Cluster_16497	21	21	0.5	1.8	KL250677.1	155317	155568	251	.	-	175	ShRep_00322720;locus=ShRep_00322720;transcripts=Rep_412073,Rep_412074	RepeatScout_R=5	LINE/RTE-BovB	154885	155618	Overlap full	0.1429	+|MS3_03590	Coding_opposite_strand_intronic_Repeat_Match	N	Y	1	N
Cluster_16517	21	21	0.5	1.3	KL250677.1	243484	243661	177	.	+	141	ShRep_00322835;locus=ShRep_00322835;transcripts=Rep_412222	RepeatScout_R=280	LINE/CR1	243483	243685	Overlap full	0.8298	Nc	Noncoding_Repeat_match_opposite	N	N	Nc	Y
Cluster_16557	21	21	0.4	1.8	KL250677.1	389532	389556	24	.	+	162	ShRep_00323082;locus=ShRep_00323082;transcripts=Rep_412519	RepeatScout_R=59	LINE/CR1	388263	390273	Overlap full	1	Nc	Noncoding_Repeat_match_opposite	N	N	Nc	N
Cluster_16560	24	20	0.3	1	KL250677.1	398676	398839	163	.	+	102	ShRep_00323097;locus=ShRep_00323097;transcripts=Rep_412536	LTR_FINDER_KL250910.1_2_ltr	LTR	398658	398877	Overlap full	0.951	Nc	Noncoding_Repeat_match_opposite	N	N	Nc	N
Cluster_3315	21	21	1.2	6.2	KL250678.1	245004	245031	27	.	+	559	ShRep_00514576;locus=ShRep_00514576;transcripts=Rep_660562	RepeatScout_R=109	LINE/CR1	243828	245355	Overlap full	0.9946	Nc	Noncoding_Repeat_match	N	N	Nc	N
Cluster_3350	21	21	0.9	1.5	KL250678.1	407324	407366	42	HP	-	180	ShRep_00514762;locus=ShRep_00514762;transcripts=Rep_660798	RepeatScout_R=48	LINE/RTE-BovB	406792	407508	Overlap full	0.0111	Nc	Noncoding_Repeat_match	N	N	Nc	N
Cluster_33401	21	22	0.8	1.3	KL250678.1	355876	355900	24	.	+	149							0.9799	Nc	Noncoding_No_Repeat	N	N	Nc	N
Cluster_3344	21	21	0.6	0.8	KL250678.1	392164	392527	363	.	+	103							0.9903	Nc	Noncoding_No_Repeat	N	N	Nc	Y
Cluster_33181	21	20	0.3	1.4	KL250678.1	257627	257748	121	.	-	134	ShRep_00514585;locus=ShRep_00514585;transcripts=Rep_660576	LTR_FINDER_KL250678.1_2_ltr	LINE/CR1	257625	259252	Overlap full	0.1642	Nc	Noncoding_Repeat_match	N	N	Nc	N
Cluster_48260	23	23	11.5	83.8	KL250679.1	43674	44013	339	.	+	7202	ShRep_00706628;locus=ShRep_00706628;transcripts=Rep_907933,Rep_907934,Rep_907935	RepeatScout_R=62	Unknown	43660	44603	Overlap full	0.9968	+|MS3_03619	Coding_strand_Intronic_Repeat_match	N	Y	1	N
Cluster_48338	21	21	2.3	7.1	KL250679.1	332563	332737	174	.	-	711	ShRep_00707228;locus=ShRep_00707228;transcripts=Rep_908720,Rep_908721	RepeatScout_R=455	LTR/Gypsy	330122	334575	Overlap full	0.0183	Nc	Noncoding_Repeat_match_opposite	N	N	Nc	N
Cluster_48258	23	22	0.5	2.8	KL250679.1	20918	20995	77	.	+	251	ShRep_00706570;locus=ShRep_00706570;transcripts=Rep_907855	RepeatScout_R=5	LINE/RTE-BovB	20904	21170	Overlap full	0.992	+|MS3_03619	Coding_strand_Intronic_Repeat_opposite	N	Y	1	N
Cluster_48345	22	21	0.7	0.7	KL250679.1	362127	362158	31	.	-	108							0	+|MS3_03618	Coding_opposite_strand_intronic	N	Y	2	N
Cluster_53682	21	21	6.8	11.8	KL250680.1	292110	292317	207	.	+	1399	ShRep_00765573;locus=ShRep_00765573;transcripts=Rep_983462	RepeatScout_R=116	LTR/Gypsy	292093	292326	Overlap full	0.8234	Nc	Noncoding_Repeat_match_opposite	N	N	Nc	N
Cluster_133	22	21	22.9	58.5	KL250681.1	377263	378344	1081	.	+	6146	ShRep_00272967;locus=ShRep_00272967;transcripts=Rep_348050	RepeatScout_R=402	Unknown	377812	378697	Overlap start	0.926	Nc	Noncoding_Repeat_Partial_match	N	N	Nc	N
Cluster_13331	22	21	6.8	30	KL250681.1	427281	427763	482	.	+	2785	ShRep_00273023;locus=ShRep_00273023;transcripts=Rep_348125	RepeatScout_R=80	LINE/RTE-BovB	427087	427775	Overlap full	0.8057	Nc	Noncoding_Repeat_match	N	N	Nc	N
Cluster_13	23	22	2.1	12.6	KL250681.1	60100	60145	45	.	+	1118	ShRep_00272614;locus=ShRep_00272614;transcripts=Rep_347605,Rep_347606	RepeatScout_R=124	LINE/RTE-BovB	59238	60925	Overlap full	0.9946	+|MS3_03635	Coding_strand_Intronic_Repeat_opposite	N	Y	4	N
Cluster_13208	20	23	3.9	4	KL250681.1	19915	20135	220	.	+	589	ShRep_00272557;locus=ShRep_00272557;transcripts=Rep_347530	LTR_FINDER_KL250821.1_1_ltr	LTR/Gypsy	19418	20166	Overlap full	0.944	Nc	Noncoding_Repeat_match_opposite	N	N	Nc	N
Cluster_13261	20	21	2.1	4.3	KL250681.1	240473	240615	142	HP	-	478	ShRep_00272820;locus=ShRep_00272820;transcripts=Rep_347858,Rep_347859,Rep_347860,Rep_347861,Rep_347862	RepeatScout_R=439	Unknown	237430	243706	Overlap full	0.1025	Nc	Noncoding_Repeat_match_opposite	N	N	Nc	N
Cluster_13303	21	20	0.7	2.5	KL250681.1	352911	352996	85	.	+	237							0.8228	-|MS3_03646	Coding_opposite_strand_intronic	N	Y	1	N
Cluster_13327	22	23	0.7	1.4	KL250681.1	423261	423323	62	HP	-	152	ShRep_00273018;locus=ShRep_00273018;transcripts=Rep_348118	RepeatScout_R=92	LINE/CR1	423089	423296	Overlap end	0	Nc	Noncoding_Repeat_Partial_match	N	N	Nc	N
Cluster_13295	21	21	0.4	1.9	KL250681.1	347245	347298	53	.	-	176	ShRep_00272940;locus=ShRep_00272940;transcripts=Rep_348016	RepeatScout_R=73	LINE/RTE-BovB	344768	347300	Overlap full	0.142	-|MS3_03646	Coding_strand_Intronic_Repeat_opposite	N	Y	1	N
Cluster_13309	21	21	0.3	1.1	KL250681.1	359198	359476	278	.	+	109	ShRep_00272953;locus=ShRep_00272953;transcripts=Rep_348031	Piler_285.308	LINE/CR1	359138	360011	Overlap full	0.8257	-|MS3_03646	Coding_opposite_strand_intronic_Repeat_Match	N	Y	1	N
Cluster_11648	21	21	1	4.1	KL250682.1	423050	423364	314	.	-	378	ShRep_00470995;locus=ShRep_00470995;transcripts=Rep_603964,Rep_603965,Rep_603966	RepeatScout_R=144	LINE/Penelope	422950	424106	Overlap full	0.119	Nc	Noncoding_Repeat_match_opposite	N	N	Nc	N
Cluster_11644	21	21	0.6	3	KL250682.1	393923	394347	424	.	-	275	ShRep_00470924;locus=ShRep_00470924;transcripts=Rep_603865,Rep_603866	RepeatScout_R=224	LTR/Gypsy	393159	394407	Overlap full	0.1236	Nc	Noncoding_Repeat_match	N	N	Nc	N
Cluster_11608	22	22	0.7	1.9	KL250682.1	189305	189329	24	.	+	204	ShRep_00470278;locus=ShRep_00470278;transcripts=Rep_603031,Rep_603032	RepeatScout_R=472	LINE/RTE-BovB	189159	189648	Overlap full	0.9804	+|MS3_03653	Coding_strand_Intronic_Repeat_match	N	Y	5	N
Cluster_13545	23	23	7.3	17.6	KL250683.1	227304	227769	465	.	-	1882	ShRep_00278167;locus=ShRep_00278167;transcripts=Rep_354641	RepeatScout_R=155	LINE/CR1	227002	228146	Overlap full	0.0409	Nc	Noncoding_Repeat_match	N	N	Nc	N
Cluster_13542	20	20	2	3.2	KL250683.1	225364	225389	25	.	+	397	ShRep_00278166;locus=ShRep_00278166;transcripts=Rep_354639,Rep_354640	RepeatScout_R=116	LTR/Gypsy	222028	227005	Overlap full	0.8589	Nc	Noncoding_Repeat_match	N	N	Nc	N
Cluster_13570	21	21	1	3.1	KL250683.1	314714	314927	213	.	-	305	ShRep_00278330;locus=ShRep_00278330;transcripts=Rep_354847	RepeatScout_R=116	LTR/Gypsy	313688	315050	Overlap full	0.1049	Nc	Noncoding_Repeat_match	N	N	Nc	N
Cluster_13531	22	22	1.5	0.8	KL250683.1	196834	196857	23	.	+	184	ShRep_00278130;locus=ShRep_00278130;transcripts=Rep_354596,Rep_354597	RepeatScout_R=255	LINE/DRE	196475	196907	Overlap full	1	Nc	Noncoding_Repeat_match_opposite	N	N	Nc	N
Cluster_13594	22	22	0.5	2.3	KL250683.1	435155	435215	60	.	+	221	ShRep_00278555;locus=ShRep_00278555;transcripts=Rep_355134	RepeatScout_R=48	LINE/RTE-BovB	435097	435319	Overlap full	0.9774	Nc	Noncoding_Repeat_match_opposite	N	N	Nc	N
Cluster_13572	25	25	0.5	2	KL250683.1	315883	316194	311	.	+	185	ShRep_00278331;locus=ShRep_00278331;transcripts=Rep_354848	RepeatScout_R=76	LTR/Gypsy	315243	316241	Overlap full	0.8703	Nc	Noncoding_Repeat_match_opposite	N	N	Nc	N
Cluster_38763	21	21	0.8	5.5	KL250684.1	197699	198104	405	.	+	471	ShRep_00601731;locus=ShRep_00601731;transcripts=Rep_773016	RepeatScout_R=242	LINE/Penelope	197692	198130	Overlap full	0.8386	Nc	Noncoding_Repeat_match	N	N	Nc	N
Cluster_38788	23	23	0.4	1.1	KL250684.1	331851	332053	202	.	-	109	ShRep_00602105;locus=ShRep_00602105;transcripts=Rep_773476,Rep_773477,Rep_773478,Rep_773479,Rep_773480	RepeatScout_R=222	LINE/RTE-BovB	330540	332892	Overlap full	0	Nc	Noncoding_Repeat_match	N	N	Nc	N
Cluster_39806	22	22	1.2	10.3	KL250685.1	345111	345692	581	.	-	862	ShRep_00613170;locus=ShRep_00613170;transcripts=Rep_787789	RepeatScout_R=77	LINE/Penelope	345074	346070	Overlap full	0.0766	-|MS3_03684	Coding_strand_Intronic_Repeat_opposite	N	Y	1	N
Cluster_39729	24	24	1.1	5.6	KL250685.1	7035	7511	476	.	+	514	ShRep_00612562;locus=ShRep_00612562;transcripts=Rep_786994,Rep_786995	RepeatScout_R=76	LTR/Gypsy	6980	7565	Overlap full	0.9183	Nc	Noncoding_Repeat_match_opposite	N	N	Nc	N
Cluster_39812	20	20	0.8	3.4	KL250685.1	360495	360977	482	.	+	313	ShRep_00613179;locus=ShRep_00613179;transcripts=Rep_787800	RepeatScout_R=106	LINE/RTE-BovB	360465	361131	Overlap full	0.885	-|MS3_03684	Coding_opposite_strand_intronic_Repeat_Match	N	Y	1	N
Cluster_39723	23	23	1.3	1.1	KL250685.1	2117	2153	36	.	+	186	ShRep_00612557;locus=ShRep_00612557;transcripts=Rep_786986,Rep_786987	RepeatScout_R=256	LTR/Gypsy	1668	2352	Overlap full	0.9785	Nc	Noncoding_Repeat_match_opposite	N	N	Nc	N
Cluster_39801	23	23	0.3	1.1	KL250685.1	339612	339838	226	.	-	105	ShRep_00613165;locus=ShRep_00613165;transcripts=Rep_787783	RepeatScout_R=124	LINE/RTE-BovB	339445	340173	Overlap full	0.1905	-|MS3_03684	Coding_strand_Intronic_Repeat_match	N	Y	1	N
Cluster_58391	20	22	3.7	15.2	KL250686.1	79057	79919	862	.	-	1424	ShRep_00708013;locus=ShRep_00708013;transcripts=Rep_909691	LTR_FINDER_KL250697.1_2_ltr	LINE/RTE-BovB	79042	80287	Overlap full	0.1636	+|MS3_03691	Coding_opposite_strand_intronic_Repeat_Match_opposite	N	Y	1	N
Cluster_5822	22	21	0.7	3	KL250686.1	1700	1922	222	.	-	281	ShRep_00707906;locus=ShRep_00707906;transcripts=Rep_909553,Rep_909554,Rep_909555,Rep_909556	RepeatScout_R=310	LINE/CR1	733	4555	Overlap full	0.0961	Nc	Noncoding_Repeat_match	N	N	Nc	N
Cluster_5879	22	23	0.4	2.8	KL250686.1	387077	387108	31	.	+	245	ShRep_00708684;locus=ShRep_00708684;transcripts=Rep_910516	LTR_FINDER_KL250790.1_3_ltr	LINE/Penelope	386812	387118	Overlap full	0.9959	+|MS3_03688	Coding_strand_Intronic_Repeat_match	N	Y	3	N
Cluster_5871	23	21	0.3	1.2	KL250686.1	368298	368334	36	.	-	110	ShRep_00708651;locus=ShRep_00708651;transcripts=Rep_910479,Rep_910480	RepeatScout_R=35	LINE/CR1	367112	370240	Overlap full	0.0909	Nc	Noncoding_Repeat_match	N	N	Nc	N
Cluster_17422	21	22	1.9	0.5	KL250687.1	214167	214189	22	.	+	177	ShRep_00349347;locus=ShRep_00349347;transcripts=Rep_446659	RepeatScout_R=175	SINE/tRNA	214173	214374	Overlap start	1	+|MS3_03704	Coding_strand_Intronic_Repeat_opposite_partial	N	Y	4	N
Cluster_17419	23	23	1.2	0.7	KL250687.1	185468	185493	25	.	-	148	ShRep_00349272;locus=ShRep_00349272;transcripts=Rep_446561,Rep_446562	LTR_FINDER_KL250530.1_4_ltr	LINE/Penelope	185473	185699	Overlap start	0.0068	+|MS3_03704	Coding_opposite_strand_intronic_Repeat_Match_opposite_Partial	N	Y	4	N
Cluster_17435	21	21	0.4	1.1	KL250687.1	267539	267608	69	.	+	112	ShRep_00349484;locus=ShRep_00349484;transcripts=Rep_446845	Piler_142.621	SINE/tRNA	267416	267727	Overlap full	0.9911	Nc	Noncoding_Repeat_match_opposite	N	N	Nc	N
Cluster_17441	23	23	0.3	1.2	KL250687.1	301783	302043	260	.	-	113	ShRep_00349577;locus=ShRep_00349577;transcripts=Rep_446960	LTR_FINDER_KL250687.1_1_ltr	LTR/Gypsy	300825	302202	Overlap full	0.1504	Nc	Noncoding_Repeat_match_opposite	N	N	Nc	N
Cluster_39159	23	23	1	2.2	KL250688.1	536	601	65	.	+	239	ShRep_00607635;locus=ShRep_00607635;transcripts=Rep_780671,Rep_780673,Rep_780675	LTR_FINDER_KL250518.1_1_ltr	LINE	517	770	Overlap full	0.9623	Nc	Noncoding_Repeat_match	N	N	Nc	N
Cluster_39184	21	21	0.7	2.9	KL250688.1	85145	85482	337	.	-	271	ShRep_00607805;locus=ShRep_00607805;transcripts=Rep_780904	RepeatScout_R=1089	Unknown	85288	85495	Overlap start	0.1956	Nc	Noncoding_Repeat_Partial_match	N	N	Nc	N
Cluster_39221	21	20	0.7	2	KL250688.1	295630	296331	701	.	-	202	ShRep_00608182;locus=ShRep_00608182;transcripts=Rep_781418,Rep_781419	RepeatScout_R=439	Unknown	295111	297851	Overlap full	0.1634	Nc	Noncoding_Repeat_match_opposite	N	N	Nc	N
Cluster_39179	21	21	0.3	1.9	KL250688.1	46128	46156	28	.	-	166	ShRep_00607696;locus=ShRep_00607696;transcripts=Rep_780754	RepeatScout_R=251	Unknown	45193	46522	Overlap full	0.0542	Nc	Noncoding_Repeat_match_opposite	N	N	Nc	N
Cluster_29072	22	22	0.9	5.5	KL250689.1	207503	207550	47	.	-	495	ShRep_00493982;locus=ShRep_00493982;transcripts=Rep_633797,Rep_633798	RepeatScout_R=23	LINE/RTE-BovB	206965	207894	Overlap full	0.1131	+|MS3_03715	Coding_opposite_strand_intronic_Repeat_Match	N	Y	2	N
Cluster_29064	21	20	0.8	2.1	KL250689.1	178856	179272	416	.	+	214	ShRep_00493946;locus=ShRep_00493946;transcripts=Rep_633754	RepeatScout_R=511	Unknown	178781	179315	Overlap full	0.8037	+|MS3_03715	Coding_strand_Intronic_Repeat_match	N	Y	2	N
Cluster_29043	21	21	0.2	1.3	KL250689.1	127383	127616	233	.	+	113	ShRep_00493881;locus=ShRep_00493881;transcripts=Rep_633672	LTR_FINDER_KL250790.1_3_ltr	LINE/Penelope	127363	127697	Overlap full	0.823	Nc	Noncoding_Repeat_match_opposite	N	N	Nc	N
Cluster_13953	20	22	2.3	0.6	KL250690.1	233593	233616	23	.	-	216	ShRep_00286121;locus=ShRep_00286121;transcripts=Rep_364848	RepeatScout_R=76	LTR/Gypsy	233285	233618	Overlap full	0	Nc	Noncoding_Repeat_match	N	N	Nc	N
Cluster_22004	20	21	1.6	4.4	KL250691.1	167030	167328	298	.	+	468	ShRep_00397504;locus=ShRep_00397504;transcripts=Rep_509080	LTR_FINDER_KL251021.1_1_ltr	LTR/Gypsy-Cigr	166184	167333	Overlap full	0.8547	Nc	Noncoding_Repeat_match_opposite	N	N	Nc	N
Cluster_21981	24	24	1.2	5.2	KL250691.1	63572	63640	68	.	-	488	ShRep_00397212;locus=ShRep_00397212;transcripts=Rep_508708,Rep_508709	RepeatScout_R=242	LINE/Penelope	63575	63749	Overlap start	0.1311	Nc	Noncoding_Repeat_match_partial_opposite	N	N	Nc	N
Cluster_28623	22	23	0.7	2.5	KL250692.1	23574	23685	111	.	+	244	ShRep_00413525;locus=ShRep_00413525;transcripts=Rep_529897,Rep_529898	Piler_49.170	LINE/RTE-BovB	22198	24101	Overlap full	0.9221	Nc	Noncoding_Repeat_match_opposite	N	N	Nc	N
Cluster_28629	21	21	0.5	1.7	KL250692.1	55120	55549	429	.	-	165	ShRep_00413618;locus=ShRep_00413618;transcripts=Rep_530020,Rep_530021,Rep_530022	RepeatScout_R=415	LINE/Penelope	54639	56206	Overlap full	0.0485	+|MS3_03758	Coding_opposite_strand_intronic_Repeat_Match_opposite	N	Y	5	N
Cluster_54482	21	21	1.5	0.6	KL250693.1	62699	62794	95	HP	+	156	ShRep_00770186;locus=ShRep_00770186;transcripts=Rep_989411	Unknown	Unknown	62669	62743	Overlap end	1	Nc	Noncoding_Repeat_Partial_match	N	N	Nc	N
Cluster_54560	23	22	0.3	2.6	KL250693.1	369191	369254	63	.	-	222	ShRep_00771053;locus=ShRep_00771053;transcripts=Rep_990506	LTR_FINDER_KL250769.1_3_ltr	LTR/Gypsy	369052	369692	Overlap full	0.0315	-|MS3_03761	Coding_strand_Intronic_Repeat_opposite	N	Y	3	N
Cluster_54484	22	22	1	0.3	KL250693.1	69509	69577	68	HP	-	103	ShRep_00770213;locus=ShRep_00770213;transcripts=Rep_989447,Rep_989449,Rep_989450	LTR_FINDER_KL250589.1_1_ltr	LTR	69354	69874	Overlap full	0.0097	Nc	Noncoding_Repeat_match_opposite	N	N	Nc	N
Cluster_54574	21	21	0.2	1.3	KL250693.1	395110	395209	99	HP	+	112	ShRep_00771099;locus=ShRep_00771099;transcripts=Rep_990560	RepeatScout_R=222	LINE/RTE-BovB	394449	395691	Overlap full	1	Nc	Noncoding_Repeat_match	N	N	Nc	N
Cluster_25688	23	23	2.9	12.5	KL250694.1	273090	273945	855	.	+	1170	ShRep_00451032;locus=ShRep_00451032;transcripts=Rep_578287,Rep_578288,Rep_578289	RepeatScout_R=124	LINE/RTE-BovB	273066	273422	Overlap end	0.8085	-|MS3_03776	Coding_opposite_strand_intronic_Repeat_Match_Partial	N	Y	2	N
Cluster_25725	21	22	0.7	3.4	KL250694.1	380933	381286	353	.	-	307	ShRep_00451176;locus=ShRep_00451176;transcripts=Rep_578486	RepeatScout_R=5	LINE/RTE-BovB	380121	381321	Overlap full	0.0749	+|MS3_03786	Coding_opposite_strand_intronic_Repeat_Match	N	Y	2	N
Cluster_25691	20	25	1.3	0.2	KL250694.1	278727	278782	55	HP	-	109							0	-|MS3_03776	Coding_strand_Exonic	Y	N	2	N
Cluster_25619	23	23	0.8	1.2	KL250694.1	32436	32845	409	.	+	155							0.9935	+|MS3_03775	Coding_strand_Intronic_no_Repeat	N	Y	1	Y
Cluster_25622	22	22	0.5	1.2	KL250694.1	36219	36244	25	.	+	134							1	+|MS3_03775	Coding_strand_Exonic	Y	N	1	N
Cluster_25675	22	22	0.2	1.1	KL250694.1	224145	224215	70	.	-	100	ShRep_00450964;locus=ShRep_00450964;transcripts=Rep_578197,Rep_578198	Piler_88.681	LINE/CR1	224147	224402	Overlap start	0.04	+|MS3_03790	Coding_opposite_strand_intronic_Repeat_Match_Partial	N	Y	2	Y
Cluster_1494	23	23	29.5	106.4	KL250695.1	255719	257090	1371	.	-	10308	ShRep_00151233;locus=ShRep_00151233;transcripts=Rep_190648	RepeatScout_R=172	LINE/CR1	256431	258014	Overlap start	0.0754	Nc	Noncoding_Repeat_Partial_match	N	N	Nc	N
Cluster_1518	22	22	3.3	6.9	KL250695.1	381160	381252	92	HP	-	769	ShRep_00151484;locus=ShRep_00151484;transcripts=Rep_190957	RepeatScout_R=73	LINE/RTE-BovB	379657	381657	Overlap full	0.0637	Nc	Noncoding_Repeat_match	N	N	Nc	N
Cluster_15411	22	21	3	3.5	KL250695.1	416973	417019	46	.	-	491	ShRep_00151525;locus=ShRep_00151525;transcripts=Rep_191005,Rep_191006	LTR_FINDER_KL251021.1_1_ltr	LTR/Gypsy-Cigr	415465	417162	Overlap full	0.0754	Nc	Noncoding_Repeat_match_opposite	N	N	Nc	N
Cluster_14281	22	20	2.6	1.7	KL250695.1	39722	40514	792	.	+	329							1	+|MS3_03802	Coding_strand_Intronic_no_Repeat	N	Y	2	N
Cluster_1415	20	20	1.3	4	KL250695.1	4365	4757	392	.	-	388	ShRep_00150860;locus=ShRep_00150860;transcripts=Rep_190161	LTR_FINDER_KL250502.1_2_ltr	LINE	4754	5073	Overlap start	0.1057	Nc	Noncoding_Repeat_match_partial_opposite	N	N	Nc	N
Cluster_151	20	22	0.5	4.3	KL250695.1	371578	371690	112	.	-	370	ShRep_00151466;locus=ShRep_00151466;transcripts=Rep_190934,Rep_190935,Rep_190936	RepeatScout_R=203	LINE/RTE-BovB	371203	373017	Overlap full	0.0135	Nc	Noncoding_Repeat_match	N	N	Nc	N
Cluster_1481	22	22	0.5	1.4	KL250695.1	183506	183530	24	.	-	144	ShRep_00151105;locus=ShRep_00151105;transcripts=Rep_190473	Piler_120.609	LINE/Penelope	183372	183632	Overlap full	0.0347	-|MS3_03796	Coding_strand_Intronic_Repeat_match	N	Y	3	N
Cluster_4933	20	20	1	13.7	KL250696.1	186183	186602	419	.	-	1115	ShRep_00662297;locus=ShRep_00662297;transcripts=Rep_850836	RepeatScout_R=491	LINE/Penelope	186140	186605	Overlap full	0.0897	-|MS3_03816	Coding_strand_Intronic_Repeat_opposite	N	Y	2	N
Cluster_4947	22	22	0.5	1.4	KL250696.1	262242	262445	203	.	+	140	ShRep_00662422;locus=ShRep_00662422;transcripts=Rep_850985	RepeatScout_R=148	LINE/RTE-BovB	261976	262899	Overlap full	0.9286	-|MS3_03809	Coding_opposite_strand_intronic_Repeat_Match_opposite	N	Y	1	N
Cluster_4901	20	22	0.3	1.7	KL250696.1	7869	7890	21	.	+	150	ShRep_00662034;locus=ShRep_00662034;transcripts=Rep_850513,Rep_850514	RepeatScout_R=7	LINE/RTE-BovB	7626	8165	Overlap full	1	+|MS3_03811	Coding_strand_Intronic_Repeat_opposite	N	Y	1	N
Cluster_49721	21	23	0.4	1.2	KL250696.1	419076	419202	126	.	+	123	ShRep_00662703;locus=ShRep_00662703;transcripts=Rep_851352	LTR_FINDER_KL251050.1_1_ltr	LTR	419197	419318	Overlap start	0.9593	Nc	Noncoding_Repeat_match_partial_opposite	N	N	Nc	N
Cluster_15406	23	23	16.3	45	KL250697.1	27065	27562	497	.	-	4634	ShRep_00312933;locus=ShRep_00312933;transcripts=Rep_399421,Rep_399422,Rep_399423,Rep_399425,Rep_399426	LTR_FINDER_KL250697.1_1_ltr	LINE/RTE-BovB	15327	28739	Overlap full	0.1858	Nc	Noncoding_Repeat_match	N	N	Nc	N
Cluster_1541	25	21	6.8	21.8	KL250697.1	40201	40729	528	.	-	2180	ShRep_00312966;locus=ShRep_00312966;transcripts=Rep_399469	RepeatScout_R=571	LINE/Penelope	40190	41039	Overlap full	0.1243	+|MS3_03822	Coding_opposite_strand_intronic_Repeat_Match	N	Y	1	N
Cluster_15484	22	22	3.1	20.3	KL250697.1	379596	379971	375	.	-	1766	ShRep_00313589;locus=ShRep_00313589;transcripts=Rep_400266,Rep_400267,Rep_400268	RepeatScout_R=48	LINE/RTE-BovB	379240	380312	Overlap full	0.0623	-|MS3_03835	Coding_strand_Intronic_Repeat_match	N	Y	3	N
Cluster_15446	22	22	2.6	2.2	KL250697.1	222636	222899	263	.	+	368							1	+|MS3_03827	Coding_strand_Intronic_no_Repeat	N	Y	1	Y
Cluster_15468	22	22	1.1	2.3	KL250697.1	307195	307257	62	HP	+	264	ShRep_00313475;locus=ShRep_00313475;transcripts=Rep_400121,Rep_400122	RepeatScout_R=7	LINE/RTE-BovB	306484	307222	Overlap end	1	-|MS3_03818	Coding_opposite_strand_intronic_Repeat_Match_Partial	N	Y	1	N
Cluster_15438	23	23	0.6	0.9	KL250697.1	198903	198927	24	.	-	119	ShRep_00313330;locus=ShRep_00313330;transcripts=Rep_399934,Rep_399935,Rep_399936,Rep_399937	RepeatScout_R=255	LINE/DRE	198679	198981	Overlap full	0	Nc	Noncoding_Repeat_match_opposite	N	N	Nc	N
Cluster_73060	22	20	4.3	9.8	KL250698.1	22355	23119	764	.	+	1074	ShRep_00204629;locus=ShRep_00204629;transcripts=Rep_259588,Rep_259589,Rep_259590	LTR_FINDER_KL251506.1_1_ltr	LTR/Gypsy	22362	23195	Overlap start	0.8678	+|MS3_03841	Coding_strand_Intronic_Repeat_match_partial	N	Y	2	N
Cluster_73089	22	22	1.2	3.6	KL250698.1	185851	185989	138	.	+	370	ShRep_00205018;locus=ShRep_00205018;transcripts=Rep_260097	LTR_FINDER_KL251192.1_1_ltr	LTR/Gypsy	185441	186257	Overlap full	0.8703	+|MS3_03840	Coding_strand_Intronic_Repeat_opposite	N	Y	3	N
Cluster_73063	22	21	1.1	3.3	KL250698.1	25430	25599	169	.	+	330	ShRep_00204630;locus=ShRep_00204630;transcripts=Rep_259591,Rep_259592	LTR_FINDER_KL251506.1_1_ltr	LTR/Gypsy	23662	26306	Overlap full	0.9303	+|MS3_03841	Coding_strand_Intronic_Repeat_match	N	Y	2	N
Cluster_73107	22	22	0.6	2.2	KL250698.1	283673	284078	405	.	+	211	ShRep_00205215;locus=ShRep_00205215;transcripts=Rep_260348,Rep_260349	RepeatScout_R=230	DNA/En-Spm	283172	284265	Overlap full	0.8389	Nc	Noncoding_Repeat_match	N	N	Nc	N
Cluster_73084	22	22	0.3	1.3	KL250698.1	138330	138494	164	.	+	118	ShRep_00204851;locus=ShRep_00204851;transcripts=Rep_259881,Rep_259882	RepeatScout_R=65	LINE/RTE-BovB	135696	139211	Overlap full	0.8814	Nc	Noncoding_Repeat_match	N	N	Nc	N
Cluster_30974	20	23	4	3.6	KL250699.1	252800	252896	96	.	-	570							0	Nc	Noncoding_No_Repeat	N	N	Nc	N
Cluster_30982	22	20	2	9.4	KL250699.1	286563	287044	481	.	-	858	ShRep_00515545;locus=ShRep_00515545;transcripts=Rep_661751	RepeatScout_R=59	LINE/CR1	286647	287391	Overlap start	0.1713	Nc	Noncoding_Repeat_match_partial_opposite	N	N	Nc	N
Cluster_30981	22	20	0.8	2.6	KL250699.1	285398	285467	69	.	+	255	ShRep_00515543;locus=ShRep_00515543;transcripts=Rep_661749	LTR_FINDER_KL250903.1_2_ltr	LINE/CR1	285060	285498	Overlap full	0.9529	Nc	Noncoding_Repeat_match	N	N	Nc	N
Cluster_30929	20	20	0.8	1.2	KL250699.1	52735	52758	23	.	+	149	ShRep_00515151;locus=ShRep_00515151;transcripts=Rep_661281,Rep_661282,Rep_661284,Rep_661285	RepeatScout_R=702	LTR/Pao	52501	54381	Overlap full	0.9463	Nc	Noncoding_Repeat_match	N	N	Nc	N
Cluster_30983	22	23	0.5	2.2	KL250699.1	288289	288319	30	.	+	194	ShRep_00515549;locus=ShRep_00515549;transcripts=Rep_661755	Unknown	Unknown	288297	288422	Overlap start	0.9588	+|MS3_03858	Coding_strand_Intronic_Repeat_opposite_partial	N	Y	3	N
Cluster_30954	20	22	0.2	1.2	KL250699.1	143940	143996	56	HP	-	108	ShRep_00515290;locus=ShRep_00515290;transcripts=Rep_661454,Rep_661455	RepeatScout_R=7	LINE/RTE-BovB	143934	145251	Overlap full	0.037	Nc	Noncoding_Repeat_match_opposite	N	N	Nc	N
Cluster_6773	22	22	0.9	2.1	KL250700.1	120410	120729	319	.	+	223	ShRep_00034445;locus=ShRep_00034445;transcripts=Rep_40459	RepeatScout_R=70	LINE/CR1	119154	120741	Overlap full	0.9058	Nc	Noncoding_Repeat_match_opposite	N	N	Nc	N
Cluster_6763	21	22	0.4	1.7	KL250700.1	92611	92801	190	.	+	150	ShRep_00034407;locus=ShRep_00034407;transcripts=Rep_40411,Rep_40412,Rep_40413	RepeatScout_R=395	Unknown	92800	92984	Overlap start	0.9	-|MS3_03868	Coding_opposite_strand_intronic_Repeat_Match_Partial	N	Y	1	N
Cluster_6793	22	24	0.2	1.3	KL250700.1	175666	175689	23	.	+	116	ShRep_00034508;locus=ShRep_00034508;transcripts=Rep_40538	Piler_5.764	LINE/RTE-BovB	175453	175953	Overlap full	0.9914	+|MS3_03862	Coding_strand_Intronic_Repeat_opposite	N	Y	3	N
Cluster_224	20	22	2.5	5.3	KL250701.1	273841	274284	443	.	-	604	ShRep_00411566;locus=ShRep_00411566;transcripts=Rep_527450	RepeatScout_R=7	LINE/RTE-BovB	273795	275408	Overlap full	0.1805	-|MS3_03882	Coding_strand_Intronic_Repeat_opposite	N	Y	2	N
Cluster_22398	20	20	1.4	5.8	KL250701.1	195189	196037	848	.	-	550	ShRep_00411333;locus=ShRep_00411333;transcripts=Rep_527087	Unknown	Unknown	195870	196188	Overlap start	0.1618	Nc	Noncoding_Repeat_Partial_match	N	N	Nc	N
Cluster_22392	20	20	0.6	1.8	KL250701.1	161615	161914	299	.	+	177	ShRep_00411246;locus=ShRep_00411246;transcripts=Rep_526967,Rep_526968	RepeatScout_R=171	LINE	161546	163060	Overlap full	0.8644	Nc	Noncoding_Repeat_match_opposite	N	N	Nc	N
Cluster_22436	21	21	0.4	1.4	KL250701.1	348257	348459	202	.	-	137	ShRep_00411709;locus=ShRep_00411709;transcripts=Rep_527635	RepeatScout_R=343	LTR/Gypsy	348191	348507	Overlap full	0.1898	Nc	Noncoding_Repeat_match_opposite	N	N	Nc	N
Cluster_22414	22	23	0.3	1.8	KL250701.1	225161	225194	33	.	-	160	ShRep_00411453;locus=ShRep_00411453;transcripts=Rep_527296	Piler_5.46	LINE/RTE-BovB	225097	225820	Overlap full	0.1437	Nc	Noncoding_Repeat_match_opposite	N	N	Nc	N
Cluster_57213	20	21	1.6	5.9	KL250702.1	233226	233598	372	.	+	574	ShRep_00052890;locus=ShRep_00052890;transcripts=Rep_64147	LTR_FINDER_KL250903.1_2_ltr	LINE/CR1	231989	233641	Overlap full	0.892	-|MS3_03888	Coding_opposite_strand_intronic_Repeat_Match	N	Y	1	N
Cluster_57254	20	20	0.7	4.1	KL250702.1	361714	362146	432	.	+	370	ShRep_00053104;locus=ShRep_00053104;transcripts=Rep_64418,Rep_64419,Rep_64420,Rep_64421	RepeatScout_R=319	LINE/Penelope	361756	363077	Overlap start	0.8	+|MS3_03900	Coding_strand_Intronic_Repeat_match_partial	N	Y	2	N
Cluster_57232	21	21	0.7	2.2	KL250702.1	273452	273931	479	.	+	219	ShRep_00052944;locus=ShRep_00052944;transcripts=Rep_64217,Rep_64218,Rep_64219,Rep_64220	RepeatScout_R=274	LINE/CR1	272103	274481	Overlap full	0.9224	Nc	Noncoding_Repeat_match	N	N	Nc	N
Cluster_68990	21	21	1.1	2.3	KL250703.1	215100	215408	308	.	+	254	ShRep_00182867;locus=ShRep_00182867;transcripts=Rep_231399	RepeatScout_R=5	LINE/RTE-BovB	215037	215878	Overlap full	0.8071	+|MS3_03910	Coding_strand_Intronic_Repeat_match	N	Y	1	N
Cluster_68982	21	22	0.8	2.1	KL250703.1	133103	133126	23	.	-	218	ShRep_00182773;locus=ShRep_00182773;transcripts=Rep_231281,Rep_231282	RepeatScout_R=259	Unknown	132855	133266	Overlap full	0	Nc	Noncoding_Repeat_match_opposite	N	N	Nc	N
Cluster_68981	23	23	0.6	0.8	KL250703.1	132598	132753	155	.	+	114	ShRep_00182772;locus=ShRep_00182772;transcripts=Rep_231278,Rep_231279,Rep_231280	RepeatScout_R=439	Unknown	128360	132854	Overlap full	0.9561	Nc	Noncoding_Repeat_match_opposite	N	N	Nc	N
Cluster_51536	22	22	26.3	106.7	KL250704.1	25053	25529	476	.	+	10058	ShRep_00743809;locus=ShRep_00743809;transcripts=Rep_955694	LTR_FINDER_KL252174.1_1_ltr	LTR/Gypsy	24870	25787	Overlap full	0.9483	Nc	Noncoding_Repeat_match	N	N	Nc	N
Cluster_51622	22	20	1.7	9.3	KL250704.1	406016	406103	87	HP	-	836	ShRep_00744547;locus=ShRep_00744547;transcripts=Rep_956660,Rep_956661	Piler_216.31	LINE/RTE-BovB	405631	406351	Overlap full	0.14	Nc	Noncoding_Repeat_match_opposite	N	N	Nc	N
Cluster_51612	21	21	1.2	8.1	KL250704.1	351232	351576	344	.	+	709	ShRep_00744480;locus=ShRep_00744480;transcripts=Rep_956581	LTR_FINDER_KL250790.1_4_ltr	LINE/CR1	351463	351583	Overlap start	0.8223	+|MS3_03915	Coding_strand_Intronic_Repeat_opposite_partial	N	Y	2	N
Cluster_51567	20	21	1.1	5.2	KL250704.1	187561	187839	278	.	-	479	ShRep_00744212;locus=ShRep_00744212;transcripts=Rep_956223,Rep_956224,Rep_956225,Rep_956226	RepeatScout_R=9	LINE/RTE-BovB	186128	188133	Overlap full	0.0334	Nc	Noncoding_Repeat_match	N	N	Nc	N
Cluster_51544	21	21	0.9	3.3	KL250704.1	66185	66402	217	.	+	315	ShRep_00743909;locus=ShRep_00743909;transcripts=Rep_955824,Rep_955825,Rep_955826	RepeatScout_R=1077	LTR/Gypsy	66115	66473	Overlap full	0.8222	Nc	Noncoding_Repeat_match	N	N	Nc	N
Cluster_51566	21	20	0.6	3	KL250704.1	187283	187362	79	HP	-	275	ShRep_00744212;locus=ShRep_00744212;transcripts=Rep_956223,Rep_956224,Rep_956225,Rep_956226	RepeatScout_R=9	LINE/RTE-BovB	186128	188133	Overlap full	0.1091	Nc	Noncoding_Repeat_match	N	N	Nc	N
Cluster_51563	20	21	0.7	1.9	KL250704.1	173925	174020	95	HP	+	199	ShRep_00744192;locus=ShRep_00744192;transcripts=Rep_956200	LTR_FINDER_KL251506.1_1_ltr	LTR/Gypsy	173868	175005	Overlap full	0.9749	+|MS3_03925	Coding_strand_Intronic_Repeat_match	N	Y	1	N
Cluster_51542	23	23	0.4	1.3	KL250704.1	61583	61668	85	.	-	126	ShRep_00743891;locus=ShRep_00743891;transcripts=Rep_955801,Rep_955802,Rep_955803	RepeatScout_R=571	LINE/Penelope	60701	62751	Overlap full	0.0635	Nc	Noncoding_Repeat_match	N	N	Nc	N
Cluster_18919	22	22	1.1	6.1	KL250705.1	105460	105851	391	.	-	539	ShRep_00366125;locus=ShRep_00366125;transcripts=Rep_468641	RepeatScout_R=280	LINE/CR1	105331	105899	Overlap full	0.1373	Nc	Noncoding_Repeat_match	N	N	Nc	N
Cluster_18961	22	22	1.3	2	KL250705.1	318053	318128	75	HP	-	251	ShRep_00366458;locus=ShRep_00366458;transcripts=Rep_469058,Rep_469060	RepeatScout_R=8	SINE/tRNA	317982	318251	Overlap full	0.0199	+|MS3_03934	Coding_opposite_strand_intronic_Repeat_Match	N	Y	1	N
Cluster_18938	25	25	1.7	0.1	KL250705.1	211735	211932	197	.	-	135							0	-|MS3_03937	Coding_strand_Exonic	Y	N	1	N
Cluster_18935	26	26	1.5	0	KL250705.1	206011	206080	69	.	-	113							0	-|MS3_03937	Coding_strand_Exonic	Y	N	1	N
Cluster_18923	24	21	0.5	1.1	KL250705.1	119157	119505	348	.	+	124							1	Nc	Noncoding_No_Repeat	N	N	Nc	Y
Cluster_56627	21	21	11.3	21.6	KL250706.1	415021	415238	217	.	-	2456	ShRep_00054953;locus=ShRep_00054953;transcripts=Rep_66774	LTR_FINDER_KL251851.1_2_ltr	LTR/Pao	415021	415245	Overlap full	0.0798	Nc	Noncoding_Repeat_match	N	N	Nc	N
Cluster_56557	21	21	1.3	1.2	KL250706.1	20930	20975	45	HP	+	198	ShRep_00053934;locus=ShRep_00053934;transcripts=Rep_65480	RepeatScout_R=166	LTR/Gypsy	20567	20972	Overlap end	0.9798	Nc	Noncoding_Repeat_Partial_match	N	N	Nc	N
Cluster_56570	22	22	1.1	0.4	KL250706.1	103862	103926	64	HP	-	109	ShRep_00054151;locus=ShRep_00054151;transcripts=Rep_65759	RepeatScout_R=12	LINE/RTE-BovB	102879	104338	Overlap full	0	Nc	Noncoding_Repeat_match	N	N	Nc	N
Cluster_56596	20	20	0.4	1.7	KL250706.1	308470	309124	654	.	+	166	ShRep_00054739;locus=ShRep_00054739;transcripts=Rep_66500	Piler_5.46	LINE/RTE-BovB	307057	310274	Overlap full	0.8494	Nc	Noncoding_Repeat_match	N	N	Nc	N
Cluster_56612	21	21	0.5	1.4	KL250706.1	375383	375620	237	.	+	136	ShRep_00054903;locus=ShRep_00054903;transcripts=Rep_66704	LTR_FINDER_KL250706.1_3_ltr	LTR/Pao	373374	379135	Overlap full	0.9265	Nc	Noncoding_Repeat_match	N	N	Nc	N
Cluster_46038	23	23	2.6	10.4	KL250707.1	35184	35293	109	.	-	974	ShRep_00682920;locus=ShRep_00682920;transcripts=Rep_877284,Rep_877285	Piler_138.196	Unknown	33993	36510	Overlap full	0.1386	Nc	Noncoding_Repeat_match	N	N	Nc	N
Cluster_46039	21	21	1.4	1.7	KL250707.1	35688	35892	204	.	+	239	ShRep_00682920;locus=ShRep_00682920;transcripts=Rep_877284,Rep_877285	Piler_138.196	Unknown	33993	36510	Overlap full	0.9498	Nc	Noncoding_Repeat_match_opposite	N	N	Nc	N
Cluster_63335	20	20	1.3	0.1	KL250708.1	260502	260523	21	.	-	110	ShRep_00122805;locus=ShRep_00122805;transcripts=Rep_154015	RepeatScout_R=5	LINE/RTE-BovB	260350	260748	Overlap full	0	-|MS3_03968	Coding_strand_Intronic_Repeat_opposite	N	Y	3	N
Cluster_63365	23	23	0.6	2	KL250708.1	350098	350228	130	HP	-	201	ShRep_00122918;locus=ShRep_00122918;transcripts=Rep_154164,Rep_154166	RepeatScout_R=48	LINE/RTE-BovB	349419	351387	Overlap full	0.0547	Nc	Noncoding_Repeat_match_opposite	N	N	Nc	N
Cluster_63336	20	21	0.3	1.3	KL250708.1	273949	274157	208	.	+	121	ShRep_00122830;locus=ShRep_00122830;transcripts=Rep_154045	RepeatScout_R=12	LINE/RTE-BovB	273844	274991	Overlap full	0.9504	-|MS3_03968	Coding_opposite_strand_intronic_Repeat_Match	N	Y	3	N
Cluster_63348	22	23	0.3	1.1	KL250708.1	303986	304060	74	HP	+	109	ShRep_00122856;locus=ShRep_00122856;transcripts=Rep_154072	RepeatScout_R=184	LINE/CR1	303110	304059	Overlap end	0.9817	+|MS3_03971	Coding_strand_Intronic_Repeat_opposite_partial	N	Y	4	N
Cluster_23060	20	24	13.8	5.7	KL250709.1	133644	133713	69	HP	+	1473	ShRep_00421765;locus=ShRep_00421765;transcripts=Rep_540557,Rep_540558,Rep_540559	RepeatScout_R=26	Satellite	133556	133729	Overlap full	1	Nc	Noncoding_Repeat_match	N	N	Nc	N
Cluster_23109	22	22	3.8	2	KL250709.1	399929	400750	821	.	-	436							0.0023	-|MS3_03976	Coding_strand_Intronic_no_Repeat	N	Y	1	N
Cluster_23094	22	22	0.6	2.4	KL250709.1	349035	349775	740	.	-	225	ShRep_00422228;locus=ShRep_00422228;transcripts=Rep_541160,Rep_541161,Rep_541162	RepeatScout_R=203	LINE/RTE-BovB	348949	350717	Overlap full	0.1822	Nc	Noncoding_Repeat_match	N	N	Nc	N
Cluster_17024	20	22	2.3	13.8	KL250710.1	203346	203374	28	.	+	1227	ShRep_00338744;locus=ShRep_00338744;transcripts=Rep_433041	RepeatScout_R=109	LINE/CR1	201640	204164	Overlap full	0.9878	Nc	Noncoding_Repeat_match_opposite	N	N	Nc	N
Cluster_16964	23	23	2.5	8.4	KL250710.1	42015	42446	431	.	-	826	ShRep_00338542;locus=ShRep_00338542;transcripts=Rep_432766	LTR_FINDER_KL250710.1_1_ltr	LTR/Gypsy	37999	43565	Overlap full	0.0351	Nc	Noncoding_Repeat_match	N	N	Nc	N
Cluster_17011	21	21	1.2	5.5	KL250710.1	173099	173621	522	.	+	514	ShRep_00338726;locus=ShRep_00338726;transcripts=Rep_433014,Rep_433015	LTR_FINDER_KL250769.1_3_ltr	LTR/Gypsy	173047	173766	Overlap full	0.9436	Nc	Noncoding_Repeat_match_opposite	N	N	Nc	N
Cluster_16969	21	22	0.4	3.2	KL250710.1	55652	55674	22	.	+	278	ShRep_00338556;locus=ShRep_00338556;transcripts=Rep_432785	RepeatScout_R=127	LINE/Penelope	55590	55707	Overlap full	0.9892	+|MS3_03991	Coding_strand_Intronic_Repeat_match	N	Y	3	N
Cluster_17007	20	21	0.8	1	KL250710.1	166410	166618	208	.	-	130	ShRep_00338724;locus=ShRep_00338724;transcripts=Rep_433011	LTR_FINDER_KL250910.1_2_ltr	LTR	166370	166644	Overlap full	0.1308	Nc	Noncoding_Repeat_match	N	N	Nc	N
Cluster_17036	20	23	0.4	2.1	KL250710.1	264403	264426	23	.	-	193	ShRep_00338826;locus=ShRep_00338826;transcripts=Rep_433140	LTR_FINDER_KL250918.1_1_ltr	LTR	264235	264509	Overlap full	0	+|MS3_03989	Coding_opposite_strand_intronic_Repeat_Match	N	Y	5	N
Cluster_21868	23	21	3.5	9.4	KL250711.1	93460	93784	324	.	-	991	ShRep_00399581;locus=ShRep_00399581;transcripts=Rep_511773	RepeatScout_R=155	LINE/CR1	93479	93808	Overlap start	0.1271	-|MS3_04001	Coding_strand_Intronic_Repeat_match_partial	N	Y	4	N
Cluster_21922	20	20	3.4	6.4	KL250711.1	263700	264121	421	.	+	741	ShRep_00400137;locus=ShRep_00400137;transcripts=Rep_512488	RepeatScout_R=70	LINE/CR1	263591	264301	Overlap full	0.9312	Nc	Noncoding_Repeat_match	N	N	Nc	N
Cluster_21943	21	21	0.9	3.5	KL250711.1	330189	330332	143	HP	-	340	ShRep_00400325;locus=ShRep_00400325;transcripts=Rep_512744	RepeatScout_R=120	LINE/Penelope	330274	330374	Overlap start	0.0618	-|MS3_03998	Coding_strand_Intronic_Repeat_match_partial	N	Y	2	N
Cluster_21847	20	21	1.2	2	KL250711.1	25337	25359	22	.	+	237	ShRep_00399441;locus=ShRep_00399441;transcripts=Rep_511585,Rep_511586	RepeatScout_R=92	LINE/CR1	25337	26636	Overlap full	1	Nc	Noncoding_Repeat_match	N	N	Nc	N
Cluster_21879	22	22	0.9	2.1	KL250711.1	117805	117891	86	HP	+	228	ShRep_00399615;locus=ShRep_00399615;transcripts=Rep_511815	RepeatScout_R=352	LINE/RTE-BovB	117690	118090	Overlap full	1	+|MS3_03999	Coding_strand_Intronic_Repeat_match	N	Y	2	N
Cluster_21861	20	21	0.3	2.2	KL250711.1	67300	67321	21	.	+	188	ShRep_00399531;locus=ShRep_00399531;transcripts=Rep_511713,Rep_511715	Piler_16.753	LINE/RTE-BovB	66282	68353	Overlap full	1	Nc	Noncoding_Repeat_match_opposite	N	N	Nc	N
Cluster_21916	21	22	0.3	1	KL250711.1	248486	248508	22	.	-	104	ShRep_00400089;locus=ShRep_00400089;transcripts=Rep_512429	RepeatScout_R=6	LINE/RTE-BovB	248165	248598	Overlap full	0	Nc	Noncoding_Repeat_match_opposite	N	N	Nc	N
Cluster_49422	20	20	1	4	KL250712.1	181217	181243	26	.	+	382	ShRep_00715974;locus=ShRep_00715974;transcripts=Rep_919794	RepeatScout_R=686	LTR/Gypsy	180171	181244	Overlap full	0.9948	Nc	Noncoding_Repeat_match	N	N	Nc	N
Cluster_49461	22	22	0.5	1.2	KL250712.1	403436	403459	23	.	+	127	ShRep_00716433;locus=ShRep_00716433;transcripts=Rep_920383	RepeatScout_R=222	LINE/RTE-BovB	401782	404870	Overlap full	1	Nc	Noncoding_Repeat_match	N	N	Nc	N
Cluster_36483	22	23	2.8	1.1	KL250713.1	327089	327113	24	.	-	290	ShRep_00568112;locus=ShRep_00568112;transcripts=Rep_729669,Rep_729670,Rep_729671,Rep_729673	RepeatScout_R=2	SINE/tRNA	326926	327588	Overlap full	0	+|MS3_04009	Coding_opposite_strand_intronic_Repeat_Match_opposite	N	Y	1	N
Cluster_36499	22	22	0.2	2.3	KL250713.1	397025	397054	29	.	-	191	ShRep_00568375;locus=ShRep_00568375;transcripts=Rep_730023	RepeatScout_R=75	Unknown	397000	397289	Overlap full	0.0681	+|MS3_04017	Coding_opposite_strand_intronic_Repeat_Match	N	Y	1	N
Cluster_67611	22	22	3.6	20.3	KL250714.1	214956	215273	317	.	+	1805	ShRep_00171996;locus=ShRep_00171996;transcripts=Rep_217254	RepeatScout_R=73	LINE/RTE-BovB	213482	215370	Overlap full	0.9568	-|MS3_04032	Coding_opposite_strand_intronic_Repeat_Match	N	Y	2	N
Cluster_67685	20	20	8.4	1.2	KL250714.1	407668	408345	677	.	+	720	ShRep_00172217;locus=ShRep_00172217;transcripts=Rep_217527	LTR_FINDER_KL250501.1_2_ltr	LINE/RTE	408248	408369	Overlap start	0.8639	Nc	Noncoding_Repeat_match_partial_opposite	N	N	Nc	N
Cluster_67682	20	20	5.2	0.9	KL250714.1	406371	406480	109	.	+	465	ShRep_00172214;locus=ShRep_00172214;transcripts=Rep_217524	RepeatScout_R=73	LINE/RTE-BovB	406341	407498	Overlap full	0.9441	Nc	Noncoding_Repeat_match_opposite	N	N	Nc	N
Cluster_67677	20	20	4.2	0.7	KL250714.1	383908	383984	76	.	-	369	ShRep_00172190;locus=ShRep_00172190;transcripts=Rep_217490	RepeatScout_R=73	LINE/RTE-BovB	383176	384237	Overlap full	0.0461	+|MS3_04028	Coding_opposite_strand_intronic_Repeat_Match_opposite	N	Y	3	N
Cluster_67683	24	24	1.7	0.5	KL250714.1	406690	406966	276	.	+	163	ShRep_00172214;locus=ShRep_00172214;transcripts=Rep_217524	RepeatScout_R=73	LINE/RTE-BovB	406341	407498	Overlap full	0.9141	Nc	Noncoding_Repeat_match_opposite	N	N	Nc	N
Cluster_67618	20	20	0.5	2.7	KL250714.1	244400	244545	145	.	-	243	ShRep_00172032;locus=ShRep_00172032;transcripts=Rep_217293,Rep_217294,Rep_217295	RepeatScout_R=171	LINE	244227	245728	Overlap full	0.1975	-|MS3_04032	Coding_strand_Intronic_Repeat_opposite	N	Y	2	N
Cluster_67573	21	21	0.5	2.4	KL250714.1	82309	82637	328	.	-	219	ShRep_00171882;locus=ShRep_00171882;transcripts=Rep_217109,Rep_217110,Rep_217111,Rep_217112,Rep_217113,Rep_217114	RepeatScout_R=48	LINE/RTE-BovB	81858	83166	Overlap full	0.1781	-|MS3_04027	Coding_strand_Intronic_Repeat_match	N	Y	3	N
Cluster_67625	23	21	0.2	2.3	KL250714.1	252123	252207	84	.	-	195	ShRep_00172039;locus=ShRep_00172039;transcripts=Rep_217303	RepeatScout_R=352	LINE/RTE-BovB	251306	252508	Overlap full	0.0769	-|MS3_04032	Coding_strand_Intronic_Repeat_match	N	Y	2	N
Cluster_67574	21	21	0.5	1.2	KL250714.1	82928	83109	181	.	-	129	ShRep_00171882;locus=ShRep_00171882;transcripts=Rep_217109,Rep_217110,Rep_217111,Rep_217112,Rep_217113,Rep_217114	RepeatScout_R=48	LINE/RTE-BovB	81858	83166	Overlap full	0.0155	-|MS3_04027	Coding_strand_Intronic_Repeat_match	N	Y	3	N
Cluster_67626	22	22	0.1	1.2	KL250714.1	252417	252464	47	HP	+	102	ShRep_00172039;locus=ShRep_00172039;transcripts=Rep_217303	RepeatScout_R=352	LINE/RTE-BovB	251306	252508	Overlap full	0.902	-|MS3_04032	Coding_opposite_strand_intronic_Repeat_Match_opposite	N	Y	2	N
Cluster_565	21	23	8.5	31.2	KL250715.1	236483	236511	28	.	+	3024	ShRep_00053466;locus=ShRep_00053466;transcripts=Rep_64879,Rep_64881,Rep_64882,Rep_64883,Rep_64884	LTR_FINDER_AMPZ01029450.1_1_ltr	LTR/Pao	236223	238708	Overlap full	0.9917	Nc	Noncoding_Repeat_match	N	N	Nc	N
Cluster_56494	22	22	1.1	2.4	KL250715.1	183670	183693	23	.	-	259	ShRep_00053425;locus=ShRep_00053425;transcripts=Rep_64825	RepeatScout_R=255	LINE/DRE	183673	183865	Overlap start	0.0039	+|MS3_04043	Coding_opposite_strand_intronic_Repeat_Match_Partial	N	Y	3	N
Cluster_56506	21	22	0.6	3.6	KL250715.1	231257	231339	82	.	-	318	ShRep_00053460;locus=ShRep_00053460;transcripts=Rep_64870,Rep_64871,Rep_64872	RepeatScout_R=184	LINE/CR1	230741	231968	Overlap full	0.0126	Nc	Noncoding_Repeat_match	N	N	Nc	N
Cluster_56509	23	21	0.5	2.5	KL250715.1	232956	233274	318	.	-	217	ShRep_00053462;locus=ShRep_00053462;transcripts=Rep_64875	RepeatScout_R=274	LINE/CR1	232135	234022	Overlap full	0.1567	Nc	Noncoding_Repeat_match	N	N	Nc	N
Cluster_69035	21	21	17.7	70.8	KL250716.1	14133	14357	224	.	+	6691	ShRep_00192411;locus=ShRep_00192411;transcripts=Rep_243705	RepeatScout_R=48	LINE/RTE-BovB	14109	14393	Overlap full	0.881	Nc	Noncoding_Repeat_match	N	N	Nc	N
Cluster_69084	23	23	2.3	4.5	KL250716.1	256562	256936	374	.	-	509	ShRep_00192812;locus=ShRep_00192812;transcripts=Rep_244205,Rep_244206	LTR_FINDER_KL251021.1_1_ltr	LTR/Gypsy-Cigr	256072	257329	Overlap full	0.0609	Nc	Noncoding_Repeat_match_opposite	N	N	Nc	N
Cluster_69102	21	22	1.1	5.2	KL250716.1	388889	388911	22	.	+	481	ShRep_00192985;locus=ShRep_00192985;transcripts=Rep_244407,Rep_244408	RepeatScout_R=23	LINE/RTE-BovB	388616	389269	Overlap full	1	-|MS3_04058	Coding_opposite_strand_intronic_Repeat_Match_opposite	N	Y	1	N
Cluster_69065	20	21	0.7	2.6	KL250716.1	116648	116701	53	.	+	246	ShRep_00192530;locus=ShRep_00192530;transcripts=Rep_243850	LTR_FINDER_KL251035.1_2_ltr	LTR	116293	116701	Overlap full	0.874	Nc	Noncoding_Repeat_match	N	N	Nc	N
Cluster_69094	22	23	0.2	1.7	KL250716.1	332691	332715	24	.	-	140	ShRep_00192919;locus=ShRep_00192919;transcripts=Rep_244328,Rep_244330,Rep_244331	RepeatScout_R=77	LINE/Penelope	332137	332977	Overlap full	0.0071	-|MS3_04053	Coding_strand_Intronic_Repeat_match	N	Y	3	N
Cluster_69086	22	21	0.3	1.2	KL250716.1	259895	260005	110	.	-	114	ShRep_00192813;locus=ShRep_00192813;transcripts=Rep_244207	Piler_467.175	LTR/Gypsy	259328	260107	Overlap full	0.0614	Nc	Noncoding_Repeat_match_opposite	N	N	Nc	N
Cluster_60213	21	22	1.8	6.2	KL250717.1	3496	3551	55	HP	+	612	ShRep_00091982;locus=ShRep_00091982;transcripts=Rep_114196	RepeatScout_R=459	LINE/CR1	2895	4960	Overlap full	0.9918	Nc	Noncoding_Repeat_match	N	N	Nc	N
Cluster_60266	22	22	1.1	5.9	KL250717.1	247076	247118	42	HP	-	529	ShRep_00092485;locus=ShRep_00092485;transcripts=Rep_114855,Rep_114856	RepeatScout_R=1245	LTR/Gypsy	246437	249793	Overlap full	0.0227	+|MS3_04075	Coding_opposite_strand_intronic_Repeat_Match_opposite	N	Y	2	N
Cluster_60278	20	20	1	0.7	KL250717.1	311046	311071	25	.	+	125	ShRep_00092570;locus=ShRep_00092570;transcripts=Rep_114976,Rep_114977	Piler_218.235	Satellite	311011	311179	Overlap full	0.976	Nc	Noncoding_Repeat_match	N	N	Nc	N
Cluster_60214	21	21	0.4	1.6	KL250717.1	4125	4154	29	.	+	148	ShRep_00091982;locus=ShRep_00091982;transcripts=Rep_114196	RepeatScout_R=459	LINE/CR1	2895	4960	Overlap full	0.8784	Nc	Noncoding_Repeat_match	N	N	Nc	N
Cluster_60260	20	20	0.1	1.5	KL250717.1	224313	224342	29	.	+	121	ShRep_00092431;locus=ShRep_00092431;transcripts=Rep_114785	LTR_FINDER_KL251081.1_2_ltr	LINE/CR1	224244	224745	Overlap full	0.876	Nc	Noncoding_Repeat_match	N	N	Nc	N
Cluster_33545	23	23	1.2	0.9	KL250718.1	100515	100735	220	.	-	167							0.012	Nc	Noncoding_No_Repeat	N	N	Nc	N
Cluster_33515	21	21	0.2	1.6	KL250718.1	14743	14765	22	.	+	138	ShRep_00547502;locus=ShRep_00547502;transcripts=Rep_702888	RepeatScout_R=5	LINE/RTE-BovB	14675	15351	Overlap full	0.9928	Nc	Noncoding_Repeat_match	N	N	Nc	N
Cluster_66196	22	22	6.1	4.8	KL250719.1	34826	34851	25	.	-	808	ShRep_00157268;locus=ShRep_00157268;transcripts=Rep_198368	LTR_FINDER_KL250613.1_2_ltr	LINE/RTE	34837	35037	Overlap start	0.047	+|MS3_04099	Coding_opposite_strand_intronic_Repeat_Match_opposite_Partial	N	Y	3	N
Cluster_66194	22	22	2.4	6.2	KL250719.1	29008	29588	580	.	-	643	ShRep_00157250;locus=ShRep_00157250;transcripts=Rep_198345	RepeatScout_R=124	LINE/RTE-BovB	28525	30327	Overlap full	0.0809	+|MS3_04099	Coding_opposite_strand_intronic_Repeat_Match	N	Y	3	N
Cluster_66199	22	22	1.2	2.8	KL250719.1	42112	42444	332	.	+	304	ShRep_00157288;locus=ShRep_00157288;transcripts=Rep_198393	RepeatScout_R=73	LINE/RTE-BovB	41674	42543	Overlap full	0.8454	+|MS3_04099	Coding_strand_Intronic_Repeat_match	N	Y	3	N
Cluster_66197	22	22	0.8	3.1	KL250719.1	41132	41184	52	.	-	299	ShRep_00157287;locus=ShRep_00157287;transcripts=Rep_198392	Piler_360.350	LINE/RTE-BovB	41055	41209	Overlap full	0.0769	+|MS3_04099	Coding_opposite_strand_intronic_Repeat_Match_opposite	N	Y	3	N
Cluster_38114	21	22	1.1	3.1	KL250720.1	221938	221964	26	.	+	319	ShRep_00596537;locus=ShRep_00596537;transcripts=Rep_766401	RepeatScout_R=62	Unknown	221884	221969	Overlap full	1	Nc	Noncoding_Repeat_match_opposite	N	N	Nc	N
Cluster_38135	21	21	0.6	2.5	KL250720.1	337179	337693	514	.	-	232	ShRep_00596844;locus=ShRep_00596844;transcripts=Rep_766761	LTR_FINDER_KL250578.1_1_ltr	LTR/Gypsy	337351	337733	Overlap start	0.0733	Nc	Noncoding_Repeat_Partial_match	N	N	Nc	N
Cluster_38059	21	21	0.3	2.7	KL250720.1	9848	9973	125	.	-	231	ShRep_00596014;locus=ShRep_00596014;transcripts=Rep_765732	RepeatScout_R=446	DNA/En-Spm	9635	10079	Overlap full	0.0303	Nc	Noncoding_Repeat_match_opposite	N	N	Nc	N
Cluster_40774	21	21	3.5	20.5	KL250721.1	293175	293452	277	.	+	1825	ShRep_00617800;locus=ShRep_00617800;transcripts=Rep_793773	RepeatScout_R=993	LTR/Gypsy	293013	293538	Overlap full	0.9255	Nc	Noncoding_Repeat_match	N	N	Nc	N
Cluster_40748	21	21	3.2	14.2	KL250721.1	218026	218623	597	.	-	1311	ShRep_00617567;locus=ShRep_00617567;transcripts=Rep_793470	RepeatScout_R=931	LTR/Gypsy	217942	218791	Overlap full	0.1785	-|MS3_04114	Coding_strand_Intronic_Repeat_match	N	Y	2	N
Cluster_40791	22	22	2.6	6.1	KL250721.1	371959	372486	527	.	+	647	ShRep_00618082;locus=ShRep_00618082;transcripts=Rep_794137,Rep_794138,Rep_794139	RepeatScout_R=48	LINE/RTE-BovB	371959	373073	Overlap full	0.9351	Nc	Noncoding_Repeat_match	N	N	Nc	N
Cluster_40762	24	24	0.8	3.9	KL250721.1	242403	242527	124	.	+	352	ShRep_00617606;locus=ShRep_00617606;transcripts=Rep_793518,Rep_793519	Piler_478.152	Unknown	242327	243149	Overlap full	0.8835	Nc	Noncoding_Repeat_match	N	N	Nc	N
Cluster_40744	23	23	0.5	0.8	KL250721.1	199657	199773	116	HP	-	102	ShRep_00617534;locus=ShRep_00617534;transcripts=Rep_793428	RepeatScout_R=228	Unknown	199622	200121	Overlap full	0.0294	-|MS3_04114	Coding_strand_Intronic_Repeat_match	N	Y	2	N
Cluster_40736	22	20	0.2	1.6	KL250721.1	174628	174705	77	.	-	139	ShRep_00617476;locus=ShRep_00617476;transcripts=Rep_793347,Rep_793348,Rep_793349,Rep_793351	LTR_FINDER_KL252397.1_1_ltr	DNA/En-Spm	172945	175577	Overlap full	0.1151	+|MS3_04118	Coding_opposite_strand_intronic_Repeat_Match	N	Y	1	N
Cluster_14713	22	21	1.5	2.5	KL250722.1	191584	191681	97	.	-	309	ShRep_00305789;locus=ShRep_00305789;transcripts=Rep_390161	RepeatScout_R=695	LTR/Gypsy	191163	191697	Overlap full	0.1618	Nc	Noncoding_Repeat_match_opposite	N	N	Nc	N
Cluster_14741	23	23	0.9	1.9	KL250722.1	300133	300198	65	.	+	200	ShRep_00305998;locus=ShRep_00305998;transcripts=Rep_390436	RepeatScout_R=184	LINE/CR1	298217	302194	Overlap full	0.89	Nc	Noncoding_Repeat_match	N	N	Nc	N
Cluster_14685	21	21	0.4	1.1	KL250722.1	45504	45621	117	.	+	113	ShRep_00305550;locus=ShRep_00305550;transcripts=Rep_389870	RepeatScout_R=62	Unknown	44339	45653	Overlap full	0.8584	Nc	Noncoding_Repeat_match_opposite	N	N	Nc	N
Cluster_14718	21	21	0.2	1.5	KL250722.1	194648	194671	23	.	+	125	ShRep_00305792;locus=ShRep_00305792;transcripts=Rep_390164	LTR_FINDER_KL251223.1_1_ltr	LTR/Gypsy	194639	194700	Overlap full	1	Nc	Noncoding_Repeat_match	N	N	Nc	N
Cluster_69320	24	24	1.8	0.6	KL250723.1	177918	178103	185	HP	-	172	ShRep_00186847;locus=ShRep_00186847;transcripts=Rep_236632	LTR_FINDER_KL250895.1_1_ltr	LINE/Penelope	177863	178100	Overlap end	0.0291	Nc	Noncoding_Repeat_match_partial_opposite	N	N	Nc	N
Cluster_69334	21	21	1.7	0	KL250723.1	215861	215923	62	HP	-	118	ShRep_00186918;locus=ShRep_00186918;transcripts=Rep_236715,Rep_236716	RepeatScout_R=93	LINE/RTE-BovB	214847	215998	Overlap full	0	Nc	Noncoding_Repeat_match	N	N	Nc	N
Cluster_69318	21	21	0.5	2.8	KL250723.1	175190	175557	367	.	-	258	ShRep_00186838;locus=ShRep_00186838;transcripts=Rep_236621	Piler_185.569	Unknown	174861	175558	Overlap full	0.1783	Nc	Noncoding_Repeat_match	N	N	Nc	N
Cluster_5686	21	22	0.2	2.6	KL250724.1	380526	380549	23	.	-	213	ShRep_00057074;locus=ShRep_00057074;transcripts=Rep_69450	LTR_FINDER_KL250902.1_1_ltr	LINE/RTE-BovB	380492	380573	Overlap full	0.0235	Nc	Noncoding_Repeat_match	N	N	Nc	N
Cluster_68220	20	22	4	0.2	KL250725.1	391410	392007	597	.	-	314							0	-|MS3_04158	Coding_strand_Exonic	Y	N	2	N
Cluster_68212	25	23	1.6	0.1	KL250725.1	325282	325539	257	.	+	121							1		Coding_strand_Intronic_no_Repeat	N	Y	1	Y
Cluster_68203	21	22	0.8	2	KL250725.1	314839	314861	22	.	+	210							0.9524	Nc	Noncoding_No_Repeat	N	N	Nc	N
Cluster_68219	23	22	1.3	0.1	KL250725.1	390932	391209	277	.	-	109							0.0092	-|MS3_04158	Coding_strand_Exonic	Y	N	2	N
Cluster_68188	23	24	1	0.6	KL250725.1	237927	237951	24	.	+	113	ShRep_00171329;locus=ShRep_00171329;transcripts=Rep_216422,Rep_216423,Rep_216424	LTR_FINDER_KL250643.1_1_ltr	LINE/RTE	237847	238301	Overlap full	1	Nc	Noncoding_Repeat_match	N	N	Nc	N
Cluster_68201	20	21	0.7	1.4	KL250725.1	289841	289863	22	.	+	158	ShRep_00171473;locus=ShRep_00171473;transcripts=Rep_216605,Rep_216606	RepeatScout_R=222	LINE/RTE-BovB	289126	289919	Overlap full	0.9873	-|MS3_04154	Coding_opposite_strand_intronic_Repeat_Match	N	Y	3	N
Cluster_72590	23	23	1.7	11.7	KL250726.1	36370	36457	87	HP	-	1006	ShRep_00235117;locus=ShRep_00235117;transcripts=Rep_298950,Rep_298951,Rep_298952,Rep_298953	RepeatScout_R=141	LINE/CR1	35745	37754	Overlap full	0.001	Nc	Noncoding_Repeat_match_opposite	N	N	Nc	N
Cluster_72599	24	24	0.7	5.6	KL250726.1	90505	90875	370	.	-	481	ShRep_00235187;locus=ShRep_00235187;transcripts=Rep_299037,Rep_299038,Rep_299039	RepeatScout_R=66	LINE/CR1	89709	92208	Overlap full	0.1289	Nc	Noncoding_Repeat_match	N	N	Nc	N
Cluster_72625	21	23	0.8	5.1	KL250726.1	301030	301053	23	.	+	449	ShRep_00235569;locus=ShRep_00235569;transcripts=Rep_299527	RepeatScout_R=563	Unknown	300587	301113	Overlap full	1	+|MS3_04168	Coding_strand_Intronic_Repeat_match	N	Y	1	N
Cluster_72615	23	23	0.7	2.1	KL250726.1	167480	167652	172	.	-	211	ShRep_00235296;locus=ShRep_00235296;transcripts=Rep_299168	Piler_185.569	Unknown	166973	167699	Overlap full	0.019	Nc	Noncoding_Repeat_match	N	N	Nc	N
Cluster_47088	26	26	7.2	3.8	KL250727.1	56745	56873	128	HP	+	811	ShRep_00692956;locus=ShRep_00692956;transcripts=Rep_890155	LTR_FINDER_KL250727.1_1_ltr	LINE/RTE-BovB	56749	60202	Overlap start	1	+|MS3_04184	Coding_strand_Intronic_Repeat_opposite_partial	N	Y	1	N
Cluster_47133	22	22	1.1	0.5	KL250727.1	246715	246741	26	.	-	127	ShRep_00693392;locus=ShRep_00693392;transcripts=Rep_890714	LTR_FINDER_KL250795.1_2_ltr	LINE/CR1	246720	246871	Overlap start	0	Nc	Noncoding_Repeat_Partial_match	N	N	Nc	N
Cluster_47099	22	23	0.4	1.6	KL250727.1	81451	81475	24	.	-	149	ShRep_00692988;locus=ShRep_00692988;transcripts=Rep_890196,Rep_890197	LTR_FINDER_KL250830.1_1_ltr	LINE/RTE	80029	83498	Overlap full	0	Nc	Noncoding_Repeat_match	N	N	Nc	N
Cluster_47137	21	21	0.1	1.3	KL250727.1	265137	265222	85	.	+	107	ShRep_00693467;locus=ShRep_00693467;transcripts=Rep_890810,Rep_890811,Rep_890812	LTR_FINDER_KL250487.1_1_ltr	LINE/RTE-BovB	265112	265707	Overlap full	0.9159	Nc	Noncoding_Repeat_match	N	N	Nc	N
Cluster_41198	22	22	7.3	8.7	KL250728.1	305201	305581	380	.	+	1205	ShRep_00629632;locus=ShRep_00629632;transcripts=Rep_809047,Rep_809048,Rep_809049,Rep_809050,Rep_809051	RepeatScout_R=155	LINE/CR1	303168	308271	Overlap full	0.8324	Nc	Noncoding_Repeat_match_opposite	N	N	Nc	N
Cluster_41215	20	22	4	11.2	KL250728.1	306971	307145	174	.	-	1157	ShRep_00629632;locus=ShRep_00629632;transcripts=Rep_809047,Rep_809048,Rep_809049,Rep_809050,Rep_809051	RepeatScout_R=155	LINE/CR1	303168	308271	Overlap full	0.0043	Nc	Noncoding_Repeat_match	N	N	Nc	N
Cluster_41153	22	22	1.9	9.3	KL250728.1	127302	127703	401	.	-	848	ShRep_00629211;locus=ShRep_00629211;transcripts=Rep_808495	RepeatScout_R=73	LINE/RTE-BovB	127296	128381	Overlap full	0.1226	Nc	Noncoding_Repeat_match_opposite	N	N	Nc	N
Cluster_41176	22	22	1.2	1.6	KL250728.1	220153	220179	26	.	-	212	ShRep_00629437;locus=ShRep_00629437;transcripts=Rep_808782,Rep_808783,Rep_808784	LTR_FINDER_KL250728.1_3_ltr	LINE/RTE-BovB	219879	232262	Overlap full	0.0094	Nc	Noncoding_Repeat_match	N	N	Nc	N
Cluster_25449	22	22	12.1	23.6	KL250729.1	12936	12963	27	.	-	2681	ShRep_00440307;locus=ShRep_00440307;transcripts=Rep_564380	RepeatScout_R=66	LINE/CR1	12801	14274	Overlap full	0.0116	+|MS3_04210	Coding_opposite_strand_intronic_Repeat_Match_opposite	N	Y	3	N
Cluster_25548	23	25	1	0.5	KL250729.1	387740	387764	24	.	+	118	ShRep_00441101;locus=ShRep_00441101;transcripts=Rep_565349	RepeatScout_R=256	LTR/Gypsy	387564	389129	Overlap full	1	Nc	Noncoding_Repeat_match_opposite	N	N	Nc	N
Cluster_25508	23	25	0.5	1.1	KL250729.1	212432	212736	304	.	+	118	ShRep_00440712;locus=ShRep_00440712;transcripts=Rep_564887	RepeatScout_R=73	LINE/RTE-BovB	212353	214727	Overlap full	0.9322	+|MS3_04205	Coding_strand_Intronic_Repeat_match	N	Y	2	N
Cluster_25451	21	21	0.3	1.1	KL250729.1	14901	14963	62	HP	-	102	ShRep_00440312;locus=ShRep_00440312;transcripts=Rep_564387	LTR_FINDER_KL250580.1_5_ltr	LTR/Pao	14873	15263	Overlap full	0	+|MS3_04210	Coding_opposite_strand_intronic_Repeat_Match_opposite	N	Y	3	N
Cluster_46456	21	21	2.3	5.9	KL250730.1	265129	265495	366	.	+	630	ShRep_00686305;locus=ShRep_00686305;transcripts=Rep_881692	RepeatScout_R=81	LTR/Gypsy	265121	266369	Overlap full	0.8556	Nc	Noncoding_Repeat_match	N	N	Nc	N
Cluster_46434	20	20	0.4	1.5	KL250730.1	69079	69101	22	.	-	143	ShRep_00685908;locus=ShRep_00685908;transcripts=Rep_881192	LTR_FINDER_KL250639.1_3_ltr	SINE/tRNA	68912	69177	Overlap full	0	-|MS3_04214	Coding_strand_Intronic_Repeat_opposite	N	Y	2	N
Cluster_46460	21	23	0.3	1.3	KL250730.1	286289	286312	23	.	-	124	ShRep_00686344;locus=ShRep_00686344;transcripts=Rep_881736,Rep_881737,Rep_881738	RepeatScout_R=1	LINE/RTE-BovB	286293	287543	Overlap start	0	-|MS3_04217	Coding_strand_Intronic_Repeat_match_partial	N	Y	2	N
Cluster_46476	21	23	0.3	1.1	KL250730.1	363848	364116	268	.	+	104	ShRep_00686471;locus=ShRep_00686471;transcripts=Rep_881904,Rep_881905	LTR_FINDER_KL250730.1_1_ltr	LINE	362792	364692	Overlap full	0.8365	Nc	Noncoding_Repeat_match	N	N	Nc	N
Cluster_13731	23	22	1.2	4.6	KL250731.1	230415	230483	68	HP	-	436	ShRep_00064762;locus=ShRep_00064762;transcripts=Rep_79292	RepeatScout_R=568	Unknown	230425	230797	Overlap start	0.0252	Nc	Noncoding_Repeat_match_partial_opposite	N	N	Nc	N
Cluster_56424	22	22	7.1	21.3	KL250732.1	379182	379531	349	.	-	2142	ShRep_00052039;locus=ShRep_00052039;transcripts=Rep_63075	LTR_FINDER_KL250995.1_1_ltr	LTR/Gypsy	379151	379652	Overlap full	0.1545	Nc	Noncoding_Repeat_match_opposite	N	N	Nc	N
Cluster_56421	23	24	1.3	10.3	KL250732.1	368226	368275	49	.	-	885	ShRep_00052024;locus=ShRep_00052024;transcripts=Rep_63058	RepeatScout_R=92	LINE/CR1	368198	368294	Overlap full	0.0079	Nc	Noncoding_Repeat_match	N	N	Nc	N
Cluster_56337	22	22	1.3	2.5	KL250732.1	14591	14615	24	.	+	278	ShRep_00051409;locus=ShRep_00051409;transcripts=Rep_62301,Rep_62302	RepeatScout_R=184	LINE/CR1	13480	15289	Overlap full	0.9928	Nc	Noncoding_Repeat_match	N	N	Nc	N
Cluster_56398	21	22	0.7	1.3	KL250732.1	309070	309093	23	.	+	155	ShRep_00051940;locus=ShRep_00051940;transcripts=Rep_62966	RepeatScout_R=203	LINE/RTE-BovB	309031	310800	Overlap full	0.9935	Nc	Noncoding_Repeat_match_opposite	N	N	Nc	N
Cluster_53444	23	23	42.5	13.7	KL250733.1	278319	278345	26	.	-	4233	ShRep_00763115;locus=ShRep_00763115;transcripts=Rep_980364,Rep_980366,Rep_980367,Rep_980369,Rep_980370	LTR_FINDER_KL251091.1_3_ltr	SINE/tRNA	278111	278517	Overlap full	0	Nc	Noncoding_Repeat_match_opposite	N	N	Nc	N
Cluster_53436	22	22	1.6	4.3	KL250733.1	232046	232220	174	.	+	437	ShRep_00763002;locus=ShRep_00763002;transcripts=Rep_980224,Rep_980225,Rep_980227,Rep_980228	RepeatScout_R=124	LINE/RTE-BovB	231400	233322	Overlap full	0.8513	Nc	Noncoding_Repeat_match_opposite	N	N	Nc	N
Cluster_53417	21	22	1.7	3.2	KL250733.1	148455	148525	70	HP	-	358	ShRep_00762793;locus=ShRep_00762793;transcripts=Rep_979942	RepeatScout_R=26	Satellite	148490	148866	Overlap start	0.0559	-|MS3_04246	Coding_strand_Intronic_Repeat_opposite_partial	N	Y	3	N
Cluster_53435	22	22	1.1	3.3	KL250733.1	231550	231796	246	.	-	324	ShRep_00763002;locus=ShRep_00763002;transcripts=Rep_980224,Rep_980225,Rep_980227,Rep_980228	RepeatScout_R=124	LINE/RTE-BovB	231400	233322	Overlap full	0.0309	Nc	Noncoding_Repeat_match	N	N	Nc	N
Cluster_53442	21	23	0.6	4.4	KL250733.1	265067	265090	23	.	+	384	ShRep_00763076;locus=ShRep_00763076;transcripts=Rep_980314,Rep_980315	RepeatScout_R=106	LINE/RTE-BovB	264876	265961	Overlap full	0.9974	Nc	Noncoding_Repeat_match	N	N	Nc	N
Cluster_53428	23	24	1.3	1.2	KL250733.1	199042	199067	25	.	-	185	ShRep_00762904;locus=ShRep_00762904;transcripts=Rep_980097,Rep_980098	RepeatScout_R=134	Satellite	198897	199200	Overlap full	0	-|MS3_04246	Coding_strand_Intronic_Repeat_match	N	Y	3	N
Cluster_53406	21	21	0.3	1.9	KL250733.1	75831	75853	22	.	+	166	ShRep_00762621;locus=ShRep_00762621;transcripts=Rep_979706,Rep_979708	RepeatScout_R=106	LINE/RTE-BovB	75559	76514	Overlap full	1	Nc	Noncoding_Repeat_match_opposite	N	N	Nc	N
Cluster_53441	20	20	0.4	1.5	KL250733.1	259089	259231	142	.	+	138	ShRep_00763067;locus=ShRep_00763067;transcripts=Rep_980305	RepeatScout_R=171	LINE	259065	260556	Overlap full	0.8841	Nc	Noncoding_Repeat_match_opposite	N	N	Nc	N
Cluster_61901	23	23	1	2.1	KL250734.1	167532	167673	141	.	-	232	ShRep_00108110;locus=ShRep_00108110;transcripts=Rep_135019,Rep_135020	RepeatScout_R=48	LINE/RTE-BovB	167534	167973	Overlap start	0.0862	+|MS3_04254	Coding_opposite_strand_intronic_Repeat_Match_opposite_Partial	N	Y	3	N
Cluster_9614	22	22	0.3	2.1	KL250735.1	96826	96946	120	HP	-	182	ShRep_00163630;locus=ShRep_00163630;transcripts=Rep_206557,Rep_206558,Rep_206560	LTR_FINDER_KL251234.1_1_ltr	LINE/RTE-BovB	96840	97251	Overlap start	0.0055	Nc	Noncoding_Repeat_Partial_match	N	N	Nc	N
Cluster_9646	20	21	0.4	1	KL250735.1	266418	266462	44	HP	-	105	ShRep_00163868;locus=ShRep_00163868;transcripts=Rep_206862	RepeatScout_R=168	LINE/CR1	264329	266534	Overlap full	0.019	Nc	Noncoding_Repeat_match	N	N	Nc	N
Cluster_27865	23	23	17.1	39	KL250736.1	294600	296098	1498	.	+	4216	ShRep_00482535;locus=ShRep_00482535;transcripts=Rep_618971	LTR_FINDER_KL250910.1_2_ltr	LTR	295922	296168	Overlap start	0.9213	Nc	Noncoding_Repeat_match_partial_opposite	N	N	Nc	N
Cluster_27877	23	23	2.6	8	KL250736.1	331101	331466	365	.	-	792	ShRep_00482592;locus=ShRep_00482592;transcripts=Rep_619038,Rep_619039	RepeatScout_R=310	LINE/CR1	329498	333318	Overlap full	0.0265	Nc	Noncoding_Repeat_match	N	N	Nc	N
Cluster_27807	21	21	0.6	3.3	KL250736.1	106308	106372	64	HP	-	288	ShRep_00481989;locus=ShRep_00481989;transcripts=Rep_618242	Piler_200.275	LINE/RTE-BovB	106013	106375	Overlap full	0.0104	-|MS3_04283	Coding_strand_Intronic_Repeat_match	N	Y	2	N
Cluster_27868	23	22	0.3	3.1	KL250736.1	301015	301384	369	.	-	259	ShRep_00482545;locus=ShRep_00482545;transcripts=Rep_618982	LTR_FINDER_KL252174.1_1_ltr	LTR/Gypsy	300877	301142	Overlap end	0.1429	Nc	Noncoding_Repeat_Partial_match	N	N	Nc	N
Cluster_27862	20	21	0.5	2.2	KL250736.1	290277	290298	21	.	+	197	ShRep_00482527;locus=ShRep_00482527;transcripts=Rep_618958,Rep_618959,Rep_618960,Rep_618961,Rep_618962	RepeatScout_R=259	Unknown	288543	290650	Overlap full	1	Nc	Noncoding_Repeat_match	N	N	Nc	N
Cluster_27766	20	20	0.7	1.1	KL250736.1	22368	22397	29	.	-	138	ShRep_00481818;locus=ShRep_00481818;transcripts=Rep_618011	RepeatScout_R=148	LINE/RTE-BovB	21457	22439	Overlap full	0.1522	Nc	Noncoding_Repeat_match_opposite	N	N	Nc	N
Cluster_27880	22	22	0.5	1.2	KL250736.1	332522	332721	199	.	+	128	ShRep_00482592;locus=ShRep_00482592;transcripts=Rep_619038,Rep_619039	RepeatScout_R=310	LINE/CR1	329498	333318	Overlap full	0.8984	Nc	Noncoding_Repeat_match_opposite	N	N	Nc	N
Cluster_27866	21	21	0.4	1.3	KL250736.1	296496	296692	196	.	-	126	ShRep_00482537;locus=ShRep_00482537;transcripts=Rep_618974	RepeatScout_R=275	LTR/Gypsy	296632	297750	Overlap start	0.1349	Nc	Noncoding_Repeat_match_partial_opposite	N	N	Nc	N
Cluster_42616	23	20	3.1	1.5	KL250737.1	115400	115967	567	.	+	349							1	Nc	Noncoding_No_Repeat	N	N	Nc	Y
Cluster_42586	22	22	0.1	3.1	KL250737.1	18474	18497	23	.	+	250	ShRep_00634330;locus=ShRep_00634330;transcripts=Rep_815132	RepeatScout_R=211	Unknown	18173	18516	Overlap full	0.976	+|MS3_04287	Coding_strand_Intronic_Repeat_opposite	N	Y	3	N
Cluster_42612	21	21	0.4	1.2	KL250737.1	105586	105762	176	.	+	118	ShRep_00634601;locus=ShRep_00634601;transcripts=Rep_815503	RepeatScout_R=212	LINE/Penelope	104519	106224	Overlap full	0.9746	Nc	Noncoding_Repeat_match_opposite	N	N	Nc	N
Cluster_9931	21	21	8.4	3.3	KL250738.1	369245	369445	200	.	+	861							1	+|MS3_04307	Coding_strand_Intronic_no_Repeat	N	Y	1	N
Cluster_9929	22	22	1.2	0.6	KL250738.1	367673	367768	95	.	+	131							1	+|MS3_04307	Coding_strand_Exonic	Y	N	1	N
Cluster_41960	21	24	6.3	4.2	KL250739.1	281398	281422	24	.	-	768	ShRep_00640263;locus=ShRep_00640263;transcripts=Rep_822786	RepeatScout_R=6	LINE/RTE-BovB	281184	281597	Overlap full	0	-|MS3_04319	Coding_strand_Intronic_Repeat_match	N	Y	2	N
Cluster_41961	21	21	2.1	10.6	KL250739.1	284675	284831	156	.	+	949	ShRep_00640269;locus=ShRep_00640269;transcripts=Rep_822794	RepeatScout_R=73	LINE/RTE-BovB	284654	285507	Overlap full	0.9852	-|MS3_04319	Coding_opposite_strand_intronic_Repeat_Match	N	Y	2	N
Cluster_41941	22	22	1	2.3	KL250739.1	241952	242006	54	HP	-	257	ShRep_00640183;locus=ShRep_00640183;transcripts=Rep_822697,Rep_822698	RepeatScout_R=231	LINE/CR1	241066	243178	Overlap full	0.1167	Nc	Noncoding_Repeat_match	N	N	Nc	N
Cluster_41969	23	20	0.7	2.8	KL250739.1	301747	302027	280	.	-	263	ShRep_00640301;locus=ShRep_00640301;transcripts=Rep_822828,Rep_822829	LTR_FINDER_KL250739.1_1_ltr	LTR/Pao	299489	302058	Overlap full	0.0608	Nc	Noncoding_Repeat_match	N	N	Nc	N
Cluster_41919	21	21	0.4	1.5	KL250739.1	199210	199263	53	HP	+	143	ShRep_00640114;locus=ShRep_00640114;transcripts=Rep_822608,Rep_822609,Rep_822610,Rep_822611,Rep_822613	LTR_FINDER_KL250537.1_1_ltr	LINE/RTE-BovB	199008	201188	Overlap full	0.958	-|MS3_04317	Coding_opposite_strand_intronic_Repeat_Match	N	Y	2	N
Cluster_41942	23	23	0.4	1	KL250739.1	242673	242701	28	.	-	108	ShRep_00640183;locus=ShRep_00640183;transcripts=Rep_822697,Rep_822698	RepeatScout_R=231	LINE/CR1	241066	243178	Overlap full	0.1019	Nc	Noncoding_Repeat_match	N	N	Nc	Y
Cluster_50245	23	23	0.8	2.6	KL250740.1	377939	378105	166	.	-	257	ShRep_00722476;locus=ShRep_00722476;transcripts=Rep_928238,Rep_928239	RepeatScout_R=280	LINE/CR1	376693	379513	Overlap full	0.1984	Nc	Noncoding_Repeat_match_opposite	N	N	Nc	N
Cluster_50179	20	20	0.4	1.6	KL250740.1	71412	71641	229	.	+	156	ShRep_00721430;locus=ShRep_00721430;transcripts=Rep_926870	RepeatScout_R=63	LINE/CR1	70767	72058	Overlap full	0.8141	Nc	Noncoding_Repeat_match_opposite	N	N	Nc	N
Cluster_50211	21	21	0.2	1.2	KL250740.1	226722	227145	423	.	+	105	ShRep_00722012;locus=ShRep_00722012;transcripts=Rep_927614,Rep_927615,Rep_927616,Rep_927617	RepeatScout_R=7	LINE/RTE-BovB	226424	227511	Overlap full	0.8286	Nc	Noncoding_Repeat_match	N	N	Nc	N
Cluster_16011	21	20	9.8	14.5	KL250741.1	154263	154334	71	HP	-	1841	ShRep_00315807;locus=ShRep_00315807;transcripts=Rep_403217	LTR_FINDER_KL250741.1_1_ltr	LTR/Gypsy	153182	155208	Overlap full	0.0766	-|MS3_04340	Coding_strand_Intronic_Repeat_match	N	Y	1	N
Cluster_15996	21	21	10.3	1.3	KL250741.1	113171	113194	23	.	+	853	ShRep_00315701;locus=ShRep_00315701;transcripts=Rep_403076	Unknown	Unknown	113176	113195	Overlap start	1	Nc	Noncoding_Repeat_Partial_match	N	N	Nc	N
Cluster_16036	22	22	1.3	8.5	KL250741.1	247946	247998	52	HP	+	748	ShRep_00315985;locus=ShRep_00315985;transcripts=Rep_403457	Piler_312.257	LINE/RTE-BovB	247966	248591	Overlap start	0.9987	+|MS3_04335	Coding_strand_Intronic_Repeat_opposite_partial	N	Y	1	N
Cluster_7503	20	23	1.8	5.2	KL250742.1	330106	330129	23	.	+	522	ShRep_00055811;locus=ShRep_00055811;transcripts=Rep_67860,Rep_67861	RepeatScout_R=48	LINE/RTE-BovB	329248	332722	Overlap full	0.887	+|MS3_04355	Coding_strand_Intronic_Repeat_match	N	Y	1	N
Cluster_749	20	21	1.2	2.7	KL250742.1	295698	295820	122	HP	-	293	ShRep_00055762;locus=ShRep_00055762;transcripts=Rep_67792	LTR_FINDER_KL251157.1_1_ltr	LTR/Gypsy	295566	295846	Overlap full	0.1706	Nc	Noncoding_Repeat_match_opposite	N	N	Nc	N
Cluster_7499	21	22	0.5	2.2	KL250742.1	310105	310264	159	.	+	204	ShRep_00055786;locus=ShRep_00055786;transcripts=Rep_67824	RepeatScout_R=224	LTR/Gypsy	309508	310496	Overlap full	0.9216	Nc	Noncoding_Repeat_match	N	N	Nc	N
Cluster_7492	22	21	0.4	1.5	KL250742.1	296632	296832	200	.	-	138	ShRep_00055763;locus=ShRep_00055763;transcripts=Rep_67793	Piler_379.319	Unknown	296590	297466	Overlap full	0.1812	Nc	Noncoding_Repeat_match_opposite	N	N	Nc	N
Cluster_13016	21	21	14.8	29.8	KL250743.1	376555	376927	372	.	-	3348	ShRep_00266653;locus=ShRep_00266653;transcripts=Rep_339976,Rep_339977	RepeatScout_R=197	LTR/Pao	376505	377085	Overlap full	0.1556	Nc	Noncoding_Repeat_match	N	N	Nc	N
Cluster_13009	21	20	7.8	7.1	KL250743.1	373930	374280	350	.	+	1117							0.8872	Nc	Noncoding_No_Repeat	N	N	Nc	N
Cluster_12990	21	21	4.1	15.4	KL250743.1	330393	331057	664	.	-	1475	ShRep_00266527;locus=ShRep_00266527;transcripts=Rep_339819,Rep_339820	LTR_FINDER_KL250816.1_1_ltr	LTR	330906	331198	Overlap start	0.1783	+|MS3_04363	Coding_opposite_strand_intronic_Repeat_Match_Partial	N	Y	5	N
Cluster_12963	21	20	0.4	1.1	KL250743.1	227087	227111	24	.	+	114	ShRep_00266250;locus=ShRep_00266250;transcripts=Rep_339452	RepeatScout_R=274	LINE/CR1	226655	227784	Overlap full	0.9649	Nc	Noncoding_Repeat_match	N	N	Nc	N
Cluster_12935	21	22	0.3	1.4	KL250743.1	143383	143478	95	.	+	130	ShRep_00266083;locus=ShRep_00266083;transcripts=Rep_339226	RepeatScout_R=272	LINE/CR1	143263	143882	Overlap full	0.9923	Nc	Noncoding_Repeat_match	N	N	Nc	N
Cluster_12972	21	21	0.2	1.6	KL250743.1	237365	237394	29	.	+	138	ShRep_00266261;locus=ShRep_00266261;transcripts=Rep_339465	RepeatScout_R=535	DNA/En-Spm	236588	237699	Overlap full	0.9638	Nc	Noncoding_Repeat_match	N	N	Nc	N
Cluster_68757	20	20	1.3	5.5	KL250744.1	67276	67342	66	HP	-	512	ShRep_00173991;locus=ShRep_00173991;transcripts=Rep_219865	RepeatScout_R=366	LINE/RTE-BovB	67153	67436	Overlap full	0.1328	+|MS3_04374	Coding_opposite_strand_intronic_Repeat_Match_opposite	N	Y	1	N
Cluster_68746	21	22	0.9	5.7	KL250744.1	41671	41846	175	.	+	499	ShRep_00173962;locus=ShRep_00173962;transcripts=Rep_219829	Piler_267.261	LINE/RTE-BovB	40855	42064	Overlap full	0.8537	Nc	Noncoding_Repeat_match_opposite	N	N	Nc	N
Cluster_42460	23	23	4.2	6.2	KL250745.1	299198	299226	28	.	-	805	ShRep_00641269;locus=ShRep_00641269;transcripts=Rep_824029,Rep_824030,Rep_824031	Piler_142.621	SINE/tRNA	299158	299651	Overlap full	0	+|MS3_04385	Coding_opposite_strand_intronic_Repeat_Match_opposite	N	Y	2	N
Cluster_42426	24	24	1.5	5.1	KL250745.1	123527	123615	88	HP	+	494	ShRep_00640815;locus=ShRep_00640815;transcripts=Rep_823461,Rep_823462,Rep_823463	RepeatScout_R=5	LINE/RTE-BovB	122728	123804	Overlap full	1	+|MS3_04380	Coding_strand_Intronic_Repeat_match	N	Y	3	N
Cluster_4238	21	24	1.1	0.6	KL250745.1	8472	8497	25	.	+	128	ShRep_00640634;locus=ShRep_00640634;transcripts=Rep_823245,Rep_823246	RepeatScout_R=81	LTR/Gypsy	8125	8627	Overlap full	0.9922	Nc	Noncoding_Repeat_match	N	N	Nc	N
Cluster_42409	20	21	0.3	1.9	KL250745.1	70964	71163	199	.	+	169	ShRep_00640727;locus=ShRep_00640727;transcripts=Rep_823351	RepeatScout_R=141	LINE/CR1	70771	71180	Overlap full	0.8935	Nc	Noncoding_Repeat_match_opposite	N	N	Nc	N
Cluster_27912	21	21	0.8	6.6	KL250746.1	111071	111136	65	HP	+	565	ShRep_00480818;locus=ShRep_00480818;transcripts=Rep_616723	RepeatScout_R=73	LINE/RTE-BovB	111094	111524	Overlap start	0.9982	Nc	Noncoding_Repeat_Partial_match	N	N	Nc	N
Cluster_12839	22	22	1.9	7	KL250747.1	339932	339956	24	.	-	673	ShRep_00257829;locus=ShRep_00257829;transcripts=Rep_328541,Rep_328542,Rep_328543	RepeatScout_R=5	LINE/RTE-BovB	339046	340392	Overlap full	0	-|MS3_04421	Coding_strand_Intronic_Repeat_match	N	Y	1	N
Cluster_12853	22	23	1.3	5.3	KL250747.1	374395	374422	27	.	+	502	ShRep_00257867;locus=ShRep_00257867;transcripts=Rep_328591,Rep_328592,Rep_328593	RepeatScout_R=106	LINE/RTE-BovB	372844	374418	Overlap end	0.9781	+|MS3_04407	Coding_strand_Intronic_Repeat_opposite_partial	N	Y	1	N
Cluster_12855	22	22	0.8	1.6	KL250747.1	381359	381496	137	HP	+	178	ShRep_00257882;locus=ShRep_00257882;transcripts=Rep_328611	RepeatScout_R=541	Unknown	380850	381910	Overlap full	1	Nc	Noncoding_Repeat_match_opposite	N	N	Nc	N
Cluster_32149	22	22	13.8	36.4	KL250748.1	196529	196648	119	HP	-	3808	ShRep_00528436;locus=ShRep_00528436;transcripts=Rep_678255	RepeatScout_R=124	LINE/RTE-BovB	196451	196723	Overlap full	0.0239	-|MS3_04422	Coding_strand_Intronic_Repeat_opposite	N	Y	2	N
Cluster_32138	23	23	3.3	9.7	KL250748.1	130753	131473	720	.	+	983	ShRep_00528302;locus=ShRep_00528302;transcripts=Rep_678093	RepeatScout_R=112	Unknown	130599	131479	Overlap full	0.8596	Nc	Noncoding_Repeat_match	N	N	Nc	N
Cluster_32157	21	22	1.5	2.6	KL250748.1	207238	207287	49	HP	-	305	ShRep_00528447;locus=ShRep_00528447;transcripts=Rep_678269,Rep_678270,Rep_678271	RepeatScout_R=256	LTR/Gypsy	206826	208429	Overlap full	0.0098	Nc	Noncoding_Repeat_match_opposite	N	N	Nc	N
Cluster_32129	21	21	1.2	2.5	KL250748.1	55910	56321	411	.	-	274	ShRep_00528122;locus=ShRep_00528122;transcripts=Rep_677870	RepeatScout_R=351	Unknown	56226	56466	Overlap start	0.0766	-|MS3_04430	Coding_strand_Intronic_Repeat_match_partial	N	Y	3	N
Cluster_32168	21	21	0.9	2	KL250748.1	277650	277838	188	.	-	219	ShRep_00528530;locus=ShRep_00528530;transcripts=Rep_678371	RepeatScout_R=466	LINE/CR1	277649	277853	Overlap full	0.1826	Nc	Noncoding_Repeat_match	N	N	Nc	N
Cluster_32145	22	22	0.6	0.7	KL250748.1	190011	190187	176	.	-	101	ShRep_00528425;locus=ShRep_00528425;transcripts=Rep_678240,Rep_678241,Rep_678242	RepeatScout_R=48	LINE/RTE-BovB	189270	190240	Overlap full	0.0891	-|MS3_04422	Coding_strand_Intronic_Repeat_opposite	N	Y	2	N
Cluster_5627	21	21	3.8	17.1	KL250749.1	68913	69420	507	.	-	1563	ShRep_00702205;locus=ShRep_00702205;transcripts=Rep_902137,Rep_902138	LTR_FINDER_KL252165.1_1_ltr	LTR/Gypsy	67641	70317	Overlap full	0.1862	Nc	Noncoding_Repeat_match	N	N	Nc	N
Cluster_5691	21	21	1.1	7.8	KL250749.1	303903	303928	25	.	+	673	ShRep_00702678;locus=ShRep_00702678;transcripts=Rep_902767	Piler_187.567	LINE/RTE-BovB	303810	304033	Overlap full	0.9955	+|MS3_04442	Coding_strand_Intronic_Repeat_match	N	Y	5	N
Cluster_5664	20	21	1	2.9	KL250749.1	199319	199607	288	.	+	292	ShRep_00702454;locus=ShRep_00702454;transcripts=Rep_902468	RepeatScout_R=568	Unknown	199307	201047	Overlap full	0.8014	Nc	Noncoding_Repeat_match_opposite	N	N	Nc	N
Cluster_63203	24	26	3.3	1.3	KL250750.1	375250	375695	445	.	+	333							1	+|MS3_04463	Coding_strand_Intronic_no_Repeat	N	Y	1	N
Cluster_63161	22	22	1.5	4	KL250750.1	132781	133623	842	.	+	416	ShRep_00121972;locus=ShRep_00121972;transcripts=Rep_152942,Rep_152943,Rep_152944	RepeatScout_R=48	LINE/RTE-BovB	132776	134494	Overlap full	0.8534	+|MS3_04456	Coding_strand_Intronic_Repeat_match	N	Y	3	N
Cluster_63158	21	21	1.4	3.9	KL250750.1	122778	123181	403	.	+	408	ShRep_00121958;locus=ShRep_00121958;transcripts=Rep_152924,Rep_152925,Rep_152926	RepeatScout_R=116	LTR/Gypsy	121511	124573	Overlap full	0.8015	Nc	Noncoding_Repeat_match	N	N	Nc	N
Cluster_63115	20	20	1.3	3.8	KL250750.1	1	117	116	.	-	382	ShRep_00121801;locus=ShRep_00121801;transcripts=Rep_152733	RepeatScout_R=124	LINE/RTE-BovB	1	135	Overlap full	0.144	Nc	Noncoding_Repeat_match	N	N	Nc	N
Cluster_63154	22	21	0.3	4	KL250750.1	112824	112847	23	.	-	327	ShRep_00121945;locus=ShRep_00121945;transcripts=Rep_152910	LTR_FINDER_KL250854.1_1_ltr	LTR	112724	112904	Overlap full	0	Nc	Noncoding_Repeat_match_opposite	N	N	Nc	N
Cluster_63152	21	21	0.4	2.3	KL250750.1	112032	112069	37	.	+	203	ShRep_00121944;locus=ShRep_00121944;transcripts=Rep_152907,Rep_152908,Rep_152909	LTR_FINDER_KL251670.1_2_ltr	LTR/Gypsy	110544	112723	Overlap full	0.8768	Nc	Noncoding_Repeat_match	N	N	Nc	N
Cluster_62640	23	25	2.5	0.8	KL250751.1	75932	75957	25	.	+	239	ShRep_00113714;locus=ShRep_00113714;transcripts=Rep_142287	RepeatScout_R=0	Satellite	75885	76306	Overlap full	1	-|MS3_04471	Coding_opposite_strand_intronic_Repeat_Match_opposite	N	Y	1	N
Cluster_53266	22	22	0.5	1.6	KL250752.1	116824	116847	23	.	-	154	ShRep_00756740;locus=ShRep_00756740;transcripts=Rep_972246	Piler_58.711	LINE/CR1	116831	116954	Overlap start	0.0065	Nc	Noncoding_Repeat_Partial_match	N	N	Nc	N
Cluster_53262	23	23	0.4	1.2	KL250752.1	101343	101406	63	.	-	119	ShRep_00756681;locus=ShRep_00756681;transcripts=Rep_972174	Piler_49.170	LINE/RTE-BovB	100391	102111	Overlap full	0.042	Nc	Noncoding_Repeat_match	N	N	Nc	N
Cluster_6285	20	20	3.7	19.3	KL250753.1	113435	113575	140	.	+	1755	ShRep_00749072;locus=ShRep_00749072;transcripts=Rep_962442	LTR_FINDER_KL250753.1_2_ltr	LTR/Gypsy	109193	113806	Overlap full	0.9168	Nc	Noncoding_Repeat_match_opposite	N	N	Nc	N
Cluster_63280	21	20	1	5.4	KL250753.1	269830	270453	623	.	-	494	ShRep_00749336;locus=ShRep_00749336;transcripts=Rep_962773,Rep_962774	RepeatScout_R=184	LINE/CR1	269193	270800	Overlap full	0.1377	+|MS3_04490	Coding_opposite_strand_intronic_Repeat_Match	N	Y	1	N
Cluster_62590	21	22	0.4	1.6	KL250753.1	3541	3610	69	.	+	155	ShRep_00748950;locus=ShRep_00748950;transcripts=Rep_962295,Rep_962296	RepeatScout_R=168	LINE/CR1	2962	4584	Overlap full	0.9806	Nc	Noncoding_Repeat_match	N	N	Nc	N
Cluster_6307	20	22	0.5	1.2	KL250753.1	217984	218097	113	.	+	122	ShRep_00749258;locus=ShRep_00749258;transcripts=Rep_962675,Rep_962676,Rep_962677	RepeatScout_R=98	LINE/RTE-BovB	217053	218550	Overlap full	0.9672	Nc	Noncoding_Repeat_match_opposite	N	N	Nc	N
Cluster_5359	22	22	0.7	6.7	KL250754.1	57122	57299	177	.	+	553	ShRep_00690823;locus=ShRep_00690823;transcripts=Rep_887432	LTR_FINDER_KL250663.1_1_ltr	LINE/RTE-BovB	56643	57338	Overlap full	0.9259	Nc	Noncoding_Repeat_match_opposite	N	N	Nc	N
Cluster_5398	20	23	0.6	0.9	KL250754.1	295873	295895	22	.	+	112	ShRep_00691309;locus=ShRep_00691309;transcripts=Rep_888038,Rep_888039	RepeatScout_R=73	LINE/RTE-BovB	295744	296042	Overlap full	0.9554	Nc	Noncoding_Repeat_match_opposite	N	N	Nc	N
Cluster_5404	22	22	0.4	1.4	KL250754.1	334864	334933	69	HP	-	139	ShRep_00691353;locus=ShRep_00691353;transcripts=Rep_888096	RepeatScout_R=168	LINE/CR1	334639	335297	Overlap full	0.0719	+|MS3_04498	Coding_opposite_strand_intronic_Repeat_Match	N	Y	1	N
Cluster_52108	21	21	0.3	2.5	KL250755.1	42861	42912	51	HP	+	217	ShRep_00748128;locus=ShRep_00748128;transcripts=Rep_961240,Rep_961241,Rep_961242	LTR_FINDER_KL251124.1_2_ltr	LINE/RTE-BovB	42358	43059	Overlap full	0.9908	+|MS3_04513	Coding_strand_Intronic_Repeat_match	N	Y	2	N
Cluster_52123	22	23	0.3	1.6	KL250755.1	110679	110702	23	.	-	153	ShRep_00748225;locus=ShRep_00748225;transcripts=Rep_961361,Rep_961362	RepeatScout_R=242	LINE/Penelope	110180	110702	Overlap full	0.0196	Nc	Noncoding_Repeat_match_opposite	N	N	Nc	N
Cluster_52131	23	23	0.4	1	KL250755.1	139507	139660	153	.	+	108	ShRep_00748271;locus=ShRep_00748271;transcripts=Rep_961413	RepeatScout_R=7	LINE/RTE-BovB	139500	141058	Overlap full	0.8796	+|MS3_04519	Coding_strand_Intronic_Repeat_match	N	Y	2	N
Cluster_41438	22	21	1	5.4	KL250756.1	328272	328439	167	HP	+	480	ShRep_00628316;locus=ShRep_00628316;transcripts=Rep_807327	LTR_FINDER_KL251670.1_2_ltr	LTR/Gypsy	328351	328538	Overlap start	0.9604	Nc	Noncoding_Repeat_match_partial_opposite	N	N	Nc	N
Cluster_41378	22	24	0.4	1	KL250756.1	89142	89167	25	.	-	103	ShRep_00627677;locus=ShRep_00627677;transcripts=Rep_806474	RepeatScout_R=107	LINE/RTE-BovB	88799	89336	Overlap full	0	+|MS3_04523	Coding_opposite_strand_intronic_Repeat_Match	N	Y	1	N
Cluster_29187	26	22	2.6	3.8	KL250757.1	188285	188625	340	.	-	465	ShRep_00497338;locus=ShRep_00497338;transcripts=Rep_638186	RepeatScout_R=310	LINE/CR1	186653	189086	Overlap full	0.1075	Nc	Noncoding_Repeat_match	N	N	Nc	N
Cluster_29178	22	22	0.5	0.9	KL250757.1	153798	153821	23	.	-	104							0.0096	+|MS3_04547	Coding_opposite_strand_intronic	N	Y	4	N
Cluster_29166	22	22	0.3	1.5	KL250757.1	105682	105855	173	.	+	139	ShRep_00497207;locus=ShRep_00497207;transcripts=Rep_638011	Piler_49.720	LINE/RTE-BovB	104173	107219	Overlap full	0.9568	Nc	Noncoding_Repeat_match	N	N	Nc	N
Cluster_29165	21	21	0.3	1.5	KL250757.1	105137	105201	64	.	+	133	ShRep_00497207;locus=ShRep_00497207;transcripts=Rep_638011	Piler_49.720	LINE/RTE-BovB	104173	107219	Overlap full	0.8872	Nc	Noncoding_Repeat_match	N	N	Nc	N
Cluster_34805	20	20	4.2	2.1	KL250758.1	168955	169399	444	.	+	480							1	+|MS3_04559	Coding_strand_Exonic	Y	N	3	N
Cluster_34804	22	22	1.9	0.5	KL250758.1	168582	168609	27	.	+	177							1	+|MS3_04559	Coding_strand_Intronic_no_Repeat	N	Y	3	Y
Cluster_34771	21	20	0.4	2.9	KL250758.1	106557	106801	244	.	-	250	ShRep_00559958;locus=ShRep_00559958;transcripts=Rep_718977,Rep_718978	Piler_88.681	LINE/CR1	102769	107127	Overlap full	0.14	Nc	Noncoding_Repeat_match	N	N	Nc	N
Cluster_34829	20	20	0.6	1.6	KL250758.1	227865	227888	23	.	-	166	ShRep_00560120;locus=ShRep_00560120;transcripts=Rep_719176,Rep_719177,Rep_719178,Rep_719179,Rep_719180,Rep_719181,Rep_719182,Rep_719183	LTR_FINDER_KL250572.1_1_ltr	LTR	226439	229247	Overlap full	0.0904	Nc	Noncoding_Repeat_match	N	N	Nc	N
Cluster_34796	21	20	0.6	1.2	KL250758.1	153820	153917	97	.	+	131	ShRep_00560013;locus=ShRep_00560013;transcripts=Rep_719047	RepeatScout_R=116	LTR/Gypsy	153734	154382	Overlap full	0.9771	Nc	Noncoding_Repeat_match	N	N	Nc	N
Cluster_34830	21	21	0.5	1	KL250758.1	228919	228943	24	.	+	114	ShRep_00560120;locus=ShRep_00560120;transcripts=Rep_719176,Rep_719177,Rep_719178,Rep_719179,Rep_719180,Rep_719181,Rep_719182,Rep_719183	LTR_FINDER_KL250572.1_1_ltr	LTR	226439	229247	Overlap full	0.9649	Nc	Noncoding_Repeat_match_opposite	N	N	Nc	N
Cluster_32994	23	20	4.7	31.4	KL250759.1	252534	252580	46	.	-	2726	ShRep_00540935;locus=ShRep_00540935;transcripts=Rep_694404,Rep_694406	LTR_FINDER_KL250664.1_1_ltr	LTR	252395	252844	Overlap full	0.1225	+|MS3_04570	Coding_opposite_strand_intronic_Repeat_Match	N	Y	3	N
Cluster_32956	22	22	3.1	5.9	KL250759.1	35697	36035	338	.	+	679	ShRep_00540478;locus=ShRep_00540478;transcripts=Rep_693811	LTR_FINDER_KL251124.1_1_ltr	LTR/Gypsy	35661	36179	Overlap full	0.975	+|MS3_04567	Coding_strand_Intronic_Repeat_opposite	N	Y	5	N
Cluster_32969	23	23	1.8	6.1	KL250759.1	145209	145547	338	.	+	599	ShRep_00540734;locus=ShRep_00540734;transcripts=Rep_694148,Rep_694149	RepeatScout_R=48	LINE/RTE-BovB	144817	145754	Overlap full	0.9382	-|MS3_04576	Coding_opposite_strand_intronic_Repeat_Match_opposite	N	Y	3	N
Cluster_32950	20	20	1.4	4.2	KL250759.1	1386	1412	26	.	-	423	ShRep_00540411;locus=ShRep_00540411;transcripts=Rep_693729	RepeatScout_R=194	LINE/CR1	1322	1569	Overlap full	0.0378	Nc	Noncoding_Repeat_match_opposite	N	N	Nc	N
Cluster_32959	23	23	1.2	2.3	KL250759.1	54242	54489	247	.	-	265	ShRep_00540516;locus=ShRep_00540516;transcripts=Rep_693863,Rep_693864,Rep_693865	RepeatScout_R=517	LINE/Penelope	53476	54613	Overlap full	0.1472	+|MS3_04567	Coding_opposite_strand_intronic_Repeat_Match	N	Y	5	N
Cluster_32962	21	22	0.5	2.4	KL250759.1	82150	82202	52	HP	+	216	ShRep_00540576;locus=ShRep_00540576;transcripts=Rep_693952	RepeatScout_R=1039	Unknown	82034	82224	Overlap full	0.9954	+|MS3_04567	Coding_strand_Intronic_Repeat_match	N	Y	5	N
Cluster_32971	20	21	0.6	1.7	KL250759.1	156769	156795	26	.	+	169	ShRep_00540746;locus=ShRep_00540746;transcripts=Rep_694164,Rep_694165	RepeatScout_R=231	LINE/CR1	155154	158114	Overlap full	0.9941	Nc	Noncoding_Repeat_match	N	N	Nc	N
Cluster_33008	21	21	0.2	1.1	KL250759.1	344142	344342	200	.	+	100	ShRep_00541172;locus=ShRep_00541172;transcripts=Rep_694677	Piler_166.271	LINE/RTE-BovB	344021	344423	Overlap full	0.84	-|MS3_04578	Coding_opposite_strand_intronic_Repeat_Match	N	Y	1	N
Cluster_35407	21	21	5.8	23.4	KL250760.1	248461	249142	681	.	+	2196	ShRep_00569823;locus=ShRep_00569823;transcripts=Rep_731924	RepeatScout_R=185	LINE/Penelope	248431	249145	Overlap full	0.8256	Nc	Noncoding_Repeat_match	N	N	Nc	N
Cluster_35367	25	25	2.7	5.8	KL250760.1	2927	2987	60	.	-	645							0	Nc	Noncoding_No_Repeat	N	N	Nc	N
Cluster_35398	20	20	2.1	1.1	KL250760.1	179839	179864	25	.	-	242	ShRep_00569594;locus=ShRep_00569594;transcripts=Rep_731618	Piler_142.614	SINE/tRNA	179467	179969	Overlap full	0	Nc	Noncoding_Repeat_match	N	N	Nc	N
Cluster_35390	23	24	1	1.3	KL250760.1	150324	150348	24	.	+	170	ShRep_00569548;locus=ShRep_00569548;transcripts=Rep_731559,Rep_731560	RepeatScout_R=134	Satellite	150144	150672	Overlap full	1	-|MS3_04584	Coding_opposite_strand_intronic_Repeat_Match	N	Y	3	N
Cluster_35369	21	21	0.5	2.5	KL250760.1	5740	5788	48	HP	+	221	ShRep_00569170;locus=ShRep_00569170;transcripts=Rep_731070	RepeatScout_R=7	LINE/RTE-BovB	5469	6151	Overlap full	1	Nc	Noncoding_Repeat_match	N	N	Nc	N
Cluster_58060	23	23	8.2	9.2	KL250761.1	75866	76175	309	.	+	1329	ShRep_00068154;locus=ShRep_00068154;transcripts=Rep_83745,Rep_83746,Rep_83747,Rep_83748	RepeatScout_R=48	LINE/RTE-BovB	74733	76435	Overlap full	0.9549	-|MS3_04595	Coding_opposite_strand_intronic_Repeat_Match_opposite	N	Y	1	N
Cluster_58107	21	23	1.5	0.3	KL250761.1	253544	253566	22	.	-	141	ShRep_00068390;locus=ShRep_00068390;transcripts=Rep_84037	LTR_FINDER_KL251601.1_2_ltr	LINE/RTE	253546	253744	Overlap start	0	Nc	Noncoding_Repeat_match_partial_opposite	N	N	Nc	N
Cluster_58090	22	20	1.5	0.3	KL250761.1	185136	185161	25	.	-	124	ShRep_00068278;locus=ShRep_00068278;transcripts=Rep_83899,Rep_83900	RepeatScout_R=73	LINE/RTE-BovB	184273	185484	Overlap full	0	+|MS3_04594	Coding_opposite_strand_intronic_Repeat_Match_opposite	N	Y	2	N
Cluster_58068	21	23	0.6	2.1	KL250761.1	107447	107469	22	.	+	206	ShRep_00068191;locus=ShRep_00068191;transcripts=Rep_83798,Rep_83799	RepeatScout_R=472	LINE/RTE-BovB	107384	107588	Overlap full	1	Nc	Noncoding_Repeat_match	N	N	Nc	N
Cluster_58076	21	21	0.4	2.7	KL250761.1	142922	143006	84	HP	+	231	ShRep_00068233;locus=ShRep_00068233;transcripts=Rep_83848	RepeatScout_R=73	LINE/RTE-BovB	142408	143392	Overlap full	0.9481	+|MS3_04591	Coding_strand_Intronic_Repeat_opposite	N	Y	4	N
Cluster_58072	21	22	0.1	2.3	KL250761.1	118703	118883	180	.	-	179	ShRep_00068207;locus=ShRep_00068207;transcripts=Rep_83818	LTR_FINDER_KL250761.1_1_ltr	LTR/Gypsy	114402	120238	Overlap full	0.095	Nc	Noncoding_Repeat_match_opposite	N	N	Nc	N
Cluster_58093	23	23	0.1	1.8	KL250761.1	206138	206238	100	HP	-	147	ShRep_00068305;locus=ShRep_00068305;transcripts=Rep_83930	RepeatScout_R=5	LINE/RTE-BovB	205285	206401	Overlap full	0.0748	-|MS3_04593	Coding_strand_Intronic_Repeat_match	N	Y	1	N
Cluster_20220	22	22	3.7	13.9	KL250762.1	276160	276446	286	.	-	1317	ShRep_00381946;locus=ShRep_00381946;transcripts=Rep_489065	RepeatScout_R=98	LINE/RTE-BovB	276260	276489	Overlap start	0.0729	-|MS3_04597	Coding_strand_Intronic_Repeat_opposite_partial	N	Y	2	N
Cluster_20183	22	23	0.5	1.5	KL250762.1	36564	36590	26	.	+	152	ShRep_00381302;locus=ShRep_00381302;transcripts=Rep_488231,Rep_488232,Rep_488233,Rep_488234	Piler_142.621	SINE/tRNA	36491	36842	Overlap full	0.9671	Nc	Noncoding_Repeat_match	N	N	Nc	N
Cluster_20201	21	21	0.4	1.2	KL250762.1	199403	199623	220	.	+	126	ShRep_00381714;locus=ShRep_00381714;transcripts=Rep_488764,Rep_488765	RepeatScout_R=422	LINE/Penelope	198186	200196	Overlap full	0.8254	Nc	Noncoding_Repeat_match	N	N	Nc	N
Cluster_20210	23	21	0.3	1.4	KL250762.1	230585	230863	278	.	-	126	ShRep_00381806;locus=ShRep_00381806;transcripts=Rep_488877	Piler_49.720	LINE/RTE-BovB	229664	231834	Overlap full	0.1111	Nc	Noncoding_Repeat_match	N	N	Nc	N
Cluster_8004	23	23	0.6	4.6	KL250763.1	69622	69710	88	.	+	400	ShRep_00087206;locus=ShRep_00087206;transcripts=Rep_107999	Piler_401.150	LINE/RTE-BovB	69555	69749	Overlap full	0.925	Nc	Noncoding_Repeat_match_opposite	N	N	Nc	N
Cluster_8016	21	21	0.4	1.4	KL250763.1	170787	170865	78	.	-	131	ShRep_00087505;locus=ShRep_00087505;transcripts=Rep_108402	Piler_508.86	Unknown	170833	171386	Overlap start	0.0611	+|MS3_04613	Coding_opposite_strand_intronic_Repeat_Match_opposite_Partial	N	Y	2	N
Cluster_35503	22	21	1	1.2	KL250764.1	81664	81698	34	.	-	164	ShRep_00570592;locus=ShRep_00570592;transcripts=Rep_732927	RepeatScout_R=231	LINE/CR1	80537	82920	Overlap full	0.0305	-|MS3_04619	Coding_strand_Intronic_Repeat_opposite	N	Y	2	N
Cluster_35474	21	21	0.6	1.6	KL250764.1	5	33	28	.	+	160	ShRep_00570430;locus=ShRep_00570430;transcripts=Rep_732712	LTR_FINDER_KL251028.1_1_ltr	LINE/RTE-BovB	1	363	Overlap full	0.975	Nc	Noncoding_Repeat_match	N	N	Nc	N
Cluster_35558	20	20	0.5	1.8	KL250764.1	246148	246488	340	.	-	172	ShRep_00570859;locus=ShRep_00570859;transcripts=Rep_733289,Rep_733290	Piler_267.285	LINE/RTE-BovB	245378	246609	Overlap full	0.1279	Nc	Noncoding_Repeat_match	N	N	Nc	N
Cluster_35522	20	20	0.2	2.5	KL250764.1	135689	135989	300	.	-	206	ShRep_00570674;locus=ShRep_00570674;transcripts=Rep_733041,Rep_733042	RepeatScout_R=629	LINE/Penelope	135537	136347	Overlap full	0.1359	+|MS3_04617	Coding_opposite_strand_intronic_Repeat_Match_opposite	N	Y	2	N
Cluster_35545	20	21	0.2	1.4	KL250764.1	175564	175606	42	.	+	125	ShRep_00570731;locus=ShRep_00570731;transcripts=Rep_733126	RepeatScout_R=1630	LTR/Gypsy	174544	175841	Overlap full	0.96	Nc	Noncoding_Repeat_match	N	N	Nc	N
Cluster_33296	22	22	2.6	12	KL250765.1	344422	344532	110	HP	-	1114							0.0512	Nc	Noncoding_No_Repeat	N	N	Nc	N
Cluster_33248	20	20	1.3	13.5	KL250765.1	20503	20530	27	.	-	1122	ShRep_00544765;locus=ShRep_00544765;transcripts=Rep_699359	RepeatScout_R=541	Unknown	20301	20656	Overlap full	0.1488	-|MS3_04630	Coding_strand_Intronic_Repeat_match	N	Y	4	N
Cluster_33289	21	21	0.9	3	KL250765.1	240188	240306	118	.	-	294	ShRep_00545055;locus=ShRep_00545055;transcripts=Rep_699734	RepeatScout_R=1	LINE/RTE-BovB	239041	240315	Overlap full	0.0306	+|MS3_04629	Coding_opposite_strand_intronic_Repeat_Match	N	Y	3	N
Cluster_35194	23	23	16.2	26.9	KL250766.1	17004	17128	124	.	+	3245	ShRep_00565388;locus=ShRep_00565388;transcripts=Rep_726020	RepeatScout_R=185	LINE/Penelope	16742	17523	Overlap full	0.975	Nc	Noncoding_Repeat_match	N	N	Nc	N
Cluster_35197	22	22	0.9	5.3	KL250766.1	31589	31730	141	HP	-	476	ShRep_00565400;locus=ShRep_00565400;transcripts=Rep_726036	LTR_FINDER_KL250766.1_1_ltr	LTR/Gypsy	30113	32399	Overlap full	0.0399	Nc	Noncoding_Repeat_match_opposite	N	N	Nc	N
Cluster_35217	22	23	0.9	3.5	KL250766.1	139532	139556	24	.	-	335	ShRep_00565774;locus=ShRep_00565774;transcripts=Rep_726521,Rep_726522	Piler_49.720	LINE/RTE-BovB	139285	140579	Overlap full	0.003	+|MS3_04639	Coding_opposite_strand_intronic_Repeat_Match_opposite	N	Y	1	N
Cluster_5314	22	22	21.7	88.1	KL250767.1	213223	213312	89	HP	+	8293	ShRep_00681469;locus=ShRep_00681469;transcripts=Rep_875454	RepeatScout_R=256	LTR/Gypsy	213207	213480	Overlap full	0.9461	Nc	Noncoding_Repeat_match_opposite	N	N	Nc	N
Cluster_5346	21	21	6.2	41.1	KL250767.1	347304	347720	416	.	-	3589	ShRep_00681681;locus=ShRep_00681681;transcripts=Rep_875723,Rep_875724	RepeatScout_R=275	LTR/Gypsy	346593	347786	Overlap full	0.0178	+|MS3_04649	Coding_opposite_strand_intronic_Repeat_Match_opposite	N	Y	1	N
Cluster_5278	21	21	0.9	8.6	KL250767.1	36173	36239	66	HP	+	720	ShRep_00681230;locus=ShRep_00681230;transcripts=Rep_875158	RepeatScout_R=203	LINE/RTE-BovB	34519	36705	Overlap full	0.9944	-|MS3_04648	Coding_opposite_strand_intronic_Repeat_Match_opposite	N	Y	1	N
Cluster_5297	20	20	0.3	2.8	KL250767.1	103690	103715	25	.	+	231	ShRep_00681313;locus=ShRep_00681313;transcripts=Rep_875263	RepeatScout_R=7	LINE/RTE-BovB	102395	104151	Overlap full	0.9654	+|MS3_04656	Coding_strand_Intronic_Repeat_opposite	N	Y	2	N
Cluster_55552	23	23	1.4	5.1	KL250768.1	246863	246986	123	.	-	488	ShRep_00038438;locus=ShRep_00038438;transcripts=Rep_45582	RepeatScout_R=62	Unknown	246905	247632	Overlap start	0.0184	Nc	Noncoding_Repeat_match_partial_opposite	N	N	Nc	N
Cluster_55539	21	22	0.6	1.6	KL250768.1	136179	136266	87	HP	-	163	ShRep_00038091;locus=ShRep_00038091;transcripts=Rep_45135	RepeatScout_R=289	DNA/Merlin	136096	137051	Overlap full	0.0368	+|MS3_04664	Coding_opposite_strand_intronic_Repeat_Match	N	Y	1	N
Cluster_55514	23	21	0.3	1.1	KL250768.1	10400	10536	136	.	-	104	ShRep_00037854;locus=ShRep_00037854;transcripts=Rep_44819,Rep_44820,Rep_44822	RepeatScout_R=8	SINE/tRNA	10304	11207	Overlap full	0.0288	Nc	Noncoding_Repeat_match_opposite	N	N	Nc	N
Cluster_55566	23	21	0.2	1.3	KL250768.1	309510	309667	157	.	+	117	ShRep_00038629;locus=ShRep_00038629;transcripts=Rep_45825,Rep_45826	LTR_FINDER_KL251124.1_2_ltr	LINE/RTE-BovB	309041	309838	Overlap full	0.8889	Nc	Noncoding_Repeat_match	N	N	Nc	N
Cluster_63404	23	23	4.7	2.5	KL250769.1	92964	93021	57	HP	-	546	ShRep_00123286;locus=ShRep_00123286;transcripts=Rep_154633,Rep_154634	LTR_FINDER_KL251576.1_1_ltr	LINE/CR1	92956	93118	Overlap full	0	-|MS3_04667	Coding_strand_Intronic_Repeat_match	N	Y	2	N
Cluster_10000	21	23	5.3	1.2	KL250770.1	317930	317953	23	.	-	486	ShRep_00170487;locus=ShRep_00170487;transcripts=Rep_215344	RepeatScout_R=134	Satellite	317801	318128	Overlap full	0	+|MS3_04681	Coding_opposite_strand_intronic_Repeat_Match_opposite	N	Y	1	N
Cluster_9983	22	20	1.8	5.7	KL250770.1	220332	220382	50	HP	-	569							0	Nc	Noncoding_No_Repeat	N	N	Nc	N
Cluster_9962	21	21	1.4	5.5	KL250770.1	92421	92818	397	.	-	516	ShRep_00169923;locus=ShRep_00169923;transcripts=Rep_214621	Piler_88.681	LINE/CR1	92077	93290	Overlap full	0.1628	+|MS3_04674	Coding_opposite_strand_intronic_Repeat_Match_opposite	N	Y	1	N
Cluster_9957	24	21	1	0.5	KL250770.1	85527	85798	271	.	-	105							0	-|MS3_04680	Coding_strand_Intronic_no_Repeat	N	Y	1	Y
Cluster_12507	21	21	2	1.3	KL250771.1	288856	288883	27	.	-	245	ShRep_00255003;locus=ShRep_00255003;transcripts=Rep_324840,Rep_324841,Rep_324842,Rep_324843,Rep_324844	RepeatScout_R=116	LTR/Gypsy	288322	290505	Overlap full	0.1061	Nc	Noncoding_Repeat_match_opposite	N	N	Nc	N
Cluster_12489	21	21	0.6	4.8	KL250771.1	209874	210056	182	.	-	415	ShRep_00254840;locus=ShRep_00254840;transcripts=Rep_324629,Rep_324630,Rep_324631	RepeatScout_R=203	LINE/RTE-BovB	208643	210149	Overlap full	0.0578	Nc	Noncoding_Repeat_match	N	N	Nc	N
Cluster_12512	20	20	0.9	2.4	KL250771.1	292446	292523	77	HP	+	249	ShRep_00255005;locus=ShRep_00255005;transcripts=Rep_324846	Piler_267.285	LINE/RTE-BovB	292451	293672	Overlap start	0.8594	Nc	Noncoding_Repeat_Partial_match	N	N	Nc	N
Cluster_12482	21	21	0.8	2.5	KL250771.1	179907	179961	54	.	-	260	ShRep_00254780;locus=ShRep_00254780;transcripts=Rep_324555	LTR_FINDER_KL251445.1_1_ltr	LINE/RTE-BovB	179909	179968	Overlap start	0.0846	-|MS3_04693	Coding_strand_Intronic_Repeat_opposite_partial	N	Y	2	N
Cluster_56920	23	23	0.1	1.3	KL250772.1	353278	353346	68	.	-	110	ShRep_00050985;locus=ShRep_00050985;transcripts=Rep_61781	RepeatScout_R=414	Unknown	353226	353390	Overlap full	0.1364	Nc	Noncoding_Repeat_match	N	N	Nc	N
Cluster_21734	21	21	0.3	1.8	KL250773.1	329061	329327	266	.	-	159	ShRep_00395561;locus=ShRep_00395561;transcripts=Rep_506579	RepeatScout_R=184	LINE/CR1	328639	329394	Overlap full	0.1321	Nc	Noncoding_Repeat_match	N	N	Nc	N
Cluster_21741	21	20	0.4	1.5	KL250773.1	348671	348869	198	.	+	136	ShRep_00395579;locus=ShRep_00395579;transcripts=Rep_506603	RepeatScout_R=184	LINE/CR1	348660	348918	Overlap full	0.9485	Nc	Noncoding_Repeat_match	N	N	Nc	N
Cluster_43000	20	20	6.1	19.4	KL250774.1	158281	158934	653	.	-	1908	ShRep_00648335;locus=ShRep_00648335;transcripts=Rep_833031	LTR_FINDER_KL250558.1_3_ltr	LTR/Gypsy	158230	159591	Overlap full	0.1719	Nc	Noncoding_Repeat_match	N	N	Nc	N
Cluster_43040	22	22	0.7	2.1	KL250774.1	286101	286185	84	.	+	211	ShRep_00648538;locus=ShRep_00648538;transcripts=Rep_833283	RepeatScout_R=98	LINE/RTE-BovB	286077	286295	Overlap full	0.981	Nc	Noncoding_Repeat_match_opposite	N	N	Nc	N
Cluster_43039	22	22	0.5	2.1	KL250774.1	285811	285876	65	.	-	189	ShRep_00648537;locus=ShRep_00648537;transcripts=Rep_833279,Rep_833280,Rep_833281,Rep_833282	LTR_FINDER_KL250613.1_2_ltr	LINE/RTE	285623	286074	Overlap full	0.1693	Nc	Noncoding_Repeat_match	N	N	Nc	N
Cluster_43042	22	22	0.4	1.5	KL250774.1	286900	287125	225	.	+	140	ShRep_00648541;locus=ShRep_00648541;transcripts=Rep_833286	RepeatScout_R=212	LINE/Penelope	286658	287509	Overlap full	0.9357	Nc	Noncoding_Repeat_match_opposite	N	N	Nc	N
Cluster_52838	24	24	0.2	2.5	KL250776.1	266308	266494	186	.	+	201	ShRep_00758102;locus=ShRep_00758102;transcripts=Rep_974006	RepeatScout_R=47	LINE/Penelope	266003	266541	Overlap full	0.99	Nc	Noncoding_Repeat_match_opposite	N	N	Nc	N
Cluster_52852	24	21	0.5	1.2	KL250776.1	314910	315064	154	.	-	122	ShRep_00758178;locus=ShRep_00758178;transcripts=Rep_974104	RepeatScout_R=7	LINE/RTE-BovB	314622	315201	Overlap full	0.0902		Coding_opposite_strand_intronic_Repeat_Match	N	Y	1	N
Cluster_52834	21	21	0.2	2	KL250776.1	255157	255219	62	HP	+	165	ShRep_00758074;locus=ShRep_00758074;transcripts=Rep_973967	RepeatScout_R=47	LINE/Penelope	254589	255305	Overlap full	0.9939	Nc	Noncoding_Repeat_match_opposite	N	N	Nc	N
Cluster_8755	21	21	0.8	3.1	KL250777.1	262193	262381	188	.	-	297	ShRep_00121672;locus=ShRep_00121672;transcripts=Rep_152569,Rep_152570	RepeatScout_R=3	LINE/Penelope	261698	262430	Overlap full	0.0909	+|MS3_04753	Coding_opposite_strand_intronic_Repeat_Match	N	Y	2	N
Cluster_38947	24	22	1	4.3	KL250778.1	121518	122204	686	.	+	402	ShRep_00603445;locus=ShRep_00603445;transcripts=Rep_775210,Rep_775211,Rep_775212	Piler_49.720	LINE/RTE-BovB	120319	123200	Overlap full	0.9204	+|MS3_04763	Coding_strand_Intronic_Repeat_match	N	Y	1	N
Cluster_38965	26	20	1.9	0.2	KL250778.1	166626	166825	199	.	-	153	ShRep_00603569;locus=ShRep_00603569;transcripts=Rep_775364	LTR_FINDER_KL250582.1_1_ltr	LINE/RTE-BovB	166422	166716	Overlap end	0.0131	+|MS3_04763	Coding_opposite_strand_intronic_Repeat_Match_opposite_Partial	N	Y	1	N
Cluster_38951	23	23	0.8	3	KL250778.1	139306	139645	339	.	+	280	ShRep_00603502;locus=ShRep_00603502;transcripts=Rep_775281	RepeatScout_R=48	LINE/RTE-BovB	139126	139823	Overlap full	0.8214	+|MS3_04763	Coding_strand_Intronic_Repeat_match	N	Y	1	N
Cluster_38959	22	23	0.6	1.5	KL250778.1	154142	154167	25	.	+	159	ShRep_00603536;locus=ShRep_00603536;transcripts=Rep_775325	RepeatScout_R=66	LINE/CR1	153249	154209	Overlap full	1	+|MS3_04763	Coding_strand_Intronic_Repeat_opposite	N	Y	1	N
Cluster_9502	22	21	1.3	6.1	KL250779.1	10920	11795	875	.	-	552	ShRep_00130087;locus=ShRep_00130087;transcripts=Rep_163341,Rep_163342	RepeatScout_R=274	LINE/CR1	11069	12239	Overlap start	0.1522	Nc	Noncoding_Repeat_Partial_match	N	N	Nc	N
Cluster_9578	23	23	1.4	1.4	KL250779.1	314399	314423	24	.	+	212	ShRep_00131008;locus=ShRep_00131008;transcripts=Rep_164574	RepeatScout_R=98	LINE/RTE-BovB	314308	314419	Overlap end	0.9953	Nc	Noncoding_Repeat_match_partial_opposite	N	N	Nc	N
Cluster_9570	21	21	1	0.5	KL250779.1	272884	272939	55	.	-	118	ShRep_00130900;locus=ShRep_00130900;transcripts=Rep_164424	Piler_142.122	SINE/tRNA	272757	272945	Overlap full	0.1525	Nc	Noncoding_Repeat_match	N	N	Nc	N
Cluster_9500	22	22	0.1	1.5	KL250779.1	9372	9724	352	.	+	120	ShRep_00130085;locus=ShRep_00130085;transcripts=Rep_163338,Rep_163339	RepeatScout_R=236	Unknown	9366	10677	Overlap full	0.875	Nc	Noncoding_Repeat_match_opposite	N	N	Nc	N
Cluster_5714	24	22	1.6	1.1	KL250780.1	3850	3950	100	.	+	192							1	+|MS3_04778	Coding_strand_Exonic	Y	N	1	N
Cluster_75883	23	20	392.8	236	KL250781.1	140755	140783	28	.	+	47162							1	+|MS3_04795	Coding_strand_Intronic_no_Repeat	N	Y	1	N
Cluster_25774	23	23	15.4	31.2	KL250782.1	209560	210361	801	.	+	3529	ShRep_00449973;locus=ShRep_00449973;transcripts=Rep_576911,Rep_576912,Rep_576913	LTR_FINDER_KL250790.1_4_ltr	LINE/CR1	208529	211174	Overlap full	0.9598	Nc	Noncoding_Repeat_match	N	N	Nc	N
[truncated: 2,048 more rows]
